# Supplementary material for: Polymorphism in the structure of N-(5-methyl­thia­zol-2-yl)-4-oxo-4H-chromene-3-carboxamide
Source: Acta Crystallogr E Crystallogr Commun. 2017 Jul 13;73(Pt 8):1154–61. doi: 10.1107/S2056989017009902 (PMC5598839; doi:10.1107/S2056989017009902)
Supplement: Supplementary file 1 [file e-73-01154-sup1.cif]

##############################################################################
#                                                                            #
# This CIF contains the data in a paper accepted for publication in          #
# Acta Crystallographica Section E. It conforms to the requirements of       #
# Notes for Authors for Acta Crystallographica Section E, and has been       #
# peer reviewed under the auspices of the IUCr Commission on Journals.       #
#                                                                            #
# Full details of the Crystallographic Information File format               #
# are given in the paper "The Crystallographic Information File (CIF):       #
# a New Standard Archive File for Crystallography" by S. R. Hall, F. H.      #
# Allen and I. D. Brown [Acta Cryst. (1991), A47, 655-685].                  #
#                                                                            #
# The current version of the core CIF dictionary is obtainable from          #
# ftp://ftp.iucr.org/pub/cif_core.dic.                                       #
#                                                                            #
# Software is freely available for graphical display of the structure(s)     #
# in this CIF. For information consult the CIF software page                 #
# http://www.iucr.org/resources/cif/software.                                #
#                                                                            #
# This file may be used for bona fide research purposes within the           #
# scientific community so long as proper attribution is given to the journal # 
# article from which it was obtained.                                        #
#                                                                            #
##############################################################################
data_1_P2~1~_n
_database_code_depnum_ccdc_archive 'CCDC 1517021'
_audit_creation_method     'SHELXL-2014/7'
_chemical_name_systematic
;
<i>N</i>-(5-Methylthiazol-2-yl)-4-oxo-4<i>H</i>-chromene-3-carboxamide
;
_chemical_name_common     ?
_chemical_formula_moiety     'C14 H10 N2 O3 S'
_chemical_formula_sum     'C14 H10 N2 O3 S'
_chemical_formula_iupac     'C14 H10 N2 O3 S'
_chemical_formula_weight     286.30
_chemical_melting_point     ?
_shelx_space_group_comment
;
The symmetry employed for this shelxl refinement is uniquely defined
by the following loop, which should always be used as a source of
symmetry information in preference to the above space-group names.
They are only intended as comments.
;
_space_group_crystal_system     monoclinic
_space_group_name_H-M_alt     'P 21/n'
_space_group_name_Hall     '-P 2yn'
loop_
    _space_group_symop_operation_xyz
    'x, y, z'
    '-x+1/2, y+1/2, -z+1/2'
    '-x, -y, -z'
    'x-1/2, -y-1/2, z-1/2'
_cell_length_a     4.8722(4)
_cell_length_b     12.0436(10)
_cell_length_c     21.9803(16)
_cell_angle_alpha     90
_cell_angle_beta     96.353(8)
_cell_angle_gamma     90
_cell_volume     1281.86(18)
_cell_formula_units_Z     4
_cell_measurement_reflns_used     3369
_cell_measurement_theta_min     2.4930
_cell_measurement_theta_max     27.4480
_cell_measurement_temperature     100(2)
_exptl_crystal_description     'needle'
_exptl_crystal_colour     'yellow'
_exptl_crystal_size_max     0.280
_exptl_crystal_size_mid     0.030
_exptl_crystal_size_min     0.020
_exptl_crystal_density_diffrn     1.484
_exptl_crystal_density_meas     ?
_exptl_crystal_density_method     ?
_exptl_crystal_F_000     592
_exptl_absorpt_coefficient_mu     0.261
_exptl_absorpt_correction_type     multi-scan
_exptl_absorpt_process_details
;
(<i>CrystalClear-SM Expert</i>; Rigaku, 2012)
;
_shelx_estimated_absorpt_T_min     0.931
_shelx_estimated_absorpt_T_max     0.995
_exptl_absorpt_correction_T_min     0.81443
_exptl_absorpt_correction_T_max     1.00000
_diffrn_ambient_temperature     100(2)
_diffrn_radiation_type     'Mo K\a'
_diffrn_radiation_wavelength     0.71073
_diffrn_radiation_monochromator     'graphite'
_diffrn_measurement_device_type     'Rigaku Saturn724+'
_diffrn_measurement_device     'abstract diffractometer'
_diffrn_measurement_method     'profile data from \w-scans'
_diffrn_reflns_number     13600
_diffrn_reflns_av_R_equivalents     0.0841
_diffrn_reflns_theta_min     2.517
_diffrn_reflns_theta_max     27.544
_diffrn_reflns_theta_full     25.000
_diffrn_measured_fraction_theta_max     0.996
_diffrn_measured_fraction_theta_full     0.998
_diffrn_reflns_limit_h_min     -6
_diffrn_reflns_limit_h_max     6
_diffrn_reflns_limit_k_min     -15
_diffrn_reflns_limit_k_max     15
_diffrn_reflns_limit_l_min     -28
_diffrn_reflns_limit_l_max     28
_refine_special_details     ?
_reflns_number_total     2944
_reflns_number_gt     1980
_reflns_threshold_expression     'I > 2\s(I)'
_refine_ls_structure_factor_coef     Fsqd
_refine_ls_matrix_type     full
_refine_ls_R_factor_all     0.1513
_refine_ls_R_factor_gt     0.0973
_refine_ls_wR_factor_gt     0.2024
_refine_ls_wR_factor_ref     0.2225
_refine_ls_goodness_of_fit_ref     1.130
_refine_ls_restrained_S_all     1.130
_refine_ls_number_reflns     2944
_refine_ls_number_parameters     182
_refine_ls_number_restraints     0
_refine_ls_hydrogen_treatment     constr
_refine_ls_weighting_scheme     calc
_refine_ls_weighting_details
              'w=1/[\s^2^(Fo^2^)+(0.0714P)^2^+3.9146P] where P=(Fo^2^+2Fc^2^)/3'
_atom_sites_solution_hydrogens     geom
_atom_sites_solution_primary     ?
_atom_sites_solution_secondary     ?
_refine_ls_shift/su_max     0.001
_refine_ls_shift/su_mean     0.000
_refine_diff_density_max     1.152
_refine_diff_density_min     -0.367
_refine_ls_extinction_method     none
_refine_ls_extinction_coef     .
loop_
    _atom_type_symbol
    _atom_type_description
    _atom_type_scat_dispersion_real
    _atom_type_scat_dispersion_imag
    _atom_type_scat_source
    'C' 'C' 0.0033 0.0016
                         'International Tables Vol C Tables 4.2.6.8 and 6.1.1.4'
    'H' 'H' 0.0000 0.0000
                         'International Tables Vol C Tables 4.2.6.8 and 6.1.1.4'
    'N' 'N' 0.0061 0.0033
                         'International Tables Vol C Tables 4.2.6.8 and 6.1.1.4'
    'O' 'O' 0.0106 0.0060
                         'International Tables Vol C Tables 4.2.6.8 and 6.1.1.4'
    'S' 'S' 0.1246 0.1234
                         'International Tables Vol C Tables 4.2.6.8 and 6.1.1.4'
_computing_data_collection
;
<i>CrystalClear-SM Expert</i> (Rigaku, 2012)
;
_computing_cell_refinement
;
<i>CrystalClear-SM Expert</i> (Rigaku, 2012)
;
_computing_data_reduction
;
<i>CrystalClear-SM Expert</i> (Rigaku, 2012)
;
_computing_structure_solution
;
SHELXT (Sheldrick, 2015a)
;
_computing_structure_refinement
;
OSCAIL (McArdle <i>et al.</i>,  2004),
<i>ShelXle</i> (H\"ubschle <i>et al.</i>,  2011) and
SHELXL2014 (Sheldrick, 2015b)
;
_computing_molecular_graphics
;
Mercury (Macrae <i>et al.</i>,  2006)
;
_computing_publication_material
;
OSCAIL (McArdle <i>et al.</i>,  2004),
SHELXL2014 (Sheldrick, 2015b) and
PLATON (Spek, 2009)
;
loop_
    _atom_site_type_symbol
    _atom_site_label
    _atom_site_fract_x
    _atom_site_fract_y
    _atom_site_fract_z
    _atom_site_U_iso_or_equiv
    _atom_site_adp_type
    _atom_site_calc_flag
    _atom_site_occupancy
    _atom_site_disorder_assembly
    _atom_site_disorder_group
    S S31 0.9829(3) 0.89007(11) 0.43688(5) 0.0282(3) Uani d 1 . .
    O O1 -0.0148(6) 1.0107(2) 0.21301(14) 0.0251(7) Uani d 1 . .
    O O3 0.6328(7) 0.9809(3) 0.34453(14) 0.0297(8) Uani d 1 . .
    O O4 0.1136(6) 0.7088(3) 0.29518(14) 0.0252(7) Uani d 1 . .
    N N3 0.5557(8) 0.7992(3) 0.36084(16) 0.0245(9) Uani d 1 . .
    H H3 0.4531 0.7413 0.3489 0.029 Uiso calc 1 . .
    N N33 0.8145(9) 0.6867(4) 0.43227(18) 0.0323(10) Uani d 1 . .
    C C2 0.1942(10) 0.9927(4) 0.2566(2) 0.0245(10) Uani d 1 . .
    H H2 0.3134 1.0535 0.2678 0.029 Uiso calc 1 . .
    C C3 0.2503(9) 0.8961(4) 0.28596(19) 0.0221(10) Uani d 1 . .
    C C4 0.0784(9) 0.7999(4) 0.27017(19) 0.0211(9) Uani d 1 . .
    C C5 -0.3234(10) 0.7340(4) 0.1989(2) 0.0253(10) Uani d 1 . .
    H H5 -0.2989 0.6614 0.2154 0.030 Uiso calc 1 . .
    C C4A -0.1452(9) 0.8189(4) 0.22095(19) 0.0213(10) Uani d 1 . .
    C C6 -0.5338(10) 0.7543(4) 0.1535(2) 0.0274(11) Uani d 1 . .
    H H6 -0.6547 0.6959 0.1389 0.033 Uiso calc 1 . .
    C C7 -0.5705(10) 0.8606(4) 0.1288(2) 0.0272(11) Uani d 1 . .
    H H7 -0.7176 0.8742 0.0976 0.033 Uiso calc 1 . .
    C C8 -0.3976(10) 0.9455(4) 0.1489(2) 0.0264(10) Uani d 1 . .
    H H8 -0.4214 1.0179 0.1320 0.032 Uiso calc 1 . .
    C C8A -0.1864(10) 0.9224(4) 0.1947(2) 0.0237(10) Uani d 1 . .
    C C31 0.4964(9) 0.8976(4) 0.33283(19) 0.0224(10) Uani d 1 . .
    C C32 0.7694(10) 0.7843(4) 0.4073(2) 0.0283(11) Uani d 1 . .
    C C34 1.0346(11) 0.6953(5) 0.4779(2) 0.0357(13) Uani d 1 . .
    H H34 1.1015 0.6326 0.5012 0.043 Uiso calc 1 . .
    C C35 1.1488(10) 0.7959(4) 0.4877(2) 0.0304(11) Uani d 1 . .
    C C351 1.3848(10) 0.8291(5) 0.5342(2) 0.0368(13) Uani d 1 . .
    H H35A 1.4522 0.7638 0.5579 0.055 Uiso calc 1 . .
    H H35B 1.3213 0.8851 0.5618 0.055 Uiso calc 1 . .
    H H35C 1.5347 0.8601 0.5131 0.055 Uiso calc 1 . .
loop_
    _atom_site_aniso_label
    _atom_site_aniso_U_11
    _atom_site_aniso_U_22
    _atom_site_aniso_U_33
    _atom_site_aniso_U_12
    _atom_site_aniso_U_13
    _atom_site_aniso_U_23
    S31 0.0245(7) 0.0323(7) 0.0281(6) 0.0009(6) 0.0043(5) -0.0015(5)
    O1 0.0252(19) 0.0153(16) 0.0340(17) -0.0006(14) -0.0002(14) 0.0028(13)
    O3 0.030(2) 0.0216(18) 0.0369(18) -0.0055(15) 0.0001(14) -0.0001(14)
    O4 0.0245(19) 0.0164(16) 0.0349(17) 0.0041(14) 0.0040(14) 0.0008(13)
    N3 0.024(2) 0.020(2) 0.0289(19) 0.0002(17) 0.0021(16) -0.0030(15)
    N33 0.035(3) 0.029(2) 0.032(2) 0.006(2) -0.0008(18) -0.0040(17)
    C2 0.024(3) 0.017(2) 0.034(2) -0.002(2) 0.007(2) -0.0012(18)
    C3 0.023(3) 0.017(2) 0.028(2) 0.0020(19) 0.0098(18) 0.0005(17)
    C4 0.022(2) 0.015(2) 0.028(2) 0.0033(19) 0.0093(18) -0.0021(17)
    C5 0.026(3) 0.020(2) 0.031(2) 0.001(2) 0.009(2) 0.0017(18)
    C4A 0.023(3) 0.015(2) 0.028(2) -0.0045(19) 0.0098(19) -0.0027(17)
    C6 0.025(3) 0.025(3) 0.033(2) -0.003(2) 0.005(2) -0.0058(19)
    C7 0.027(3) 0.027(3) 0.028(2) 0.001(2) 0.003(2) 0.0012(18)
    C8 0.026(3) 0.021(2) 0.033(2) 0.005(2) 0.004(2) 0.0036(18)
    C8A 0.024(3) 0.017(2) 0.032(2) -0.0016(19) 0.010(2) -0.0032(18)
    C31 0.023(3) 0.017(2) 0.028(2) 0.000(2) 0.0077(19) -0.0023(17)
    C32 0.033(3) 0.026(3) 0.027(2) 0.004(2) 0.008(2) -0.0043(18)
    C34 0.037(3) 0.042(3) 0.026(2) 0.020(3) 0.000(2) -0.002(2)
    C35 0.025(3) 0.039(3) 0.028(2) 0.007(2) 0.006(2) -0.004(2)
    C351 0.027(3) 0.048(3) 0.034(3) 0.004(3) 0.001(2) -0.005(2)
_geom_special_details
;
 All esds (except the esd in the dihedral angle between two l.s. planes)
 are estimated using the full covariance matrix.  The cell esds are taken
 into account individually in the estimation of esds in distances, angles
 and torsion angles; correlations between esds in cell parameters are only
 used when they are defined by crystal symmetry.  An approximate (isotropic)
 treatment of cell esds is used for estimating esds involving l.s. planes.
;
loop_
    _geom_bond_atom_site_label_1
    _geom_bond_atom_site_label_2
    _geom_bond_site_symmetry_2
    _geom_bond_distance
    _geom_bond_publ_flag
    S31 C32 . 1.726(5) ?
    S31 C35 . 1.728(5) ?
    O1 C2 . 1.336(6) ?
    O1 C8A . 1.384(5) ?
    O3 C31 . 1.215(5) ?
    O4 C4 . 1.231(5) ?
    N3 C31 . 1.353(6) ?
    N3 C32 . 1.387(6) ?
    N3 H3 . 0.8800 ?
    N33 C32 . 1.306(6) ?
    N33 C34 . 1.388(6) ?
    C2 C3 . 1.344(6) ?
    C2 H2 . 0.9500 ?
    C3 C4 . 1.449(6) ?
    C3 C31 . 1.492(7) ?
    C4 C4A . 1.466(6) ?
    C5 C6 . 1.371(7) ?
    C5 C4A . 1.393(6) ?
    C5 H5 . 0.9500 ?
    C4A C8A . 1.379(6) ?
    C6 C7 . 1.394(7) ?
    C6 H6 . 0.9500 ?
    C7 C8 . 1.367(7) ?
    C7 H7 . 0.9500 ?
    C8 C8A . 1.387(7) ?
    C8 H8 . 0.9500 ?
    C34 C35 . 1.341(7) ?
    C34 H34 . 0.9500 ?
    C35 C351 . 1.506(7) ?
    C351 H35A . 0.9800 ?
    C351 H35B . 0.9800 ?
    C351 H35C . 0.9800 ?
loop_
    _geom_angle_atom_site_label_1
    _geom_angle_atom_site_label_2
    _geom_angle_atom_site_label_3
    _geom_angle_site_symmetry_1
    _geom_angle_site_symmetry_3
    _geom_angle
    _geom_angle_publ_flag
    C32 S31 C35 . . 88.8(2) ?
    C2 O1 C8A . . 118.1(4) ?
    C31 N3 C32 . . 123.6(4) ?
    C31 N3 H3 . . 118.2 ?
    C32 N3 H3 . . 118.2 ?
    C32 N33 C34 . . 108.4(4) ?
    O1 C2 C3 . . 125.7(4) ?
    O1 C2 H2 . . 117.2 ?
    C3 C2 H2 . . 117.2 ?
    C2 C3 C4 . . 119.7(4) ?
    C2 C3 C31 . . 115.2(4) ?
    C4 C3 C31 . . 125.0(4) ?
    O4 C4 C3 . . 123.9(4) ?
    O4 C4 C4A . . 121.6(4) ?
    C3 C4 C4A . . 114.5(4) ?
    C6 C5 C4A . . 120.7(4) ?
    C6 C5 H5 . . 119.7 ?
    C4A C5 H5 . . 119.7 ?
    C8A C4A C5 . . 117.5(4) ?
    C8A C4A C4 . . 120.7(4) ?
    C5 C4A C4 . . 121.8(4) ?
    C5 C6 C7 . . 120.0(5) ?
    C5 C6 H6 . . 120.0 ?
    C7 C6 H6 . . 120.0 ?
    C8 C7 C6 . . 120.9(5) ?
    C8 C7 H7 . . 119.5 ?
    C6 C7 H7 . . 119.5 ?
    C7 C8 C8A . . 117.8(4) ?
    C7 C8 H8 . . 121.1 ?
    C8A C8 H8 . . 121.1 ?
    C4A C8A O1 . . 121.2(4) ?
    C4A C8A C8 . . 123.2(4) ?
    O1 C8A C8 . . 115.6(4) ?
    O3 C31 N3 . . 122.9(4) ?
    O3 C31 C3 . . 122.4(4) ?
    N3 C31 C3 . . 114.8(4) ?
    N33 C32 N3 . . 120.2(4) ?
    N33 C32 S31 . . 116.1(4) ?
    N3 C32 S31 . . 123.7(4) ?
    C35 C34 N33 . . 117.2(5) ?
    C35 C34 H34 . . 121.4 ?
    N33 C34 H34 . . 121.4 ?
    C34 C35 C351 . . 128.4(5) ?
    C34 C35 S31 . . 109.4(4) ?
    C351 C35 S31 . . 122.1(4) ?
    C35 C351 H35A . . 109.5 ?
    C35 C351 H35B . . 109.5 ?
    H35A C351 H35B . . 109.5 ?
    C35 C351 H35C . . 109.5 ?
    H35A C351 H35C . . 109.5 ?
    H35B C351 H35C . . 109.5 ?
loop_
    _geom_torsion_atom_site_label_1
    _geom_torsion_atom_site_label_2
    _geom_torsion_atom_site_label_3
    _geom_torsion_atom_site_label_4
    _geom_torsion_site_symmetry_1
    _geom_torsion_site_symmetry_2
    _geom_torsion_site_symmetry_3
    _geom_torsion_site_symmetry_4
    _geom_torsion
    _geom_torsion_publ_flag
    C8A O1 C2 C3 . . . . -1.8(6) ?
    O1 C2 C3 C4 . . . . 0.9(7) ?
    O1 C2 C3 C31 . . . . 179.9(4) ?
    C2 C3 C4 O4 . . . . -179.2(4) ?
    C31 C3 C4 O4 . . . . 1.9(7) ?
    C2 C3 C4 C4A . . . . 1.1(6) ?
    C31 C3 C4 C4A . . . . -177.8(4) ?
    C6 C5 C4A C8A . . . . -1.1(6) ?
    C6 C5 C4A C4 . . . . 178.9(4) ?
    O4 C4 C4A C8A . . . . 178.1(4) ?
    C3 C4 C4A C8A . . . . -2.2(6) ?
    O4 C4 C4A C5 . . . . -1.9(6) ?
    C3 C4 C4A C5 . . . . 177.8(4) ?
    C4A C5 C6 C7 . . . . 0.2(7) ?
    C5 C6 C7 C8 . . . . 0.5(7) ?
    C6 C7 C8 C8A . . . . -0.4(7) ?
    C5 C4A C8A O1 . . . . -178.5(4) ?
    C4 C4A C8A O1 . . . . 1.5(6) ?
    C5 C4A C8A C8 . . . . 1.2(7) ?
    C4 C4A C8A C8 . . . . -178.8(4) ?
    C2 O1 C8A C4A . . . . 0.5(6) ?
    C2 O1 C8A C8 . . . . -179.3(4) ?
    C7 C8 C8A C4A . . . . -0.5(7) ?
    C7 C8 C8A O1 . . . . 179.3(4) ?
    C32 N3 C31 O3 . . . . 2.9(7) ?
    C32 N3 C31 C3 . . . . -177.4(4) ?
    C2 C3 C31 O3 . . . . 1.5(6) ?
    C4 C3 C31 O3 . . . . -179.6(4) ?
    C2 C3 C31 N3 . . . . -178.2(4) ?
    C4 C3 C31 N3 . . . . 0.7(6) ?
    C34 N33 C32 N3 . . . . -178.9(4) ?
    C34 N33 C32 S31 . . . . -0.4(5) ?
    C31 N3 C32 N33 . . . . 180.0(4) ?
    C31 N3 C32 S31 . . . . 1.6(6) ?
    C35 S31 C32 N33 . . . . -0.2(4) ?
    C35 S31 C32 N3 . . . . 178.3(4) ?
    C32 N33 C34 C35 . . . . 0.9(6) ?
    N33 C34 C35 C351 . . . . 179.2(4) ?
    N33 C34 C35 S31 . . . . -1.1(6) ?
    C32 S31 C35 C34 . . . . 0.7(4) ?
    C32 S31 C35 C351 . . . . -179.5(4) ?
loop_
    _geom_hbond_atom_site_label_D
    _geom_hbond_atom_site_label_H
    _geom_hbond_atom_site_label_A
    _geom_hbond_site_symmetry_A
    _geom_hbond_distance_DH
    _geom_hbond_distance_HA
    _geom_hbond_distance_DA
    _geom_hbond_angle_DHA
    N3 H3 O4 . 0.88 1.96 2.687(5) 139
    C2 H2 O4 2 0.95 2.38 3.030(5) 126
    C8 H8 N33 2 0.95 2.56 3.455(6) 157
_shelx_hkl_file
;
   0   0  -2   -0.46    0.41
   0   0   2   -0.49    0.35
   0   0   2    0.31    0.32
   0   0   2   -0.51    0.41
   0   0  -2   -0.79    0.43
   0   0  -2   -0.72    0.42
   0   0   3    0.65    0.83
   0   0  -3    1.61    0.89
   0   0   3    0.83    0.84
   0   0  -3    0.65    0.85
   0   0  -3    1.29    0.89
   0   0   3    0.37    0.77
   0   0  -4  139.84    3.40
   0   0  -4  149.88    3.53
   0   0   4  142.21    3.66
   0   0   4  150.43    3.48
   0   0  -4  149.03    3.60
   0   0   5   -1.28    1.33
   0   0   5    1.60    1.52
   0   0  -5    0.82    1.32
   0   0  -5   -0.05    1.31
   0   0   5   -0.23    1.38
   0   0  -5   -0.18    1.30
   0   0  -6   45.42    2.67
   0   0   6   47.27    2.92
   0   0   6   47.14    2.76
   0   0   6   43.77    2.86
   0   0  -6   47.27    2.76
   0   0  -6   47.52    2.76
   0   0  -7    0.86    1.49
   0   0   7    0.68    1.77
   0   0  -7    0.64    1.55
   0   0   7   -0.91    1.80
   0   0   7   -0.51    1.79
   0   0  -7    0.33    1.61
   0   0   8  174.25    5.92
   0   0   8  202.78    6.53
   0   0  -8  191.89    5.35
   0   0  -8  189.27    5.62
   0   0   8  180.64    5.60
   0   0  -8  190.89    5.67
   0   0   9    0.32    1.90
   0   0   9   -1.23    1.90
   0   0  -9    0.56    1.59
   0   0   9   -1.07    2.15
   0   0  -9   -1.67    1.62
   0   0  -9    0.64    1.77
   0   0 -10  123.06    5.18
   0   0 -10  124.04    5.11
   0   0  10  122.79    5.56
   0   0  10  123.20    5.34
   0   0 -10  116.20    4.79
   0   0  10  121.75    5.96
   0   0 -11    1.53    1.77
   0   0 -11   -1.25    1.77
   0   0  11    0.36    2.09
   0   0  11   -1.29    2.12
   0   0 -11   -0.14    1.73
   0   0  11   -0.76    2.39
   0   0 -12   78.99    4.59
   0   0  12   83.04    5.14
   0   0 -12   84.03    4.73
   0   0 -12   83.65    4.93
   0   0  13    0.15    2.37
   0   0 -13    0.68    1.94
   0   0 -13    1.11    2.15
   0   0 -13    2.23    2.00
   0   0 -14  865.72   15.99
   0   0  14  893.53   16.85
   0   0 -14  852.44   15.13
   0   0 -15    2.49    2.18
   0   0 -15    1.62    2.32
   0   0  15    1.93    2.77
   0   0 -16   22.06    3.64
   0   0 -16   12.99    2.87
   0   0  16   24.39    4.00
   0   0 -17   -2.15    2.47
   0   0 -17   -0.86    2.27
   0   0  17    0.32    3.16
   0   0 -18    4.69    2.89
   0   0  18    1.27    3.41
   0   0 -18    2.82    2.41
   0   0  19   -2.13    3.75
   0   0 -19   -0.46    2.38
   0   0 -19   -0.39    2.86
   0   0 -20    5.59    2.95
   0   0  20   13.43    4.51
   0   0 -20    4.77    3.32
   0   0 -21    2.30    3.00
   0   0  21   -3.85    4.38
   0   0  22  111.31    8.89
   0   0 -22   99.43    7.10
   0   0 -23    2.94    3.38
   0   0  23   -1.12    4.47
   0   0  24   32.73    6.75
   0   0 -24   20.34    4.52
   0   0 -25    6.08    3.52
   0   0  25    5.45    5.23
   0   0  26   24.55    6.71
   0   0 -26   13.35    4.45
   0   0  27    7.38    6.48
   0   0 -27   -2.20    4.16
   0   0 -28    4.23    4.62
   0   0  28    5.85    7.02
   0  -1   0   -1.05    0.78
   0  -1  -1   -0.35    0.41
   0   1  -1   -0.66    0.57
   0  -1   1   -1.04    0.68
   0   1   1   -0.92    0.47
   0  -1   1   -0.23    0.40
   0  -1  -1   -0.36    0.67
   0   1  -1   -0.98    0.63
   0  -1   1   -0.63    0.54
   0   1  -1   -1.10    1.06
   0   1   2  270.37    4.78
   0   1  -2  367.86    4.99
   0   1  -2  358.70    3.93
   0   1   2  288.11    4.03
   0  -1  -2  356.36    4.23
   0   1  -2  359.80    5.86
   0  -1  -2  379.77    5.23
   0  -1   3   70.32    2.73
   0   1  -3   65.50    2.53
   0   1   3   72.33    2.90
   0   1  -3   65.81    2.08
   0   1  -3   60.94    2.85
   0  -1  -3   67.22    2.76
   0  -1   3   64.85    3.09
   0  -1  -3   72.83    2.35
   0  -1   3   60.31    2.07
   0   1   3   69.95    2.25
   0   1   4  489.98    6.88
   0   1   4  495.34    7.46
   0  -1  -4  481.76    7.08
   0   1  -4  479.50    6.97
   0  -1   4  503.47    8.30
   0   1  -4  486.25    5.78
   0  -1  -4  513.24    6.49
   0  -1   4  484.75    6.28
   0   1   4  502.65    6.48
   0   1  -4  483.15    7.48
   0  -1   4  496.14    7.38
   0  -1  -5   65.27    2.82
   0   1  -5   58.60    2.44
   0   1   5   67.06    2.99
   0  -1   5   67.36    2.75
   0   1  -5   65.84    3.11
   0  -1   5   64.84    3.76
   0   1   5   64.27    3.02
   0  -1  -5   63.49    3.20
   0   1  -5   63.93    3.26
   0  -1   5   65.70    3.37
   0   1   5   67.97    3.45
   0  -1  -6  251.63    5.60
   0  -1   6  243.48    6.33
   0  -1  -6  240.51    5.79
   0   1   6  247.03    5.69
   0   1  -6  237.71    6.10
   0   1  -6  228.99    5.73
   0   1  -6  236.47    4.84
   0   1   6  249.25    6.32
   0  -1   6  254.69    7.08
   0   1   6  243.99    5.82
   0  -1   6  237.65    5.25
   0  -1  -7    1.10    1.75
   0   1   7    0.96    1.57
   0  -1   7   -2.19    1.73
   0   1  -7    1.44    1.73
   0  -1  -7    0.13    1.42
   0   1   7   -2.48    2.24
   0   1   7    2.04    1.80
   0  -1   7    0.49    1.85
   0   1  -7    1.15    1.73
   0  -1   7    2.95    2.42
   0  -1   8   66.20    4.12
   0  -1   8   67.30    3.51
   0   1  -8   69.34    3.79
   0  -1   8   75.76    4.82
   0   1   8   62.51    3.71
   0   1  -8   63.62    3.63
   0   1   8   67.58    4.06
   0  -1  -8   69.85    3.74
   0   1   8   65.18    3.85
   0  -1  -8   72.28    3.61
   0  -1   9  394.95   10.44
   0  -1   9  379.34    8.10
   0  -1  -9  398.15    8.32
   0  -1  -9  371.67    8.97
   0  -1   9  390.55    9.42
   0   1  -9  369.83    8.45
   0  -1  -9  386.57    8.24
   0   1   9  396.94    9.32
   0   1   9  389.12    8.62
   0   1   9  377.23    8.71
   0   1  10   37.59    3.31
   0   1 -10   36.18    3.22
   0  -1  10   40.65    3.35
   0   1 -10   36.78    3.38
   0   1  10   32.49    3.29
   0  -1 -10   36.87    3.03
   0  -1  10   39.43    4.17
   0   1  10   37.94    3.61
   0  -1  10   36.67    3.65
   0  -1 -10   36.31    3.12
   0  -1 -10   36.71    3.36
   0  -1 -11    2.90    1.92
   0  -1  11    7.23    2.55
   0  -1  11    7.86    2.25
   0   1 -11    6.17    2.01
   0  -1  11    5.63    3.07
   0   1  11    8.82    2.89
   0   1  11    4.12    2.32
   0   1  11    1.32    1.98
   0   1 -11    5.93    2.05
   0  -1 -11    4.61    2.30
   0  -1 -11    5.83    1.99
   0  -1 -12   63.95    4.61
   0  -1 -12   55.77    3.93
   0  -1 -12   58.69    4.13
   0   1 -12   58.66    4.07
   0   1  12   61.35    4.78
   0  -1  12   64.23    4.35
   0   1 -12   55.53    4.07
   0  -1 -13  148.02    6.25
   0  -1  13  133.10    6.16
   0   1 -13  136.48    6.17
   0   1 -13  136.50    6.15
   0   1  13  143.62    7.05
   0  -1 -13  130.92    5.91
   0   1 -14   16.52    2.91
   0   1 -14   17.14    2.98
   0   1  14   19.67    3.69
   0  -1 -14   27.36    3.56
   0  -1 -14   17.66    2.77
   0  -1  14   21.74    3.52
   0  -1  15   26.44    3.66
   0  -1 -15   20.02    3.07
   0   1  15   28.27    4.17
   0   1 -15   26.19    3.56
   0   1 -15   21.53    3.14
   0  -1 -16   21.69    3.28
   0   1  16   34.34    4.83
   0   1 -16   28.45    3.65
   0  -1  16   31.02    4.12
   0   1 -16   24.89    3.49
   0   1 -17   86.13    5.68
   0   1 -17   92.61    6.16
   0  -1 -17   86.11    5.78
   0  -1  17   94.26    6.61
   0  -1 -18   58.18    5.03
   0   1 -18   67.60    5.66
   0   1  18   66.18    6.37
   0  -1  18   72.66    6.20
   0   1 -18   60.09    5.13
   0   1 -19    2.33    2.82
   0  -1  19    8.50    3.90
   0  -1 -19    5.53    2.78
   0   1 -19   -0.77    2.51
   0   1  19    3.10    3.72
   0   1  20   75.19    7.41
   0  -1  20   85.25    7.45
   0   1 -20   59.61    5.33
   0  -1 -20   58.43    5.34
   0   1 -20   68.20    6.22
   0  -1 -21    0.05    2.73
   0  -1  21    7.71    4.39
   0   1 -21    6.20    3.59
   0   1 -21   -0.64    2.74
   0   1  21    7.40    4.55
   0   1 -22   15.67    3.53
   0   1  22   22.63    5.69
   0   1 -22   24.02    4.88
   0  -1  22   16.87    5.42
   0  -1 -22   14.06    3.76
   0  -1  23   21.94    5.47
   0   1  23   18.62    5.76
   0  -1 -23   12.30    3.88
   0   1 -23   17.28    4.07
   0   1 -23   22.78    4.91
   0   1 -24    8.91    3.70
   0  -1  24   18.00    5.72
   0  -1 -24   12.15    4.11
   0   1 -24   21.99    5.36
   0   1  24   13.30    5.77
   0  -1 -25    3.67    3.78
   0  -1  25    8.08    5.33
   0   1 -25    6.15    3.52
   0   1  25    4.14    5.72
   0   1 -26    6.02    3.89
   0  -1 -26    3.31    3.85
   0  -1  26   -2.51    5.51
   0   1  26    4.69    6.05
   0  -1  27    8.58    6.85
   0   1  27   16.86    7.50
   0   1 -27   -2.79    3.95
   0  -1 -27    3.76    4.49
   0  -1 -28   14.97    5.00
   0   1  28   27.80    8.13
   0  -1  28   36.84    8.18
   0   1 -28   22.69    5.51
   0   2   0  755.28   11.48
   0  -2   0  753.52   10.04
   0   2   1 1571.34   11.10
   0  -2   1 1643.93   12.90
   0  -2  -1 1603.54   17.35
   0  -2  -1 1612.95   11.65
   0  -2   1 1530.05   16.63
   0  -2  -1 1571.74   20.79
   0   2  -1 1542.58   16.48
   0  -2   2  363.95    6.29
   0   2  -2  357.57    8.34
   0  -2   2  354.44    5.61
   0   2  -2  355.01    6.36
   0  -2   2  357.93    8.69
   0   2   2  368.36    5.57
   0   2  -2  367.12    6.39
   0  -2  -2  366.15   10.40
   0   2   2  376.06   10.52
   0  -2  -2  373.40    5.78
   0  -2   3   55.09    2.37
   0  -2   3   65.83    3.24
   0  -2  -3   64.08    6.28
   0   2  -3   61.37    4.06
   0  -2  -3   70.30    3.73
   0   2  -3   63.37    2.81
   0  -2  -3   66.27    2.77
   0  -2   3   62.21    4.46
   0   2   3   72.18    3.79
   0   2   3   62.98    5.98
   0   2   3   61.09    2.60
   0   2  -3   63.53    3.28
   0  -2  -4   21.09    2.00
   0  -2  -4   20.20    2.80
   0  -2   4   21.13    3.46
   0   2   4   16.56    5.56
   0   2  -4   20.59    2.95
   0   2   4   18.63    2.76
   0  -2   4   19.81    2.52
   0  -2   4   19.03    1.83
   0   2  -4   19.48    1.97
   0   2  -4   17.48    2.28
   0   2   4   22.42    2.04
   0   2  -5   71.76    3.04
   0   2   5   79.65    4.37
   0  -2   5   69.88    2.99
   0  -2  -5   81.42    3.46
   0   2  -5   70.61    3.71
   0   2   5   67.52    3.17
   0  -2   5   71.17    3.90
   0  -2   5   72.97    4.88
   0  -2  -5   73.60    4.02
   0   2  -5   74.89    4.19
   0   2  -6    1.11    2.15
   0  -2   6   -0.17    1.41
   0   2  -6    0.20    1.57
   0  -2  -6    0.54    2.20
   0  -2   6    1.50    3.10
   0  -2  -6    2.22    1.76
   0   2   6    1.35    1.52
   0  -2   6   -1.08    2.19
   0   2  -6    1.24    1.97
   0   2   6    1.18    2.42
   0  -2  -7   12.12    2.21
   0  -2   7   11.32    2.68
   0   2   7    7.64    2.06
   0  -2   7    9.87    1.99
   0  -2   7   12.19    3.28
   0   2   7   12.54    2.09
   0   2  -7   12.57    2.41
   0   2   7   11.65    2.94
   0   2  -7   13.76    1.96
   0  -2  -7   12.54    2.77
   0   2  -7   10.86    2.49
   0   2  -8    3.94    1.80
   0   2   8    3.25    1.84
   0   2   8   -0.47    1.83
   0   2  -8    1.81    1.87
   0  -2  -8    1.44    1.70
   0   2  -8    1.88    2.11
   0  -2   8    1.04    2.80
   0  -2   8    0.57    1.57
   0  -2  -8    1.18    2.18
   0  -2   8    4.04    2.45
   0   2   8    2.26    2.63
   0   2  -9    1.08    1.65
   0  -2   9   -0.16    2.37
   0  -2  -9    2.06    1.75
   0   2  -9    1.57    2.10
   0   2   9    1.41    1.69
   0   2   9   -0.11    1.86
   0  -2   9    2.42    2.99
   0   2  -9    1.07    1.88
   0   2   9   -2.88    2.84
   0  -2  -9   -0.57    2.20
   0  -2   9    0.32    1.64
   0   2 -10  147.21    6.10
   0  -2  10  149.67    7.81
   0  -2 -10  149.77    5.85
   0   2 -10  151.70    5.12
   0   2  10  157.31    6.97
   0  -2 -10  164.38    6.27
   0   2  10  142.00    5.90
   0   2 -10  153.92    6.23
   0   2  10  150.21    6.04
   0  -2  10  145.52    5.50
   0  -2  10  147.13    7.01
   0   2 -11  184.89    5.89
   0  -2  11  183.26    6.43
   0   2  11  189.27    6.97
   0   2 -11  185.25    6.96
   0   2 -11  178.99    6.81
   0  -2  11  176.81    8.78
   0   2  11  190.48    7.81
   0  -2 -11  182.99    6.74
   0  -2 -11  190.06    6.83
   0   2 -12   37.65    3.65
   0   2  12   34.77    4.12
   0  -2 -12   34.61    3.46
   0  -2  12   32.83    3.27
   0   2 -12   33.28    3.49
   0   2 -12   34.84    3.05
   0  -2 -12   33.95    3.52
   0   2 -13  143.66    6.59
   0  -2 -13  130.33    6.11
   0  -2 -13  136.77    6.20
   0   2 -13  139.27    5.58
   0  -2  13  134.24    6.16
   0   2  13  139.94    7.34
   0   2 -13  136.76    6.36
   0   2  14   13.10    3.45
   0   2 -14   13.50    2.82
   0   2 -14   10.09    2.45
   0  -2  14   11.28    2.63
   0  -2 -14   11.46    2.43
   0   2 -15    6.02    2.42
   0  -2  15    3.16    2.42
   0  -2 -15    3.49    2.31
   0   2  15   -2.13    3.17
   0   2 -15   -1.94    2.30
   0  -2  16   -0.77    2.49
   0   2 -16    6.17    2.44
   0   2  16    3.26    3.51
   0   2 -16    2.25    2.41
   0  -2 -16    0.42    2.25
   0   2 -17   -3.43    2.31
   0  -2 -17   -1.89    2.35
   0   2 -17   -1.11    2.36
   0   2  17    4.14    3.86
   0  -2  17   -0.31    2.64
   0  -2 -18   20.26    3.48
   0  -2  18   27.90    4.35
   0   2 -18   23.87    3.64
   0   2  18   29.41    5.16
   0   2 -18   24.88    3.83
   0  -2  19   66.37    6.21
   0   2 -19   64.22    5.50
   0  -2 -19   53.68    5.22
   0   2  19   73.54    7.34
   0   2 -19   72.52    6.00
   0  -2 -20    6.74    3.19
   0   2 -20    9.53    3.52
   0  -2  20    2.12    3.34
   0   2  20    0.55    4.51
   0   2 -20    2.38    3.06
   0   2 -21   15.94    4.06
   0  -2  21   10.56    4.17
   0  -2 -21   10.36    3.65
   0   2 -21   11.10    3.38
   0   2  21   17.76    5.36
   0  -2  22   10.48    4.65
   0  -2 -22    8.07    3.46
   0   2 -22    9.86    3.51
   0   2  22   22.99    6.18
   0   2 -22   17.72    4.34
   0   2 -23   25.41    4.69
   0  -2 -23   20.33    4.59
   0  -2  23   44.42    6.56
   0   2 -23   41.88    5.73
   0   2  23   27.35    6.33
   0  -2  24    7.04    5.20
   0  -2 -24    2.78    3.59
   0   2 -24   11.25    4.43
   0   2 -24    8.26    3.73
   0   2  24    7.79    5.39
   0   2  25   -6.97    5.98
   0   2 -25    6.35    4.00
   0  -2 -25    2.62    3.72
   0   2 -25    0.57    4.07
   0  -2  25    4.41    5.35
   0   2 -26    2.14    3.68
   0   2 -26    1.04    4.35
   0   2  26   12.50    6.85
   0  -2  26   15.25    6.13
   0  -2 -26    1.08    4.29
   0   2 -27    6.87    5.06
   0   2  27    7.24    7.21
   0  -2  27    6.81    6.32
   0   2 -27    7.06    3.99
   0  -2 -27    3.16    4.25
   0  -2 -28    8.33    5.59
   0  -2  28    0.37    6.03
   0   2 -28    7.02    4.27
   0  -3   0   -2.43    2.74
   0   3   0    1.84    1.61
   0  -3  -1  136.61    4.37
   0   3  -1  144.34    6.40
   0   3   1  140.68    4.36
   0   3  -1  140.37    6.96
   0  -3   1  148.50    5.31
   0  -3  -1  149.40    6.84
   0  -3   2    3.62    2.02
   0  -3  -2   10.40    4.48
   0   3   2    7.42    1.82
   0   3  -2    7.54    3.53
   0  -3  -2    2.45    5.01
   0   3  -2    6.92    2.09
   0   3  -2    7.37    2.75
   0  -3  -2    4.67    1.83
   0  -3   2    7.15    3.61
   0  -3  -3   25.29    6.06
   0  -3   3   24.22    2.31
   0   3  -3   19.28    2.74
   0   3   3   21.57    2.19
   0  -3  -3   24.56    3.16
   0  -3   3   16.80    3.99
   0   3   3   23.44    6.07
   0  -3  -3   26.62    2.61
   0   3  -3   26.34    4.15
   0   3  -3   23.06    2.76
   0  -3  -4    1.93    1.66
   0   3  -4    2.81    2.14
   0  -3   4    1.59    3.72
   0  -3   4    2.77    1.57
   0   3  -4    0.37    3.05
   0  -3  -4   12.34    6.51
   0   3  -4   -0.61    2.13
   0  -3  -4    3.31    2.61
   0   3   4    7.75    5.25
   0  -3   4    0.97    2.07
   0   3   4    1.89    1.47
   0   3  -5   19.82    2.45
   0   3   5   20.20    3.29
   0  -3   5   21.04    2.27
   0   3   5   21.61    2.40
   0   3   5   20.71    6.21
   0   3  -5   15.67    2.54
   0   3  -5   19.38    3.50
   0  -3   5   18.79    2.91
   0  -3  -5   23.97    3.18
   0  -3  -5   22.81    2.57
   0  -3   5   19.41    4.45
   0   3  -6  115.59    6.09
   0   3   6  129.17    4.70
   0  -3  -6  137.52    5.93
   0  -3   6  124.35    4.23
   0   3  -6  134.94    5.59
   0   3   6  130.85    6.08
   0  -3  -6  138.04    5.06
   0   3   6  133.17   10.34
   0  -3   6  125.62    5.76
   0  -3   6  117.70    7.24
   0   3  -6  130.80    4.60
   0  -3   7   24.32    2.42
   0   3  -7   27.96    3.58
   0  -3  -7   34.61    3.70
   0  -3   7   30.43    4.78
   0   3  -7   31.75    3.37
   0   3  -7   29.08    2.58
   0   3   7   28.85    7.41
   0   3   7   27.14    2.62
   0   3   7   28.16    3.60
   0  -3  -7   27.45    2.83
   0  -3   7   28.51    3.60
   0   3  -8   10.76    1.98
   0   3   8    7.85    2.00
   0   3  -8   11.19    2.60
   0  -3  -8   10.63    2.23
   0   3  -8    9.40    2.62
   0  -3   8   10.95    4.00
   0   3   8    9.09    3.05
   0  -3   8    7.48    1.96
   0  -3   8    8.05    2.61
   0  -3  -8    8.08    2.76
   0   3   8    5.20    6.71
   0   3  -9    3.01    2.11
   0  -3  -9    3.40    2.03
   0  -3   9    0.07    2.54
   0   3  -9    1.32    1.67
   0   3   9    7.06    3.30
   0  -3  -9   -0.72    2.48
   0   3   9    3.24    1.82
   0  -3   9    2.17    3.71
   0   3   9    1.60    2.05
   0   3  -9    2.17    2.56
   0  -3 -10  209.33    7.70
   0  -3  10  196.76    8.15
   0   3  10  200.04    7.26
   0  -3 -10  210.35    7.31
   0  -3  10  200.66    6.77
   0   3 -10  205.49    7.98
   0   3  10  213.10    7.12
   0   3 -10  208.12    7.44
   0   3  10  189.62    7.97
   0   3 -10  222.43    6.52
   0  -3  10  206.74   10.21
   0  -3 -11    9.76    2.52
   0   3 -11   13.42    2.80
   0   3  11   10.63    3.22
   0  -3  11   10.84    2.35
   0  -3 -11   11.92    3.04
   0   3 -11   13.86    2.92
   0   3 -11   10.75    2.27
   0  -3 -12  199.64    7.77
   0   3 -12  187.20    7.50
   0   3 -12  194.49    7.74
   0   3  12  195.90    8.83
   0  -3 -12  199.50    7.74
   0   3 -12  204.73    6.81
   0  -3  12  192.45    7.06
   0   3  13   -0.95    3.19
   0   3 -13    1.04    2.11
   0  -3  13    0.89    1.93
   0  -3 -13    2.40    2.64
   0   3 -13   -0.73    2.07
   0  -3 -13    1.81    2.05
   0   3 -14    8.84    2.58
   0   3 -14   13.92    3.04
   0  -3 -14   11.41    2.81
   0   3  14   11.03    3.84
   0  -3  14   12.39    2.77
   0  -3 -15    1.24    2.14
   0   3 -15   -2.03    2.56
   0   3  15    5.26    3.67
   0   3 -15    3.71    2.51
   0  -3  15    3.67    2.37
   0   3 -16   42.14    4.33
   0  -3 -16   41.20    4.57
   0  -3  16   46.92    4.62
   0   3  16   38.62    5.66
   0   3 -16   38.66    4.29
   0  -3 -17    3.80    2.49
   0  -3  17    6.80    3.13
   0   3 -17    5.06    3.00
   0   3  17   -0.41    4.01
   0   3 -17    0.22    2.42
   0   3  18    0.91    4.18
   0   3 -18    2.55    2.68
   0  -3 -18    3.83    3.09
   0   3 -18    2.10    2.45
   0  -3  18   -0.25    2.71
   0   3 -19    4.50    2.92
   0  -3 -19    6.68    3.33
   0   3  19   -2.79    4.28
   0   3 -19    0.89    2.69
   0  -3  19    9.61    3.42
   0  -3  20  139.21    8.40
   0   3  20  129.32    9.85
   0  -3 -20  130.51    8.22
   0   3 -20  114.86    7.37
   0   3 -20  141.68    8.34
   0  -3  21    1.19    3.65
   0   3 -21   -2.15    3.34
   0   3  21    2.04    4.75
   0   3 -21    3.42    3.21
   0  -3 -21    3.82    3.43
   0  -3 -22    7.01    4.02
   0   3  22   15.19    6.02
   0   3 -22    6.95    3.42
   0   3 -22    2.37    3.17
   0  -3  22    8.95    4.61
   0   3 -23    1.16    3.63
   0  -3  23    0.89    4.37
   0  -3 -23    1.61    3.47
   0   3 -23   -4.50    3.53
   0   3 -24    0.64    3.26
   0  -3  24   -1.98    4.38
   0  -3 -24    6.88    4.29
   0   3 -24    2.71    3.78
   0   3  24   12.74    6.25
   0   3 -25   14.18    4.57
   0  -3 -25   10.17    4.51
   0   3 -25   13.19    4.76
   0   3  25   21.64    7.26
   0  -3  25   17.80    5.79
   0   3 -26   14.92    5.23
   0   3 -26    7.71    3.92
   0   3  26   10.08    7.13
   0  -3 -26   14.91    4.78
   0  -3  26    5.50    5.69
   0  -3 -27    1.08    4.52
   0  -3  27    1.14    5.64
   0   3 -27    4.86    4.91
   0   3  27   17.75    7.43
   0   3 -27    2.92    3.95
   0   4   0  166.66    5.37
   0   4   0  151.21    9.49
   0   4  -1  159.35    8.27
   0  -4  -1  160.83    5.71
   0  -4  -1  166.32    7.74
   0   4  -1  153.22    5.32
   0   4   1  155.06    5.30
   0   4  -1  141.44    8.30
   0  -4   1  146.34    6.08
   0   4   2  664.78   10.27
   0   4  -2  679.10   15.88
   0  -4  -2  683.13   15.84
   0  -4  -2  694.73   20.18
   0  -4   2  687.40   15.90
   0  -4  -2  679.91   11.01
   0  -4   2  685.77   11.37
   0  -4  -3   84.72    9.08
   0  -4  -3  100.23    5.58
   0   4  -3   91.04    6.74
   0   4  -3   86.00    5.69
   0   4   3   85.92    4.06
   0  -4   3   91.72    4.32
   0  -4   3   93.09    7.08
   0  -4  -3   78.51    7.24
   0  -4  -3   98.03    4.71
   0   4  -3   93.64    4.99
   0   4  -4    9.38    2.57
   0  -4  -4    7.83    3.05
   0  -4  -4    6.73    2.22
   0   4   4    7.65    1.89
   0   4  -4   10.43    4.08
   0  -4  -4   10.32    7.32
   0   4  -4    8.99    3.08
   0  -4   4    9.24    4.52
   0  -4   4    6.98    1.96
   0   4   5   21.40    6.52
   0  -4   5   36.83    5.55
   0   4  -5   25.97    3.28
   0   4  -5   28.76    3.57
   0  -4  -5   23.28    7.49
   0   4   5   25.91    2.58
   0  -4  -5   29.21    3.04
   0   4  -5   26.96    4.71
   0  -4  -5   36.17    4.15
   0  -4   5   25.61    3.34
   0  -4   5   26.28    2.54
   0  -4   6  152.87    5.15
   0  -4   6  158.89    6.89
   0   4  -6  151.75    7.42
   0   4   6  141.11    9.76
   0   4   6  156.83    5.74
   0  -4   6  165.15    9.20
   0   4  -6  155.88    6.14
   0  -4  -6  160.91    7.04
   0  -4  -6  164.54    5.96
   0  -4  -7  772.91   12.93
   0   4   7  757.03   11.99
   0   4  -7  764.58   12.69
   0  -4  -7  789.39   14.93
   0   4   7  738.76   14.91
   0   4   7  688.99   19.74
   0   4  -7  743.67   13.84
   0   4  -7  732.58   15.37
   0  -4   7  760.10   14.57
   0  -4   7  757.53   18.92
   0  -4   7  738.29   11.21
   0   4  -8  173.64    6.36
   0   4   8  141.92   10.72
   0  -4   8  177.24    9.99
   0   4   8  162.95    5.89
   0  -4   8  170.26    5.78
   0   4  -8  170.80    7.97
   0   4   8  165.19    7.58
   0   4  -8  178.60    7.26
   0  -4  -8  179.14    6.68
   0  -4   8  178.78    7.67
   0  -4  -8  178.69    7.55
   0  -4   9   88.78    7.92
   0   4   9   86.44    4.57
   0   4  -9   88.07    4.77
   0   4   9   67.55    9.95
   0  -4   9   93.09    6.21
   0  -4  -9   92.69    5.73
   0   4  -9   90.66    5.40
   0  -4  -9   91.40    5.12
   0   4   9   96.78    6.33
   0  -4   9   84.46    4.36
   0   4  -9   92.25    6.04
   0   4 -10   17.32    2.68
   0  -4 -10   17.87    3.37
   0   4  10   20.80    4.09
   0  -4 -10   17.19    2.91
   0   4 -10   18.94    3.18
   0   4 -10   17.81    3.57
   0  -4  10   25.18    5.83
   0   4 -11    6.51    2.60
   0  -4  11    9.93    2.36
   0  -4 -11   13.61    3.34
   0  -4 -11   12.52    2.66
   0   4 -11   13.42    3.29
   0   4  11   16.68    4.15
   0  -4  12    6.70    2.41
   0   4  12   12.17    4.18
   0   4 -12    4.55    2.50
   0  -4 -12    8.22    3.13
   0   4  12   -1.82    7.15
   0   4 -12    7.85    2.82
   0  -4 -12    4.46    2.19
   0   4 -13   14.21    3.24
   0   4  13    7.26    4.00
   0   4 -13   14.52    3.34
   0   4  13   10.89    8.16
   0  -4  13   15.77    2.82
   0  -4 -13   15.41    2.90
   0  -4 -14   -0.55    2.10
   0  -4  14    1.76    2.27
   0   4 -14    4.60    2.64
   0   4  14    3.04    3.84
   0   4  14   -2.49    8.04
   0   4 -14    0.85    2.28
   0   4 -15    7.33    2.98
   0   4  15    8.24    4.15
   0  -4 -15    3.98    2.51
   0  -4  15    2.79    2.40
   0   4 -15    3.91    2.62
   0   4 -16  182.29    8.56
   0  -4  16  177.67    8.11
   0   4  16  177.32   10.21
   0  -4 -16  161.76    8.05
   0   4 -16  167.12    8.21
   0  -4 -17   12.20    3.12
   0   4  17   16.02    5.01
   0   4 -17   12.36    3.39
   0  -4  17   21.83    3.72
   0   4 -17   14.80    3.24
   0   4  18   73.89    7.71
   0   4 -18   64.84    5.77
   0   4 -18   73.28    5.97
   0  -4 -18   59.64    5.56
   0  -4  18   82.28    6.15
   0   4 -19    5.02    2.89
   0   4  19   -3.76    4.87
   0   4 -19    1.70    2.99
   0  -4  19   10.16    3.60
   0  -4 -19    5.02    3.39
   0   4 -20   75.77    6.54
   0   4  20   71.45    8.10
   0   4 -20   69.37    6.10
   0  -4  20   76.23    6.55
   0  -4 -20   67.95    6.19
   0  -4 -21   77.76    6.79
   0   4 -21   85.85    7.02
   0   4 -21   70.25    6.40
   0  -4  21   85.65    7.16
   0   4  21   75.94    8.50
   0   4 -22    4.33    3.35
   0   4  22   -5.66    6.21
   0  -4 -22    0.55    3.45
   0  -4  22   -1.68    3.66
   0   4 -22   -1.45    3.41
   0   4  23   58.31    8.47
   0  -4  23   61.53    6.91
   0  -4 -23   55.19    6.25
   0   4 -23   66.97    6.91
   0   4 -23   62.78    6.65
   0   4  24   -1.57    6.14
   0  -4  24   12.19    4.83
   0  -4 -24    3.98    3.83
   0   4 -24    8.32    4.01
   0   4 -24    9.75    4.03
   0   4 -25   15.31    4.29
   0   4 -25   23.01    5.38
   0  -4 -25   11.92    4.49
   0   4  25   15.55    7.41
   0  -4  25   16.77    5.81
   0   4 -26   10.31    4.81
   0   4 -26   15.80    4.76
   0  -4  26   18.02    6.02
   0  -4 -26    9.33    4.59
   0   4  26    7.59    6.85
   0   4 -27    6.01    4.97
   0  -4  27   -1.72    5.72
   0  -4 -27   10.14    5.28
   0   4 -27    3.20    4.03
   0   5   0    0.24    1.90
   0  -5   0    1.75    3.15
   0   5   0   -0.05    4.24
   0   5   0    1.39    5.18
   0  -5  -1   49.67    9.33
   0  -5  -1   66.21    4.34
   0  -5   1   61.66    4.82
   0   5   1   63.29    4.03
   0   5  -1   65.34    4.18
   0  -5  -1   70.58    6.02
   0   5  -1   66.54    6.88
   0   5  -1   53.10    7.03
   0  -5  -2    8.46    4.77
   0  -5  -2    7.16    2.47
   0  -5  -2    5.57    6.67
   0  -5   2    6.96    2.94
   0   5  -2    2.48    4.14
   0   5  -2    2.57    3.98
   0   5   2    5.47    2.01
   0   5  -3   29.95    5.57
   0  -5   3   23.78    3.01
   0  -5  -3   34.14    8.01
   0  -5   3   33.09    5.85
   0  -5  -3   30.70    6.02
   0   5   3   26.97    2.89
   0   5  -3   29.12    3.46
   0   5  -3   25.69    4.70
   0  -5  -3   29.63    3.40
   0  -5  -4    0.41    2.17
   0   5   4   -1.04    1.89
   0   5  -4    3.58    4.15
   0  -5  -4    1.81    2.93
   0  -5  -4   -0.49    5.18
   0  -5   4    0.35    1.91
   0  -5   4    0.56    4.21
   0   5  -4    2.12    2.48
   0  -5  -4    0.38    6.73
   0   5  -4   -2.14    3.34
   0  -5  -5   95.99    6.11
   0   5  -5   85.45    5.93
   0   5   5   82.66    4.41
   0   5  -5   86.59    6.97
   0  -5   5   83.74    7.70
   0   5  -5   77.66    5.23
   0  -5   5   85.25    4.35
   0  -5  -5   76.60   10.87
   0  -5  -5   84.72    5.00
   0  -5  -6   16.55    3.74
   0  -5   6   13.38    2.35
   0   5  -6   16.66    4.11
   0   5   6   15.07    2.34
   0   5  -6   14.55    3.54
   0  -5   6   17.35    5.35
   0   5  -6   18.03    3.27
   0  -5  -6   27.45    8.49
   0  -5  -6   14.61    2.57
   0   5  -7 1098.28   20.70
   0   5  -7 1108.28   18.10
   0  -5  -7 1121.67   17.02
   0   5   7 1099.17   27.18
   0  -5   7 1114.40   15.12
   0  -5   7 1135.67   18.62
   0   5  -7 1109.35   18.09
   0  -5   7 1097.90   24.92
   0  -5  -7 1146.03   19.67
   0   5   7 1186.13   16.64
   0  -5  -8   20.35    2.98
   0  -5  -8   17.41    3.64
   0   5   8   33.28    3.55
   0  -5   8   20.88    2.69
   0   5  -8   19.61    3.48
   0   5  -8   26.46    4.15
   0   5  -8   32.33    4.26
   0  -5   8   19.79    5.79
   0   5   8   17.70    6.28
   0   5  -9   53.27    5.37
   0  -5  -9   55.31    5.27
   0   5   9   51.39    5.21
   0   5  -9   55.27    4.72
   0  -5  -9   55.89    4.53
   0  -5   9   51.03    3.78
   0   5   9   52.34    8.31
   0   5  10  120.46    7.59
   0   5  10  121.95   10.82
   0  -5 -10  135.73    7.50
   0  -5 -10  132.56    6.64
   0   5 -10  119.22    7.35
   0   5 -10  125.86    6.86
   0  -5  10  125.13    5.67
   0  -5  11   13.51    2.62
   0   5 -11   16.87    3.55
   0  -5 -11   13.74    2.96
   0   5  11    9.95    3.78
   0   5  11   21.58    7.75
   0   5 -11   18.33    3.38
   0   5  12    9.78    3.74
   0   5  12   21.14    8.01
   0  -5 -12    9.13    2.74
   0   5 -12   10.43    3.10
   0   5 -12   16.08    3.33
   0  -5 -13   -0.78    2.30
   0   5 -13    1.47    2.68
   0   5  13   -0.38    3.60
   0  -5  13    2.54    2.25
   0   5 -13    3.64    2.93
   0   5  13   11.42    8.61
   0  -5  14   11.80    2.87
   0  -5 -14   11.73    3.10
   0   5  14    3.45    3.72
   0   5 -14   12.32    3.52
   0   5 -14   15.28    3.46
   0   5  15  104.34    8.29
   0   5 -15  111.95    6.95
   0   5 -15  117.05    7.48
   0  -5 -15  104.17    6.86
   0  -5  15  116.95    6.82
   0   5 -16   13.12    3.44
   0  -5  16    3.94    2.56
   0   5 -16    6.44    3.12
   0   5  16    6.28    4.56
   0  -5 -16    6.87    2.94
   0   5  17   23.28    5.82
   0  -5  17   19.88    3.74
   0   5  17   11.91   10.41
   0   5 -17   23.89    4.21
   0  -5 -17   21.15    3.90
   0   5 -17   18.71    3.75
   0  -5 -18   -1.13    2.98
   0  -5  18   -3.46    3.11
   0   5 -18   -0.97    3.12
   0   5  18    8.88    5.21
   0   5 -18   -1.54    3.02
   0   5  19   50.78   13.65
   0  -5 -19   74.73    6.63
   0  -5  19   88.79    6.78
   0   5 -19   63.57    6.02
   0   5  19   77.03    8.38
   0   5 -19   79.01    6.62
   0   5 -20    9.46    3.98
   0  -5  20    8.70    3.76
   0  -5 -20    3.43    3.43
   0   5  20   -1.01    5.53
   0   5 -20   13.45    4.03
   0   5  20   10.21   12.20
   0  -5  21  268.16   11.87
   0   5  21  254.66   14.11
   0  -5 -21  249.74   11.88
   0   5 -21  276.70   11.90
   0   5 -21  252.86   11.49
   0   5 -22   45.53    5.69
   0  -5 -22   44.23    6.01
   0   5  22   49.88    8.09
   0  -5  22   46.78    6.14
   0   5 -22   36.83    5.42
   0  -5 -23   -1.83    4.24
   0   5  23    0.33    5.98
   0   5 -23    7.83    4.22
   0  -5  23    7.10    4.52
   0   5 -23    1.43    3.65
   0   5 -24   11.27    4.40
   0   5 -24   18.91    5.08
   0   5  24    8.93    6.57
   0  -5 -24   12.01    4.83
   0  -5  24   18.62    5.60
   0   5 -25   38.16    6.12
   0   5  25   33.71    8.53
   0   5 -25   40.73    6.10
   0  -5 -25   26.93    5.81
   0   5  26    7.32    7.35
   0  -5  26   13.61    5.89
   0   5 -26    2.85    4.24
   0  -5 -26    2.16    4.34
   0   5 -26    8.99    5.01
   0  -6   0   37.29    4.60
   0   6   0   38.18    3.59
   0   6   0   29.61    5.76
   0   6   0   29.99    7.12
   0   6  -1   26.54    3.21
   0   6  -1   22.65    5.80
   0  -6  -1   29.16    4.68
   0  -6   1   22.86    3.91
   0   6  -1   18.86    6.44
   0   6   1   22.19    3.17
   0  -6  -1   20.79    8.81
   0   6  -2   -0.49    4.61
   0   6   2    1.86    2.09
   0   6  -2    2.16    4.47
   0  -6  -2    2.25    4.17
   0  -6   2    3.43    2.81
   0   6  -2    4.62    2.56
   0  -6  -2    0.12    6.89
   0  -6  -2    2.74    2.44
   0  -6  -3   26.75    5.63
   0   6  -3   20.29    5.00
   0   6  -3   25.62    5.48
   0   6   3   24.71    2.97
   0  -6   3   28.27    3.52
   0   6  -3   26.57    3.68
   0  -6  -3   27.21    8.17
   0  -6  -3   23.07    3.45
   0  -6   4  109.63    5.51
   0  -6  -4  115.35    6.19
   0   6  -4  123.57    6.72
   0  -6  -4  106.05    8.67
   0  -6  -4  126.79    7.46
   0   6  -4  112.53    8.45
   0   6   4  107.62    5.33
   0  -6  -4  104.35   11.81
   0  -6   4  106.18    8.80
   0  -6  -5  269.15    9.13
   0  -6  -5  231.05   15.65
   0  -6   5  275.47   13.42
   0  -6  -5  275.43   10.51
   0  -6   5  254.40    7.71
   0   6   5  253.42    7.91
   0  -6  -5  250.07   12.92
   0   6  -5  268.94    9.55
   0   6  -5  265.81   12.18
   0  -6   6   26.19    6.22
   0  -6   6   22.67    2.77
   0   6   6   22.83    3.03
   0  -6  -6   14.52    5.67
   0   6  -6   24.38    3.94
   0  -6  -6   16.07    8.84
   0  -6  -6   27.98    3.74
   0   6  -6   19.41    4.56
   0  -6  -6   22.64    4.10
   0   6  -7  116.72    6.74
   0  -6   7  112.05    5.48
   0  -6  -7  126.30    7.65
   0  -6   7  123.92   10.29
   0  -6  -7  110.26    6.33
   0   6  -7  112.28    8.09
   0  -6  -7  102.75   12.37
   0  -6   8  217.67    7.42
   0   6  -8  224.23   10.79
   0   6  -8  233.19    9.32
   0  -6  -8  214.24    8.68
   0   6   9  239.40   15.27
   0  -6   9  221.57    7.50
   0  -6  -9  218.74    8.86
   0   6  -9  251.04    9.76
   0   6  -9  238.37   10.87
   0  -6  10   10.13    2.42
   0   6 -10   11.62    3.45
   0  -6 -10   12.40    3.11
   0   6 -10   15.11    4.35
   0   6 -11   12.66    3.38
   0  -6  11   12.09    2.85
   0   6  11   11.23    7.00
   0   6 -11   12.11    3.91
   0  -6 -11    6.35    2.86
   0   6 -12   14.88    3.41
   0  -6  12   10.95    2.77
   0   6  12    4.79    3.67
   0   6  12   20.26    7.86
   0   6 -12   11.12    3.77
   0  -6 -12   11.52    3.01
   0   6 -13  166.47    8.43
   0  -6 -13  159.17    8.29
   0   6  13  147.60    9.49
   0   6 -13  162.66    9.18
   0   6 -14    4.33    2.96
   0   6 -14    2.00    3.31
   0   6  14    3.20    7.51
   0  -6 -14   -1.39    2.75
   0   6  14    1.41    4.09
   0  -6  14    2.65    2.56
   0   6 -15   41.84    4.87
   0   6  15   26.14    9.50
   0  -6  15   34.53    4.40
   0  -6 -15   42.28    4.91
   0   6 -15   33.16    4.64
   0   6  15   31.55    6.02
   0   6  16   17.68    5.40
   0  -6 -16   28.12    4.56
   0   6  16   39.58   10.56
   0  -6  16   26.65    4.15
   0   6 -16   30.59    4.95
   0   6 -16   40.96    5.07
   0   6 -17   19.03    4.16
   0   6  17   13.21    5.25
   0   6  17   16.41    9.67
   0  -6 -17   19.19    4.21
   0  -6  17   10.50    3.35
   0   6 -17   18.03    4.29
   0  -6 -18   -0.64    3.21
   0   6  18   -1.23    9.25
   0   6 -18    8.53    3.67
   0   6  18    2.86    4.75
   0   6 -18    0.03    3.04
   0  -6  18   -4.64    3.46
   0   6 -19   58.10    6.18
   0  -6  19   62.31    6.04
   0   6 -19   45.67    5.64
   0   6  19   69.90   12.91
   0  -6 -19   47.01    5.81
   0   6  19   44.13    7.22
   0  -6  20   33.77    5.29
   0   6 -20   27.63    4.62
   0   6 -20   26.49    4.93
   0   6  20   29.38    7.29
   0  -6 -20   23.42    5.12
   0   6 -21   26.22    4.67
   0   6  21   34.73    7.44
   0  -6  21   33.49    5.46
   0   6 -21   22.67    4.68
   0  -6 -21   21.00    4.83
   0   6 -22   -2.68    3.50
   0   6  22    7.90    5.94
   0   6 -22    4.91    4.02
   0  -6  22    7.33    4.24
   0  -6 -22    4.07    4.26
   0  -6  23   48.35    6.61
   0  -6 -23   31.68    6.02
   0   6 -23   44.45    6.19
   0   6 -23   48.32    6.35
   0   6  23   37.07    8.48
   0   6  24    8.86    7.17
   0  -6  24   11.24    4.92
   0   6 -24    9.66    4.69
   0   6 -24    0.96    3.87
   0  -6 -24   10.69    5.19
   0   6 -25    3.78    3.86
   0   6 -25    4.76    4.18
   0  -6  25   -0.14    4.69
   0  -6 -25    5.92    5.42
   0   6  25   -5.56    7.49
   0  -6 -26    9.49    5.33
   0   6 -26    3.82    4.99
   0  -6  26    4.77    5.33
   0   6 -26    5.23    4.82
   0   7   0   -2.78    5.04
   0  -7   0   -0.32    3.06
   0   7   0   -0.94    2.33
   0  -7   1    1.08    2.91
   0   7   1    7.41    4.95
   0   7   1    0.61    2.27
   0  -7  -1   -1.00    8.27
   0   7  -1    4.26    2.51
   0   7  -1    1.49    4.85
   0  -7  -1    1.66    3.36
   0  -7  -2    3.80    2.63
   0  -7  -2    2.98    3.65
   0  -7  -2    9.26    7.49
   0  -7   2    1.80    2.61
   0   7  -2    1.87    2.57
   0   7  -2    7.59    5.35
   0   7   2    1.83    2.22
   0  -7  -3    9.75    7.69
   0   7  -3   -4.87    4.93
   0   7  -3    4.47    2.73
   0  -7   3   -0.17    2.58
   0  -7  -3   -2.13    4.35
   0  -7  -3    1.17    2.67
   0   7  -3    6.53    3.26
   0   7   3    3.83    2.57
   0   7  -4  102.35    6.69
   0  -7  -4   95.39    8.60
   0  -7   4   88.73    5.46
   0  -7  -4   94.31    6.15
   0  -7  -4   80.15   12.17
   0   7  -4  105.64    9.05
   0  -7  -5   18.29    6.15
   0  -7  -5   22.72    3.55
   0  -7   5   20.07    3.09
   0   7  -5   25.55    3.94
   0  -7  -5   23.10    8.96
   0   7  -5   30.57    5.94
   0  -7  -6   57.15    5.12
   0  -7  -6   58.01    8.02
   0  -7   6   47.92    3.89
   0   7  -6   55.89    5.30
   0  -7  -6   51.85   11.78
   0   7  -6   56.69    7.02
   0   7  -7    0.13    4.08
   0  -7  -7    6.42    2.93
   0  -7   7    5.90    2.36
   0  -7  -7   13.10    9.09
   0  -7  -7   -3.74    5.91
   0   7  -7    9.88    3.41
   0  -7  -8    2.25    8.74
   0  -7  -8    4.61    5.98
   0  -7   8    3.63    2.14
   0   7  -8    7.97    3.24
   0  -7  -8    4.26    2.69
   0   7  -8    1.73    4.00
   0  -7  -9  130.43    7.49
   0  -7   9  120.43    6.07
   0   7  -9  134.15    9.18
   0   7  -9  125.19    7.61
   0  -7  10   28.04    3.47
   0   7 -10   23.03    5.34
   0  -7 -10   25.78    4.22
   0   7 -10   28.03    4.30
   0  -7 -11    4.26    2.64
   0   7 -11    1.82    3.62
   0   7 -11    4.30    3.24
   0  -7  11    6.80    2.53
   0   7 -12   31.94    4.66
   0  -7  12   30.61    3.83
   0   7 -12   32.34    5.49
   0  -7 -12   30.97    4.61
   0   7 -13    3.58    3.36
   0  -7 -13    3.51    3.34
   0   7 -13    2.36    3.25
   0  -7  13   -0.10    2.35
   0   7  14   16.45    8.92
   0   7 -14   10.44    3.51
   0  -7 -14   17.38    4.14
   0   7 -14   15.51    4.34
   0   7  15   -7.06    8.02
   0   7 -15    2.42    3.21
   0  -7 -15   -0.29    3.01
   0  -7  15    1.35    2.73
   0   7 -15   -1.42    3.62
   0   7 -16   35.90    4.97
   0   7 -16   22.97    5.19
   0   7  16   24.29    9.46
   0  -7  16   30.26    4.43
   0  -7 -16   22.06    4.51
   0   7 -17    6.25    3.59
   0   7  17    5.71    8.52
   0   7 -17    4.06    3.60
   0  -7  17    3.36    3.53
   0  -7 -17    4.71    3.45
   0  -7 -18    1.48    3.45
   0   7 -18    9.58    3.93
   0   7 -18    4.13    3.83
   0  -7  18    9.05    3.58
   0   7  18   -2.70    5.19
   0   7 -19    1.78    3.49
   0   7 -19    6.90    4.05
   0  -7 -19    1.75    3.99
   0   7  19    0.56    5.37
   0  -7  19   -1.33    3.20
   0   7  20   18.96    6.41
   0  -7  20   28.57    5.02
   0   7 -20   21.09    5.01
   0  -7 -20   18.45    4.89
   0   7 -20   21.91    4.78
   0   7 -21    1.50    3.63
   0  -7  21   -3.18    3.61
   0  -7 -21    0.47    3.81
   0   7  21   10.87    6.54
   0   7 -21   -0.03    3.85
   0   7  22    9.21    6.44
   0  -7  22   10.84    4.62
   0   7 -22   13.57    4.84
   0   7 -22   12.80    4.68
   0  -7 -22    9.17    4.74
   0   7  23   45.78    8.84
   0  -7  23   67.77    7.55
   0   7 -23   61.92    7.03
   0  -7 -23   43.96    6.92
   0   7 -23   54.81    6.59
   0  -7  24    1.83    4.73
   0   7  24    5.69    7.09
   0   7 -24    8.66    4.56
   0   7 -24    8.18    4.50
   0  -7 -24    7.94    4.80
   0   7 -25    4.34    4.54
   0   7 -25    5.33    4.36
   0  -7  25    5.20    5.13
   0  -7 -25   -1.66    4.98
   0   8   0    6.43    5.89
   0  -8   0    7.36    3.42
   0   8  -1   12.61    5.95
   0  -8   1   19.09    3.88
   0  -8  -1   22.27    4.66
   0   8   1   21.11    6.60
   0  -8  -2   11.31    4.34
   0   8  -2    7.03    5.82
   0  -8   2   11.66    3.45
   0  -8  -3   45.34    5.03
   0  -8   3   51.25    4.71
   0   8  -3   43.55    5.01
   0  -8  -3   61.04    6.86
   0   8  -3   61.02    8.28
   0   8  -4   18.48    4.47
   0  -8  -4   18.43    5.44
   0  -8  -4   26.84    4.40
   0  -8   4   17.34    3.27
   0   8  -4   15.10    5.88
   0   8  -5   85.97    6.73
   0  -8  -5   70.40    8.18
   0  -8   5   78.16    5.31
   0  -8  -5   64.27   12.14
   0   8  -5   73.43    8.27
   0  -8  -5   81.25    6.25
   0  -8   6   11.00    2.98
   0  -8  -6    8.80    3.54
   0   8  -6   11.99    3.68
   0  -8  -6   -4.11    6.12
   0  -8  -6    2.85   10.80
   0   8  -6    9.45    5.50
   0   8  -7    0.26    4.57
   0  -8  -7   -3.12    2.89
   0  -8  -7   -8.48   10.87
   0  -8  -7   -1.59    5.62
   0  -8   7    3.64    2.51
   0   8  -7   -0.73    2.91
   0  -8  -8   40.06   11.98
   0  -8  -8   33.61    4.94
   0  -8  -8   27.34    7.29
   0  -8   8   31.30    3.79
   0   8  -8   35.72    6.15
   0   8  -8   42.39    5.36
   0   8  -9    7.01    3.69
   0  -8   9   12.53    3.06
   0   8  -9   24.33    5.32
   0  -8  -9    5.68    6.28
   0  -8  -9   19.12    4.14
   0  -8 -10   23.05    4.36
   0   8 -10   25.29    4.52
   0  -8  10   26.81    3.73
   0   8 -10   25.97    5.57
   0  -8 -10   21.26    7.92
   0   8 -11    9.29    4.58
   0  -8 -11   16.02    7.98
   0   8 -11   14.15    4.04
   0  -8  11   11.65    3.19
   0  -8 -11   13.68    3.80
   0  -8 -12    5.21    3.61
   0  -8  12    2.98    2.71
   0   8 -12    6.29    3.43
   0   8 -13   -1.35    3.38
   0  -8  13    4.75    2.81
   0   8 -13    6.24    3.70
   0  -8 -13    5.58    3.46
   0  -8 -14    1.32    3.53
   0  -8  14    1.40    2.72
   0   8 -14    3.80    3.63
   0   8 -14    0.61    3.57
   0   8 -15   -2.96    3.65
   0   8 -15    5.67    3.69
   0  -8 -15   -0.79    3.65
   0   8 -16   14.70    4.52
   0  -8 -16   13.72    4.62
   0  -8  16   16.71    4.23
   0   8 -16   22.65    4.52
   0  -8 -17    4.03    4.27
   0  -8  17    0.30    3.25
   0   8 -17    0.02    3.88
   0   8 -17   -8.55    4.15
   0   8 -18   23.72    5.39
   0  -8 -18   12.23    4.42
   0  -8  18   20.81    4.38
   0   8 -18   21.41    4.88
   0  -8 -19   24.81    5.36
   0   8 -19   30.03    5.67
   0   8 -19   27.03    5.51
   0  -8  19   29.23    5.04
   0   8 -20    0.80    3.98
   0  -8  20    8.69    4.15
   0   8 -20   16.52    4.95
   0  -8 -20   10.05    4.78
   0   8 -21    6.47    4.29
   0  -8  21   -4.01    3.79
   0  -8 -21    3.92    4.69
   0   8 -21    0.34    3.76
   0   8 -22   26.73    5.68
   0   8 -22   24.95    6.00
   0  -8  22   23.29    5.45
   0  -8 -22   12.22    5.10
   0  -8 -23   10.99    5.67
   0   8 -23   17.93    5.56
   0   8 -23    8.18    4.56
   0  -8  23   21.90    5.66
   0  -8 -24   11.13    5.49
   0   8 -24    7.61    4.93
   0   8 -24    7.40    4.84
   0  -8  24   -0.58    5.02
   0  -9   0   48.69    6.30
   0   9   0   35.99    8.41
   0   9   1  188.48   13.75
   0   9  -1  187.21   13.77
   0  -9   1  191.02    9.45
   0  -9  -1  175.91    9.54
   0  -9  -2   97.57    8.05
   0   9  -2   79.16    9.96
   0   9   2   98.41   10.98
   0  -9   2   93.49    6.75
   0   9  -3   26.91    4.78
   0  -9   3   25.07    3.96
   0  -9  -3   37.48    6.46
   0   9  -3   35.22    7.48
   0  -9   4   14.43    3.70
   0   9  -4   14.88    4.26
   0  -9  -4   16.37    5.01
   0   9  -4   13.87    6.78
   0  -9  -4   13.29    4.02
   0   9  -5   14.43    6.65
   0  -9  -5   13.92    4.94
   0  -9   5   12.70    3.20
   0   9  -5   13.48    4.33
   0  -9  -5   14.60    4.04
   0  -9  -6   -1.01    3.16
   0  -9  -6   -0.41    5.33
   0  -9   6   -3.46    2.60
   0   9  -6   10.05    6.25
   0   9  -6    0.95    3.40
   0   9  -7   32.75    5.19
   0  -9   7   19.65    3.39
   0   9  -7   40.38    7.30
   0  -9  -7   30.79    4.96
   0  -9  -7   24.41    6.42
   0  -9  -8    4.55    3.63
   0  -9   8    4.41    2.94
   0  -9  -8    8.28    6.11
   0   9  -8    4.13    3.99
   0   9  -8    5.59    5.57
   0   9  -9   62.10    8.04
   0   9  -9   67.71    6.63
   0  -9  -9   45.87    9.20
   0  -9   9   62.95    5.39
   0  -9  -9   64.88    6.55
   0   9 -10    8.87    4.71
   0   9 -10   10.01    4.25
   0  -9 -10    6.72    7.07
   0  -9 -10    5.30    3.56
   0  -9  10    6.02    3.10
   0  -9 -11    4.33    4.03
   0  -9 -11   11.29    8.11
   0   9 -11    8.46    4.23
   0   9 -11    6.79    4.59
   0  -9  11   -3.82    3.13
   0  -9  12   -3.69    3.22
   0   9 -12   -1.69    3.67
   0   9 -12   -1.49    4.66
   0  -9 -12   -4.63    7.75
   0  -9 -12    2.35    3.67
   0   9 -13   91.32    7.97
   0  -9  13   77.87    6.02
   0  -9 -13   72.48   11.18
   0  -9 -13   87.15    7.88
   0   9 -13   80.80    8.57
   0   9 -14   -3.33    4.46
   0  -9 -14    3.58    8.07
   0   9 -14   -0.42    3.85
   0  -9  14   -0.02    2.99
   0  -9 -14    5.42    3.86
   0   9 -15   22.70    5.14
   0  -9 -15   12.37    4.50
   0   9 -15   15.03    5.34
   0  -9  15   14.38    3.81
   0  -9 -16    3.67    8.92
   0   9 -16   17.21    5.17
   0   9 -16   21.12    5.00
   0  -9 -16   16.71    5.23
   0   9 -17   43.62    6.68
   0  -9  17   32.09    5.32
   0   9 -17   36.26    5.74
   0  -9 -17   24.01    5.53
   0   9 -18   11.10    4.57
   0  -9  18   13.17    4.37
   0  -9 -18   17.79    5.86
   0   9 -18   13.42    5.09
   0  -9 -19    0.02    4.51
   0   9 -19    5.15    4.34
   0  -9  19    8.35    4.35
   0   9 -19    5.40    4.42
   0  -9  20    1.38    4.02
   0  -9 -20   -3.75    4.59
   0   9 -20   -2.17    4.07
   0   9 -20   -2.78    4.36
   0  -9  21   -2.08    4.13
   0   9 -21   -2.71    4.39
   0  -9 -21   -3.87    4.90
   0   9 -21    0.95    4.10
   0   9 -22    4.00    5.00
   0  -9  22   11.45    5.15
   0  -9 -22    4.05    4.96
   0   9 -22   -5.05    4.52
   0   9 -23   16.32    5.44
   0  -9 -23   18.90    6.63
   0  -9  23   16.40    5.81
   0   9 -23   12.92    5.43
   0 -10   0  489.45   15.46
   0  10   0  524.48   22.67
   0  10   1  100.20   13.61
   0 -10   1   83.28    7.30
   0  10  -1   79.54   11.14
   0 -10  -2   34.57    6.53
   0  10   2   36.86    9.72
   0  10  -2   42.75    9.16
   0  10  -2   43.13    7.37
   0 -10   2   43.28    5.58
   0 -10  -3  205.04   11.43
   0  10  -3  239.46   11.59
   0 -10   3  186.26    9.04
   0  10   3  215.76   15.63
   0  10  -3  213.88   14.91
   0  10  -4  128.06    9.30
   0  10  -4  110.56   11.69
   0 -10  -4  114.45    9.79
   0 -10   4   97.45    6.69
   0  10  -5   15.95    7.00
   0 -10  -5   13.00    4.65
   0 -10  -5   10.72    5.64
   0  10  -5   20.07    5.36
   0 -10   5   14.37    3.63
   0 -10   6   47.50    5.03
   0 -10  -6   57.39    6.45
   0 -10  -6   44.03    7.21
   0  10  -6   60.41    9.15
   0  10  -6   59.05    6.60
   0  10  -7   -2.64    3.85
   0 -10  -7   -0.30    3.90
   0 -10   7   -3.47    2.98
   0 -10  -7   -3.89    5.54
   0  10  -7    0.04    5.72
   0 -10   8   23.21    3.92
   0 -10  -8   17.33    4.91
   0  10  -8   23.34    5.13
   0  10  -8   33.10    7.47
   0 -10  -8   30.34    7.62
   0 -10  -9   30.76    5.41
   0  10  -9   33.93    7.32
   0 -10   9   35.01    4.68
   0 -10  -9   32.14    7.63
   0  10  -9   37.50    5.78
   0 -10 -10    5.92    6.73
   0  10 -10   -7.02    5.59
   0 -10 -10   -0.16    3.98
   0 -10  10   -4.60    3.15
   0  10 -10    6.50    4.07
   0 -10  11   84.81    6.40
   0  10 -11  104.55   10.15
   0 -10 -11   90.31    8.03
   0  10 -11  105.40    8.58
   0  10 -12    0.04    3.93
   0  10 -12    0.38    4.64
   0 -10 -12  -10.74    7.54
   0 -10 -12   -0.56    4.12
   0 -10  12   -2.11    3.20
   0  10 -13    7.81    4.57
   0 -10  13    6.45    3.37
   0 -10 -13    5.60    4.90
   0  10 -13   12.98    5.03
   0 -10 -13    9.83    7.65
   0  10 -14   36.67    6.72
   0 -10 -14   33.68    6.27
   0 -10  14   28.54    4.61
   0 -10 -14   38.97   10.47
   0  10 -14   43.33    6.59
   0  10 -15    5.58    5.03
   0  10 -15    6.53    4.69
   0 -10 -15    9.96    4.88
   0 -10 -15   15.66   10.07
   0 -10  15   -4.14    3.79
   0  10 -16    2.94    4.56
   0  10 -16    5.07    4.42
   0 -10 -16   -1.67    9.45
   0 -10 -16   -6.42    5.02
   0 -10 -17   -0.24    4.91
   0 -10 -17    0.08    9.38
   0  10 -17    3.60    5.09
   0  10 -17    5.15    4.30
   0 -10  17    1.21    4.02
   0 -10 -18   22.01    6.01
   0 -10 -18   13.25   11.19
   0  10 -18   17.30    5.34
   0  10 -18   18.63    5.98
   0 -10  18   24.37    5.25
   0 -10  19   16.36    4.85
   0 -10 -19   15.60   11.59
   0  10 -19    2.35    4.63
   0  10 -19   13.44    5.20
   0 -10 -19    6.73    5.52
   0 -10 -20    8.39    5.31
   0  10 -20    9.64    4.94
   0 -10  20   15.29    5.09
   0  10 -20    8.38    5.13
   0 -10 -20   11.83   11.77
   0  10 -21   13.03    5.15
   0 -10 -21   13.41   11.71
   0 -10  21    4.10    4.73
   0 -10 -21   13.43    6.47
   0  10 -21    6.32    5.06
   0 -11   0    8.63    4.46
   0  11   0   12.72    7.94
   0  11  -1   82.92   12.05
   0 -11   1   95.88    8.00
   0 -11  -1   67.24    7.67
   0  11   1   65.71   12.07
   0  11   2  403.31   21.43
   0  11  -2  389.96   15.44
   0 -11  -2  351.93   14.45
   0 -11   2  346.82   12.96
   0  11  -2  369.32   20.30
   0  11  -3   90.92   11.99
   0  11  -3   73.44    8.03
   0 -11  -3   93.31    8.83
   0  11   3   82.20   13.09
   0 -11   3   72.49    6.93
   0  11   4   22.08    9.28
   0 -11   4   18.82    4.23
   0 -11  -4   28.63    6.28
   0  11  -4   34.36    6.13
   0  11  -4   23.84    7.94
   0  11  -5   26.84    9.03
   0 -11  -5   17.66    6.11
   0  11  -5   32.70    6.59
   0 -11   5   16.46    4.20
   0 -11  -6  110.61    8.96
   0  11  -6  133.82   12.74
   0 -11   6  101.64    7.01
   0  11  -6  141.60   10.01
   0 -11  -6  107.56    9.90
   0 -11   7   48.29    5.37
   0 -11  -7   48.26    7.00
   0  11  -7   62.11    7.69
   0  11  -7   64.39   10.22
   0 -11  -7   59.38    8.75
   0 -11   8    5.33    3.52
   0  11  -8    0.61    6.07
   0  11  -8    3.30    4.31
   0 -11  -8    0.21    4.62
   0 -11  -8   15.24    6.81
   0 -11  -9   15.56    6.75
   0  11  -9   13.61    4.50
   0 -11  -9   10.32    4.93
   0  11  -9    8.72    6.42
   0 -11   9   21.01    4.53
   0 -11 -10   -4.39    4.24
   0 -11  10    2.83    3.44
   0 -11 -10    4.10    6.67
   0  11 -10    8.70    4.78
   0  11 -10   10.64    6.36
   0 -11 -11   20.95    7.74
   0  11 -11   20.42    6.92
   0  11 -11   15.92    5.23
   0 -11  11   13.26    4.00
   0 -11 -11   18.79    5.46
   0  11 -12   61.60    8.88
   0 -11  12   49.19    5.56
   0 -11 -12   46.70    7.09
   0  11 -12   48.80    7.31
   0 -11 -12   46.47    9.68
   0 -11 -13    7.10    4.97
   0  11 -13    9.06    5.24
   0 -11  13    1.89    3.64
   0  11 -13    6.42    5.15
   0 -11 -14    7.00    5.58
   0 -11  14    9.34    4.29
   0  11 -14   -6.60    5.21
   0  11 -14    5.87    5.10
   0 -11 -14    7.66    8.42
   0 -11 -15   10.43    8.84
   0 -11 -15   11.39    5.78
   0  11 -15   -0.61    4.47
   0  11 -15    2.20    5.30
   0 -11  15    4.64    3.97
   0 -11 -16   25.44    6.83
   0 -11  16   27.64    5.52
   0  11 -16   43.96    6.92
   0 -11 -16   23.94   10.63
   0  11 -16   31.83    7.19
   0  11 -17   -3.89    4.92
   0  11 -17    2.17    4.80
   0 -11 -17    9.50    5.53
   0 -11 -17   -2.39    9.02
   0 -11 -18    1.98    9.95
   0 -11  18    2.12    4.28
   0  11 -18    2.21    5.57
   0 -11 -18    6.79    5.79
   0  11 -18    0.22    4.60
   0 -11  19    1.87    4.41
   0 -11 -19   10.86    6.46
   0  11 -19    0.10    5.20
   0  11 -19    3.09    4.72
   0 -11 -19   12.16   10.60
   0  11 -20   21.79    6.29
   0 -11 -20   24.45    7.11
   0 -11  20   19.66    5.83
   0  11 -20   18.70    6.53
   0 -11 -20   25.54   11.69
   0 -12   0   28.30    5.36
   0  12   0   50.31   11.27
   0 -12   1   41.18    6.15
   0  12  -1   59.96    7.81
   0  12   1   65.47   12.50
   0 -12  -1   42.42    6.26
   0  12  -1   56.73   11.18
   0 -12   2   33.67    5.39
   0  12  -2   48.05    7.07
   0  12  -2   35.80    9.69
   0  12   2   52.69   11.26
   0 -12  -2   26.65    5.91
   0 -12  -3   12.64    5.00
   0  12  -3   19.49    5.72
   0  12  -3    8.96    8.45
   0 -12   3   19.63    4.65
   0  12   3   30.33   10.38
   0  12   4    8.38    8.40
   0  12  -4    0.86    7.39
   0 -12   4   12.45    4.17
   0  12  -4   11.68    5.13
   0 -12  -4   15.53    5.66
   0  12  -5   14.65    5.35
   0  12   5    4.71    8.32
   0  12  -5   10.87    7.73
   0 -12  -5    0.39    5.14
   0 -12   5   10.06    3.94
   0 -12  -6   -8.04    5.39
   0 -12   6    8.18    3.70
   0  12  -6    7.63    4.92
   0  12  -6    0.23    7.21
   0  12  -7    3.05    6.78
   0 -12   7    2.27    3.37
   0  12  -7   10.99    5.07
   0 -12  -7   12.29    6.36
   0 -12  -8   11.79    6.81
   0 -12  -8   -1.67    4.48
   0  12  -8    3.62    6.88
   0 -12   8   -3.55    3.63
   0  12  -8    2.69    4.67
   0 -12  -9    5.04    6.25
   0  12  -9    5.25    6.73
   0  12  -9    6.14    4.53
   0 -12   9    2.61    3.54
   0 -12  -9    3.33    4.73
   0 -12 -10   -7.32    5.26
   0 -12 -10   12.95    7.15
   0  12 -10   -1.25    4.80
   0  12 -10    0.72    6.49
   0 -12  10   -1.19    3.72
   0 -12 -11   33.42    6.93
   0  12 -11   21.90    7.39
   0 -12 -11   21.35    8.18
   0  12 -11   29.73    6.68
   0 -12  11   19.38    4.61
   0 -12 -12   -0.10    7.08
   0 -12 -12   -4.00    5.09
   0  12 -12    2.12    5.83
   0 -12  12   -1.50    3.69
   0  12 -12   -2.62    4.96
   0  12 -13    5.67    5.24
   0 -12 -13    9.24    6.11
   0 -12  13    7.75    4.70
   0 -12 -13   -0.01    7.94
   0  12 -13   17.00    6.86
   0 -12 -14   11.80    6.28
   0  12 -14    5.94    5.09
   0 -12 -14    9.95    8.20
   0  12 -14   11.89    6.55
   0 -12  14   18.71    4.92
   0 -12 -15    4.27    5.46
   0  12 -15   -6.49    5.89
   0  12 -15    1.14    4.89
   0 -12 -15   -1.78    8.47
   0 -12  15   -2.88    3.94
   0 -12 -16    5.57    9.32
   0  12 -16    3.00    5.59
   0  12 -16    1.23    4.97
   0 -12 -16    8.97    6.42
   0 -12  16    4.75    4.54
   0 -12 -17    4.86    9.02
   0 -12 -17    8.27    6.26
   0  12 -17    4.19    5.36
   0  12 -17   13.45    6.18
   0 -12  18   -5.02    4.64
   0  12 -18   -2.42    5.47
   0  12 -18    8.68    5.93
   0 -12 -18    6.52   10.18
   0 -12 -18    2.82    6.68
   0 -13   0    6.42    4.44
   0  13   0   24.90   10.47
   0 -13   1   11.27    4.39
   0  13  -1   18.56    9.45
   0 -13  -1   18.62    5.17
   0  13  -1   18.47    6.20
   0  13   1   26.52   10.41
   0  13  -2   31.49   10.19
   0 -13   2    4.50    4.35
   0  13  -2   18.11    5.99
   0 -13  -2    4.19    4.54
   0  13   2   40.69   11.56
   0 -13   3    8.69    4.16
   0 -13  -3    5.80    5.05
   0  13   3    0.85    9.22
   0  13  -3   15.74    5.83
   0  13  -3   22.60    9.95
   0  13  -4    0.98    4.95
   0  13   4   16.79   10.80
   0 -13   4   -5.06    3.71
   0  13  -4    0.72    8.15
   0 -13  -4    4.57    5.19
   0 -13   5   -4.07    3.97
   0  13  -5   11.85    8.62
   0  13   5    8.08    9.59
   0 -13  -5   -3.33    5.33
   0  13  -5   -1.13    5.13
   0 -13   6    2.45    3.66
   0 -13  -6    2.04    5.64
   0  13  -6    1.02    7.68
   0  13  -6    6.68    5.09
   0  13   6    4.65   10.05
   0 -13  -7    9.26    6.01
   0  13   7   10.55   10.97
   0  13  -7    6.19    7.79
   0 -13   7    1.99    4.05
   0  13  -7   13.34    5.86
   0  13  -8    9.13    7.67
   0  13  -8    3.79    5.42
   0 -13   8    6.82    4.28
   0 -13  -8    2.93    5.70
   0 -13   9   12.10    4.80
   0  13  -9    9.90    7.75
   0 -13  -9   12.12    6.91
   0 -13  -9    6.01    5.43
   0  13  -9    5.34    6.07
   0 -13 -10    3.32    6.61
   0  13 -10   19.42    6.36
   0  13 -10    4.62    6.76
   0 -13 -10    9.86    6.20
   0 -13  10   17.10    4.96
   0 -13 -11    6.82    7.18
   0 -13  11   14.90    5.15
   0  13 -11   10.80    6.04
   0  13 -11   13.23    7.69
   0 -13 -11    6.78    6.48
   0  13 -12   26.15    7.84
   0 -13  12   19.72    5.02
   0 -13 -12   16.16    6.89
   0 -13 -12   12.51    7.66
   0  13 -12   31.07    7.22
   0 -13 -13    0.93    5.86
   0  13 -13   -6.07    7.03
   0  13 -13   16.07    6.51
   0 -13 -13   13.10    8.17
   0 -13  13   -0.72    4.38
   0 -13 -14    5.46    8.40
   0 -13 -14    8.17    6.48
   0 -13  14    8.42    4.96
   0  13 -14   10.60    6.06
   0  13 -14   19.60    7.49
   0  13 -15   13.51    7.33
   0 -13 -15    9.27    9.39
   0 -13  15    2.36    4.69
   0 -13 -15    5.34    5.98
   0  13 -15    6.34    6.13
   0 -14   0   19.48    5.97
   0  14   0    6.40    6.03
   0  14   0   16.45   10.54
   0  14  -1   12.93    6.31
   0  14  -1   21.55   10.70
   0 -14  -1   10.23    5.62
   0 -14   1   18.88    5.37
   0  14   1    6.39   10.58
   0  14  -2   21.46   11.07
   0  14  -2   16.58    6.78
   0 -14  -2   29.20    6.43
   0  14   2   23.73   12.02
   0 -14   2   19.91    5.54
   0  14  -3   27.46   10.32
   0 -14  -3    5.62    5.06
   0  14  -3    7.37    5.87
   0  14   3   31.29   12.31
   0 -14   3    3.11    4.33
   0 -14   4    2.64    4.37
   0  14   4   20.11   11.88
   0  14  -4    5.19    5.64
   0  14  -4   -4.60    9.17
   0 -14  -4   -4.44    5.13
   0 -14  -5    7.17    6.15
   0  14   5    8.68   11.07
   0  14  -5   -2.59    5.32
   0 -14   5   -4.53    4.11
   0  14  -5    4.71    8.59
   0  14  -6    2.08    8.73
   0 -14  -6    9.15    6.15
   0  14   6   -1.21   11.10
   0 -14   6    1.18    4.05
   0  14   7   -0.79   10.78
   0 -14  -7    4.35    6.16
   0 -14   7    5.78    4.79
   0  14  -7   17.78    9.68
   0  14  -7    2.23    6.12
   0  14  -8   47.04   10.84
   0  14  -8   46.37    8.70
   0 -14   8   28.72    5.88
   0  14   8   30.13   12.97
   0  14  -9   19.73    7.08
   0 -14  -9   -2.94    6.70
   0  14  -9   11.01    8.33
   0 -14   9   11.38    5.13
   0  14 -10   43.03    8.25
   0  14 -10   34.39    9.88
   0 -14  10   39.76    6.74
   0 -14 -10   33.16    8.35
   0 -14 -11    7.00    7.01
   0  14 -11    1.33    5.81
   0 -14  11    1.08    4.49
   0 -14 -11    3.39    6.91
   0  14 -11   19.70    8.72
   0 -14  12    4.86    4.45
   0  14 -12   -6.05    6.29
   0  14 -12    4.53    7.26
   0 -14 -12    5.66    6.64
   0 -14 -12   14.82    7.91
   0 -15   0    6.66    5.12
   0  15   0   39.27   13.49
   0  15   0   23.50    7.70
   0 -15  -1    9.18    5.07
   0 -15   1   14.64    5.33
   0  15  -1   27.52    7.96
   0  15  -1   38.30   12.94
   0  15   1   14.24    7.22
   0  15   1   35.03   12.98
   0 -15   2   17.46    5.65
   0  15  -2   11.04    7.57
   0 -15  -2   13.75    5.90
   0  15   2   34.81   13.82
   0  15  -2    7.72   10.78
   0  15   3   52.15   14.99
   0 -15   3   20.89    6.14
   0  15  -3   27.49    8.46
   0  15  -3   29.62   12.29
   0 -15  -3   18.99    6.51
   0  15  -4   63.53   13.67
   0 -15  -4   33.60    7.23
   0  15  -4   45.17    8.74
   0  15   4   49.30   15.09
   0 -15   4   55.74    7.48
   0 -15  -5   10.00    6.25
   0  15   5   17.36   12.93
   0  15  -5    7.09    6.68
   0  15  -5   28.38   11.36
   0 -15   5   30.04    6.13
   0 -15  -6   18.85    7.10
   0 -15   6   10.41    4.92
   0  15  -6    0.05    6.64
   0  15   6   37.53   14.49
   0  15  -6   27.33   10.99
   0  15   7   31.55   14.80
   0 -15   7   15.65    5.57
   0  15  -7   25.71    8.05
   0  15  -7   21.26   10.54
   0 -15  -7   27.17    7.41
   0  15   8    0.02   12.43
   0 -15  -8   21.99    8.20
   0  15  -8    7.99    7.04
   1   0 -27    6.31    5.31
   1   0 -26    0.07    4.06
   1   0 -25    9.08    4.41
   1   0 -24   -3.23    3.56
  -1   0  24   -2.66    5.04
  -1   0  23  165.34   10.25
   1   0 -23  123.53    8.52
  -1   0  22   -2.20    4.05
   1   0 -22    3.88    3.23
   1   0 -21    1.42    2.91
  -1   0  21   -3.37    4.04
   1   0 -20    3.31    2.93
  -1   0  20    0.87    3.57
   1   0 -19    6.48    3.03
  -1   0  19    4.32    3.52
   1   0 -18    3.13    2.81
   1   0 -18   -0.62    2.07
  -1   0  18    5.21    3.46
   1   0 -17  114.60    4.84
  -1   0  17  110.83    6.64
   1   0 -17  104.77    6.46
   1   0 -16   -1.38    1.75
  -1   0  16   -2.22    2.81
   1   0 -16   -0.86    2.12
  -1   0  15  135.36    6.56
   1   0 -15  139.68    4.81
   1   0 -15  124.31    6.43
  -1   0  14    3.13    2.48
   1   0 -14   -0.06    1.88
   1   0 -14    0.42    1.49
   1   0 -13  101.82    5.37
  -1   0  13  108.78    5.26
   1   0 -13  118.32    4.06
   1   0 -12    1.20    1.67
   1   0 -12   -1.05    1.28
  -1   0  12    2.94    2.05
  -1   0  11   50.31    3.34
   1   0 -11   44.97    3.51
   1   0 -11   49.61    2.49
   1   0 -10   -1.58    1.20
   1   0 -10    0.26    1.59
  -1   0  10    2.07    2.16
  -1   0  10    0.33    1.97
  -1   0  10    0.99    1.69
  -1   0   9   44.27    3.46
  -1   0   9   41.93    2.67
   1   0  -9   45.77    3.30
   1   0  -9   48.27    2.09
  -1   0   9   45.83    3.55
  -1   0   8   -1.85    1.33
   1   0  -8   -0.53    0.92
  -1   0   8   -1.95    1.84
   1   0  -8   -0.67    1.56
  -1   0   8    1.46    1.63
   1   0  -7  481.55    4.64
  -1   0   7  499.90    6.32
   1   0  -7  546.26    8.95
  -1   0   7  530.35    9.07
  -1   0   7  534.46    9.37
  -1   0   6    0.65    1.62
   1   0  -6    0.54    0.68
   1   0  -6    0.89    1.55
  -1   0   6    0.04    1.03
  -1   0   6   -0.92    1.36
  -1   0   5    6.98    1.50
  -1   0   5    5.37    1.64
   1   0  -5    7.59    1.64
  -1   0   5    6.98    0.94
  -1   0   4   -0.03    1.42
   1   0  -4   -0.14    1.28
  -1   0   4    0.54    1.19
   1   0  -3  112.42    3.29
  -1   0   3  120.23    3.34
   1   0  -2   -0.01    1.22
  -1   0   2   -0.92    1.05
   1   0  -1  201.63    3.60
  -1   0   1  196.51    3.60
   1   0  -1  195.82    3.70
  -1   0   0    0.26    1.14
  -1   0   0    1.39    1.16
  -1   0   0   -2.63    2.34
   1   0   0    0.95    1.45
  -1   0  -1 1446.32   11.13
   1   0   1 1440.73   11.59
   1   0   1 1450.74   14.64
  -1   0  -1 1434.02   14.32
  -1   0  -2    0.51    1.45
  -1   0  -2    0.99    2.26
   1   0   2    0.47    1.79
   1   0   2    3.09    2.70
  -1   0  -2    1.17    1.10
  -1   0  -2   -1.97    5.35
   1   0   3 1830.30   18.02
   1   0   3 1821.51   12.04
  -1   0  -3 1821.43   16.11
   1   0   3 1839.74   15.41
  -1   0  -3 1828.58   11.67
  -1   0  -3 1820.32   14.53
  -1   0  -4    2.62    4.48
  -1   0  -4   -0.71    1.72
   1   0   4    1.80    1.55
   1   0   4    3.06    6.02
   1   0   4   -1.58    2.69
  -1   0  -4    0.99    2.03
  -1   0  -4    1.67    1.43
   1   0   4    0.91    2.10
  -1   0  -5  328.53    7.13
  -1   0  -5  319.66    5.93
   1   0   5  329.63    6.51
   1   0   5  336.79    8.61
   1   0   5  335.63   11.84
  -1   0  -5  330.12    7.57
   1   0   5  345.75    8.17
   1   0   6   -2.66    2.75
  -1   0  -6    0.07    1.58
  -1   0  -6    0.67    2.05
   1   0   6    3.31    4.59
   1   0   6    0.01    1.75
  -1   0  -6   -1.76    1.92
   1   0   6    0.89    2.22
  -1   0  -7    1.79    1.98
   1   0   7    2.07    2.47
   1   0   7    3.32    1.88
   1   0   7    4.19    2.91
  -1   0  -7    1.11    2.03
  -1   0  -7    3.09    1.75
  -1   0  -8   -1.18    1.99
   1   0   8    1.47    2.63
  -1   0  -8    0.52    1.71
  -1   0  -8   -2.64    1.99
   1   0   8    1.84    2.38
   1   0   8    0.26    1.97
  -1   0  -9  243.61    7.36
   1   0   9  256.22    9.20
   1   0   9  238.82    8.37
  -1   0  -9  242.42    7.52
  -1   0  -9  249.78    7.02
   1   0   9  232.54    7.44
  -1   0 -10    0.01    1.79
  -1   0 -10    0.82    1.66
   1   0  10    1.69    2.54
   1   0  10   -1.99    2.17
  -1   0 -10   -2.18    2.07
   1   0  10   -2.64    3.02
  -1   0 -11  101.36    5.40
   1   0  11  108.25    6.36
  -1   0 -11   88.50    4.60
   1   0  11  100.70    5.51
  -1   0 -11  104.56    5.25
   1   0  11  105.01    6.83
  -1   0 -12   -1.04    1.86
  -1   0 -12   -1.00    1.89
   1   0  12    0.98    2.84
  -1   0 -13    3.63    2.24
  -1   0 -13    0.69    1.92
   1   0  13    2.86    2.98
   1   0  14   -2.55    2.81
  -1   0 -14   -0.53    2.15
  -1   0 -14    1.78    2.08
   1   0  15  277.27   11.01
  -1   0 -15  269.20    9.29
  -1   0 -15  275.73    9.30
   1   0  16    1.62    3.47
  -1   0 -16    2.11    2.39
  -1   0 -16    0.38    2.33
   1   0  17   51.15    5.96
  -1   0 -17   58.48    4.94
  -1   0 -17   63.75    5.29
  -1   0 -18    1.77    2.42
  -1   0 -18   -0.33    2.64
   1   0  18   -2.16    3.90
  -1   0 -19   37.24    4.57
  -1   0 -19   36.99    4.52
   1   0  19   39.12    6.14
  -1   0 -20   -0.79    2.95
   1   0  20    7.27    4.57
  -1   0 -20    1.19    2.80
   1   0  21   -7.58    4.83
  -1   0 -21   -0.82    2.88
  -1   0 -21    2.69    3.15
  -1   0 -22    1.30    2.81
  -1   0 -22    4.20    3.49
   1   0  22    1.05    4.76
  -1   0 -23   96.05    7.35
  -1   0 -23  111.03    8.28
  -1   0 -24    2.04    4.08
   1   0  24   -3.51    5.26
  -1   0 -24    1.10    3.20
   1   0  25   82.61    9.83
  -1   0 -25   55.07    6.50
  -1   0 -26   -0.50    3.65
   1   0  26   -2.86    6.02
  -1   0 -27   12.57    4.52
   1   0  27   15.11    7.26
   1   0  28   -1.89    6.74
  -1   0 -28    5.19    4.33
   1  -1 -27   12.62    5.14
   1   1 -27    9.36    4.45
   1   1 -26    7.87    4.11
   1  -1 -26    6.67    4.61
   1  -1 -25   19.22    5.25
   1   1 -25   18.54    4.93
   1   1 -24   12.19    4.17
  -1  -1  24   16.68    5.56
   1  -1 -24   12.74    4.50
  -1   1  24    6.60    5.13
   1  -1 -23    3.22    3.80
  -1  -1  23    4.03    4.35
   1   1 -23    0.02    3.45
  -1   1  23    1.80    4.72
  -1   1  22   -1.48    4.45
   1  -1 -22   -0.22    3.45
   1   1 -22    0.86    2.95
  -1  -1  22    7.09    4.04
   1  -1 -21   16.34    3.86
  -1  -1  21   18.47    4.41
  -1   1  21   25.58    5.20
   1   1 -21   18.89    4.07
   1  -1 -20    5.35    3.42
   1   1 -20    1.31    2.77
  -1  -1  20   -3.05    3.42
  -1   1  20    2.24    3.84
  -1  -1  19   50.40    5.39
   1  -1 -19   38.68    4.81
   1   1 -19   35.22    4.38
  -1   1  19   50.83    5.69
   1   1 -18   49.90    4.67
   1  -1 -18   49.07    5.19
  -1   1  18   66.82    5.94
  -1  -1  18   56.44    5.28
   1   1 -18   63.61    5.91
   1  -1 -18   59.30    3.92
  -1   1  17   40.09    4.78
  -1  -1  17   34.04    4.14
   1  -1 -17   26.40    3.95
   1   1 -17   28.93    3.70
   1   1 -17   36.16    3.34
   1   1 -17   42.17    4.91
   1   1 -16   62.33    4.79
   1  -1 -16   64.00    5.22
   1   1 -16   75.43    4.08
  -1  -1  16   77.86    5.19
   1   1 -16   74.39    5.60
  -1   1  16   71.04    5.53
   1   1 -15    0.95    2.32
  -1   1  15    1.69    2.75
   1  -1 -15   -0.84    2.23
  -1  -1  15   -0.09    2.22
   1   1 -15    0.54    1.81
   1   1 -15   -0.31    1.90
  -1  -1  14   35.52    3.41
   1   1 -14   30.06    3.37
   1   1 -14   34.93    3.89
  -1   1  14   34.75    3.88
   1  -1 -14   34.45    3.75
   1   1 -14   38.63    2.91
   1   1 -13   18.09    2.11
  -1  -1  13   19.61    2.50
   1   1 -13   22.80    3.14
  -1   1  13   18.43    3.07
   1  -1 -13   21.96    3.10
   1   1 -13   18.11    2.75
   1  -1 -13   19.48    2.51
   1  -1 -12   60.94    4.50
  -1   1  12   55.02    4.05
   1   1 -12   62.26    3.09
   1   1 -12   56.40    3.85
   1   1 -12   59.68    4.42
  -1  -1  12   58.59    3.64
   1  -1 -12   64.17    3.54
   1   1 -11   93.36    5.04
  -1  -1  11   82.29    5.25
  -1   1  11   95.46    4.62
   1   1 -11   92.59    4.66
  -1  -1  11   88.13    4.00
   1  -1 -11   93.21    3.81
   1  -1 -11   98.70    5.24
   1   1 -11   91.24    3.40
  -1  -1  10  137.70    4.60
   1   1 -10  139.39    5.28
  -1   1  10  138.06    5.89
  -1   1  10  130.02    5.91
   1   1 -10  141.82    5.84
  -1   1  10  133.53    5.03
  -1  -1  10  137.71    6.11
  -1  -1  10  132.94    5.97
   1  -1 -10  151.08    4.38
   1   1 -10  141.09    3.97
  -1   1   9  575.72   11.20
  -1  -1   9  577.60   11.36
  -1   1   9  583.20   10.93
  -1  -1   9  548.45    8.16
   1   1  -9  581.48   10.73
   1   1  -9  558.13    9.66
  -1   1   9  590.65    9.27
  -1  -1   9  555.38   10.87
   1  -1  -9  618.05    7.94
   1  -1  -9  619.45   11.42
   1   1  -9  590.51    7.46
  -1  -1   8  696.75   11.77
   1   1  -8  727.56    8.16
  -1  -1   8  670.50   11.09
  -1   1   8  705.09   11.90
  -1   1   8  666.66   11.00
   1   1  -8  685.30   10.98
   1   1  -8  695.39   10.11
  -1  -1   8  662.81    8.52
   1  -1  -8  683.40   11.32
   1  -1  -8  717.14    7.71
  -1   1   8  692.06    9.10
  -1  -1   7  303.78    7.32
  -1   1   7  307.93    7.64
  -1   1   7  301.45    5.49
   1  -1  -7  301.97    4.53
   1  -1  -7  292.18    7.06
  -1   1   7  292.95    7.01
  -1  -1   7  293.41    6.90
   1   1  -7  291.74    6.83
   1   1  -7  310.85    5.40
   1   1  -7  305.63    6.31
   1   1  -6  228.76    5.14
   1   1  -6  238.49    4.95
  -1   1   6  229.82    4.25
  -1  -1   6  228.56    5.67
  -1  -1   6  230.60    6.00
   1  -1  -6  233.91    6.19
  -1   1   6  236.15    5.98
   1  -1  -6  222.23    3.37
  -1   1   6  225.67    6.33
   1   1  -6  226.27    5.62
  -1  -1   6  212.88    3.64
  -1  -1   5   81.64    3.52
  -1  -1   5   82.57    3.23
  -1   1   5   83.92    3.60
   1  -1  -5   83.71    3.76
   1   1  -5   84.04    2.98
   1   1  -5   91.48    3.92
  -1  -1   5   77.33    2.10
   1   1  -5   82.99    3.28
   1  -1  -4  231.01    5.67
  -1  -1   4  223.50    4.44
  -1  -1   4  227.25    4.93
   1   1  -4  222.96    4.66
  -1   1   4  230.65    5.34
  -1  -1   4  227.23    3.87
   1   1  -4  232.49    4.28
  -1  -1   3   35.31    2.68
   1   1  -3   32.58    1.83
  -1   1   3   32.46    2.25
   1   1  -3   34.53    1.66
  -1  -1   3   34.76    2.03
   1  -1  -3   30.26    2.41
  -1  -1   3   29.67    1.63
  -1  -1   2    3.01    0.81
  -1  -1   2    3.11    1.06
  -1   1   2    4.07    1.52
   1   1  -2    3.59    0.86
   1   1  -2    3.64    1.02
   1  -1  -2    2.27    1.63
  -1   1   2    3.31    0.70
  -1  -1   1    0.37    0.68
   1  -1  -1    1.61    1.47
   1  -1  -1    1.17    0.79
  -1  -1   1    2.07    1.78
  -1   1   1    2.07    0.86
  -1   1   1    1.61    1.43
   1  -1   0    3.23    1.03
  -1   1   0    1.83    1.59
  -1  -1   0    2.14    1.80
   1   1   0    2.99    1.93
  -1   1   0    5.73    6.98
  -1   1  -1    8.47    3.52
  -1   1  -1    7.92    1.25
   1   1   1    9.47    2.30
   1  -1   1    8.34    1.40
   1  -1   1    3.04    7.02
   1  -1   1   10.83    3.44
  -1  -1  -1    6.31    1.92
  -1   1  -1    1.94    7.11
  -1  -1  -2    0.83    1.07
   1  -1   2    1.99    1.36
  -1   1  -2    0.99    1.53
   1  -1   2   -1.23    3.47
   1   1   2    0.87    1.57
   1  -1   2    2.16    7.34
  -1   1  -2    0.58    1.20
   1   1   2    2.17    2.18
  -1   1  -2   -0.55    3.16
  -1   1  -2    4.07    5.94
  -1  -1  -2    4.64    2.28
   1  -1   3   14.81    6.35
   1   1   3   17.60    2.09
  -1  -1  -3   16.29    1.24
  -1  -1  -3   16.03    1.61
  -1   1  -3   15.40    6.12
  -1  -1  -3   17.27    2.74
   1   1   3   17.16    2.75
  -1   1  -3   18.31    1.82
  -1   1  -3   16.25    2.04
   1  -1   3   17.52    2.09
   1   1   3   16.19    1.27
  -1   1  -3   14.10    3.39
   1  -1   3   16.71    3.87
   1  -1   3   15.57    1.94
  -1   1  -4 1283.78   12.10
  -1  -1  -4 1325.09   17.77
   1   1   4 1289.61    9.69
   1  -1   4 1297.99   18.93
  -1  -1  -4 1299.03   11.06
  -1   1  -4 1282.40   17.32
  -1   1  -4 1279.87   12.80
  -1  -1  -4 1281.83   14.85
   1  -1   4 1279.77   12.69
   1   1   4 1286.86   15.77
  -1  -1  -4 1299.65    9.34
   1   1   4 1295.65   12.74
   1  -1   4 1278.57   12.95
   1  -1   5 9367.14   37.72
  -1   1  -5 9262.39   46.23
  -1  -1  -5 9175.72   28.21
   1  -1   5 9059.52   36.06
   1  -1   5 9273.91   52.21
   1   1   5 8210.55   41.31
  -1  -1  -5 9103.06   31.49
   1  -1   5 9999.00   67.83
  -1  -1  -5 9326.97   41.42
   1   1   5 9093.36   29.04
  -1   1  -5 9217.01   36.37
   1   1   5 9643.60   37.85
  -1   1  -5 9135.44   34.63
   1   1   6 1772.56   17.38
  -1   1  -6 1777.54   16.21
  -1   1  -6 1729.75   20.29
   1   1   6 1745.62   14.26
   1   1   6 1734.37   20.15
  -1  -1  -6 1727.73   13.76
   1  -1   6 1710.97   16.90
  -1  -1  -6 1628.92   18.51
  -1  -1  -6 1744.10   15.02
   1  -1   6 1785.23   23.47
  -1   1  -6 1718.14   16.47
   1  -1   6 1740.64   17.28
   1  -1   6 1696.23   30.10
  -1  -1  -7    3.76    2.51
   1  -1   7    2.29    2.17
   1   1   7    0.90    2.20
  -1   1  -7    5.90    2.02
   1  -1   7    4.96    3.65
   1   1   7    1.59    1.63
  -1   1  -7    1.50    1.73
  -1  -1  -7    4.73    1.70
  -1   1  -7    8.65    2.66
   1  -1   7    2.95    2.15
  -1  -1  -7    1.49    1.60
   1   1   7    0.69    3.19
   1   1   7    2.95    2.79
   1  -1   8   12.39    2.57
   1   1   8   13.44    2.26
   1   1   8    7.95    3.01
  -1  -1  -8   10.35    2.55
  -1  -1  -8   12.89    2.26
  -1   1  -8   13.35    2.47
   1  -1   8   17.04    3.78
   1  -1   8   11.22    2.51
  -1  -1  -8   12.33    2.07
  -1   1  -8   14.35    2.49
  -1   1  -8   13.21    3.02
   1   1   8   15.95    2.97
  -1   1  -9   16.16    2.64
   1  -1   9   17.79    2.82
   1  -1   9   19.43    2.96
  -1  -1  -9   20.83    3.24
  -1   1  -9   15.49    2.87
  -1   1  -9   16.25    2.51
   1   1   9   14.52    2.53
   1   1   9   15.79    3.37
   1   1   9   15.48    2.99
   1  -1   9   24.96    4.42
  -1  -1  -9   14.08    2.40
  -1  -1  -9   15.55    2.41
  -1   1 -10    8.67    2.42
  -1  -1 -10    9.07    2.73
  -1   1 -10    5.62    2.19
   1  -1  10   11.29    2.93
   1   1  10    7.48    2.90
   1   1  10    6.72    2.23
  -1   1 -10    9.94    2.88
  -1  -1 -10    8.37    2.21
   1  -1  10    7.32    2.48
   1   1  10    5.75    2.85
   1  -1  10    5.65    3.58
  -1  -1 -10    7.46    2.15
   1   1  11   10.16    2.52
  -1  -1 -11   11.12    2.36
  -1   1 -11    9.53    2.58
  -1   1 -11    9.50    2.37
  -1  -1 -11   11.61    2.73
   1  -1  11   11.58    2.92
   1  -1  11    9.41    2.88
   1   1  11   13.53    3.47
  -1   1 -11   11.10    2.80
   1   1  11    7.93    2.91
  -1  -1 -11   10.32    2.25
  -1  -1 -12   17.07    2.62
   1   1  12   27.49    3.55
   1  -1  12   15.02    3.28
  -1   1 -12   17.19    3.06
   1   1  12   18.78    3.90
  -1  -1 -12   15.06    2.73
  -1   1 -12   18.67    2.83
  -1   1 -13   55.06    4.28
  -1  -1 -13   54.21    4.15
   1  -1  13   56.39    4.95
  -1  -1 -13   47.61    4.06
   1   1  13   45.72    5.19
  -1   1 -13   47.14    4.27
   1  -1  14   41.06    4.59
  -1   1 -14   39.48    4.16
  -1  -1 -14   36.00    3.71
   1   1  14   43.11    5.25
  -1  -1 -14   44.14    4.15
  -1   1 -14   43.67    4.11
  -1  -1 -15    2.19    2.19
  -1   1 -15    0.04    2.25
  -1   1 -15    4.04    2.50
   1  -1  15    1.67    2.86
   1   1  15    2.56    3.59
  -1  -1 -15    0.13    2.35
   1   1  16   56.50    6.15
  -1  -1 -16   52.03    4.58
   1  -1  16   55.29    5.59
  -1  -1 -16   53.26    4.79
  -1   1 -16   50.77    4.55
  -1   1 -16   52.54    4.87
  -1  -1 -17    8.24    3.05
  -1   1 -17    6.08    2.86
  -1  -1 -17    1.27    2.24
   1  -1  17   -3.11    3.24
   1   1  17    1.84    4.00
  -1   1 -17    3.24    2.57
  -1   1 -18    8.73    2.94
  -1  -1 -18    8.02    3.21
  -1  -1 -18    9.52    2.70
  -1   1 -18    6.99    2.85
   1  -1  18    7.03    3.75
   1   1  18    6.69    4.07
   1  -1  19  147.31    9.53
   1   1  19  126.92    9.30
  -1  -1 -19  115.84    6.97
  -1   1 -19  129.97    7.51
  -1   1 -19  125.28    7.55
  -1  -1 -19  123.19    7.67
  -1   1 -20   -1.52    2.67
  -1   1 -20    1.93    2.92
   1   1  20   -1.68    4.21
  -1  -1 -20    2.21    2.82
   1  -1  20    7.58    4.31
  -1   1 -21   -0.99    2.95
  -1   1 -21    1.92    3.19
   1   1  21    2.62    4.60
  -1  -1 -21    5.46    3.13
  -1  -1 -22   13.46    3.84
   1  -1  22   16.49    5.58
  -1   1 -22    7.73    3.55
   1   1  22   15.07    5.52
  -1   1 -22    7.36    3.22
  -1  -1 -23   -0.04    2.95
  -1   1 -23    1.94    3.24
  -1   1 -23   10.97    4.20
   1   1  23   10.46    5.76
   1  -1  23    8.59    5.47
  -1  -1 -24   10.66    4.06
  -1   1 -24   15.89    4.10
  -1   1 -24   17.28    4.84
   1  -1  24   16.63    5.92
   1   1  24   24.43    6.81
  -1   1 -25    3.86    3.65
   1   1  25   10.54    6.70
  -1  -1 -25    6.02    3.70
  -1   1 -25    4.79    4.36
   1  -1  25    7.40    5.81
   1   1  26    3.91    6.15
  -1   1 -26    0.41    4.38
  -1   1 -26    6.00    3.76
   1  -1  26    0.03    5.71
  -1  -1 -26    1.97    3.65
  -1   1 -27    9.99    4.43
   1  -1  27    7.03    6.45
  -1   1 -27    3.87    4.64
   1   1  27   10.62    7.48
  -1  -1 -27    6.49    4.20
   1   1  28   -6.12    7.11
  -1  -1 -28   -1.78    4.09
  -1   1 -28    2.18    4.25
   1  -2 -27    7.26    4.90
   1   2 -27    2.91    4.36
   1  -2 -26    2.87    3.83
   1   2 -26   -0.33    3.77
   1   2 -25    5.27    3.88
  -1  -2  25   -2.74    5.10
   1  -2 -25    4.61    4.14
   1  -2 -24    2.14    3.56
  -1  -2  24    5.67    4.63
   1   2 -24    1.09    3.39
   1   2 -23    5.55    3.38
   1  -2 -23    0.71    3.37
  -1   2  23    6.86    5.23
  -1  -2  23    0.54    4.36
  -1   2  22   23.63    5.89
   1   2 -22   16.42    3.86
   1   2 -22   20.40    4.52
  -1  -2  22   23.33    4.93
   1  -2 -22   14.94    4.16
   1   2 -21    6.81    4.18
  -1  -2  21    2.60    3.61
  -1   2  21   -3.34    4.26
   1   2 -21   -1.01    2.61
   1  -2 -21    3.24    3.46
   1   2 -20   57.22    5.75
   1  -2 -20   43.87    5.42
  -1  -2  20   56.26    5.65
   1   2 -20   43.76    4.74
  -1   2  20   50.52    6.40
  -1  -2  19   42.56    4.95
   1   2 -19   32.59    4.13
   1   2 -19   47.13    5.26
   1  -2 -19   36.35    4.66
  -1   2  19   32.98    5.23
   1   2 -18   28.01    4.16
   1   2 -18   19.27    3.39
  -1  -2  18   28.88    4.08
  -1   2  18   28.54    4.81
   1  -2 -18   17.41    3.60
   1   2 -17   50.46    4.86
  -1   2  17   45.00    5.21
  -1  -2  17   40.48    4.20
   1   2 -17   36.65    4.06
   1  -2 -17   42.27    4.85
   1  -2 -16    1.85    2.26
   1   2 -16    4.68    2.35
   1   2 -16    5.02    2.41
   1   2 -16    1.67    2.47
  -1  -2  16    2.99    2.38
  -1   2  16   -0.53    3.08
   1  -2 -16    4.23    2.53
  -1  -2  15    8.73    2.49
   1   2 -15    8.12    2.29
  -1   2  15    7.51    3.28
   1  -2 -15   10.70    2.71
   1  -2 -15   11.20    2.45
   1   2 -15   10.58    2.46
   1   2 -15    8.80    2.66
   1   2 -14   38.89    3.58
   1   2 -14   50.40    3.56
  -1  -2  14   46.58    3.72
   1  -2 -14   38.85    3.95
   1  -2 -14   43.47    3.42
  -1   2  14   40.75    4.37
   1   2 -14   50.54    4.37
  -1   2  13    2.94    2.75
   1   2 -13    1.11    1.71
   1  -2 -13   -1.22    2.14
   1  -2 -13    2.34    1.73
  -1  -2  13    1.81    1.77
   1   2 -13    2.16    2.04
   1   2 -13   -1.93    1.84
  -1   2  12  102.76    5.52
   1  -2 -12  109.56    4.49
   1   2 -12   91.50    4.79
   1   2 -12   92.40    5.14
  -1  -2  12   97.51    4.53
   1  -2 -12   97.41    5.47
   1   2 -12  108.61    4.58
  -1  -2  11   22.17    2.43
   1   2 -11   26.01    2.74
   1   2 -11   21.98    2.84
  -1   2  11   29.10    3.37
   1   2 -11   27.28    2.73
   1  -2 -11   21.68    2.91
   1  -2 -11   27.30    2.51
  -1  -2  11   23.48    3.78
   1  -2 -10   -0.39    1.95
  -1  -2  10    1.68    2.25
  -1  -2  10   -0.71    2.35
   1   2 -10    1.15    1.70
   1   2 -10    2.55    1.86
   1   2 -10   -1.66    1.77
   1  -2 -10    2.33    1.61
  -1   2  10   -2.38    2.20
  -1  -2  10    2.16    1.65
  -1   2   9  196.62    6.03
  -1   2   9  183.43    6.50
   1   2  -9  191.70    5.83
   1  -2  -9  197.09    4.96
   1   2  -9  199.07    6.32
   1  -2  -9  200.16    7.04
  -1   2   9  199.67    7.18
  -1  -2   9  196.63    7.44
  -1  -2   9  184.63    7.00
   1   2  -9  209.70    5.96
   1   2  -8    5.33    1.58
   1  -2  -8    3.47    1.93
   1  -2  -8    3.31    1.52
  -1   2   8    3.90    1.85
  -1  -2   8    3.83    1.37
  -1  -2   8    4.53    2.19
   1   2  -8    4.84    2.01
  -1   2   8    1.22    1.95
   1   2  -8    1.19    1.75
  -1  -2   8    4.17    2.40
   1   2  -7   19.71    2.13
   1  -2  -7   19.44    1.91
   1  -2  -7   18.78    2.60
  -1  -2   7   13.26    2.46
  -1   2   7   19.51    2.43
   1   2  -7   14.96    2.13
  -1   2   7   16.32    2.52
   1   2  -7   17.83    2.65
  -1  -2   7   16.85    1.68
  -1  -2   7   18.23    2.75
  -1  -2   6  108.89    4.65
   1   2  -6  107.38    3.62
   1  -2  -6  107.50    4.89
   1  -2  -6  112.73    3.41
   1   2  -6  114.03    5.17
   1   2  -6  104.11    4.05
  -1  -2   6   94.76    3.03
  -1  -2   6  103.47    4.54
  -1   2   6  118.38    4.89
   1   2  -5   41.47    2.61
   1  -2  -5   39.51    3.22
   1  -2  -5   37.41    2.65
   1  -2  -5   40.43    2.22
   1   2  -5   39.83    2.23
  -1  -2   5   40.32    2.98
  -1   2   5   36.65    2.85
   1   2  -5   45.98    4.41
  -1  -2   5   37.71    2.24
  -1  -2   5   36.84    2.86
  -1  -2   4  378.17    6.78
  -1  -2   4  396.17    7.25
   1  -2  -4  389.28    5.41
   1   2  -4  392.87    6.41
   1  -2  -4  397.12    8.41
  -1  -2   4  388.74    7.03
  -1   2   4  405.27    7.96
   1   2  -4  400.53    5.49
   1  -2  -4  424.85    5.83
   1   2  -4  366.85   10.13
  -1  -2   3  207.35    4.81
  -1  -2   3  208.85    6.24
   1   2  -3  200.87    4.22
   1  -2  -3  227.54    6.39
  -1  -2   3  206.55    4.52
   1   2  -3  210.09    3.43
  -1   2   3  202.30    5.63
  -1   2   3  188.52   14.57
  -1   2   3  207.77    5.70
   1  -2  -3  198.80    3.46
  -1   2   2    1.15    8.42
  -1   2   2    1.70    1.63
  -1   2   2    0.57    1.73
   1  -2  -2    1.18    1.00
   1  -2  -2    4.90    2.09
   1   2  -2    2.22    1.12
  -1  -2   2    0.33    1.24
  -1  -2   2    0.60    3.16
   1   2  -2    1.52    0.68
  -1  -2   2    2.26    1.36
   1  -2  -1  122.92    4.76
  -1   2   1  132.18   12.32
   1   2  -1  114.89    2.68
   1  -2  -1  115.56   12.36
  -1  -2   1  117.29    2.91
  -1   2   1  115.61    3.16
  -1   2   1  111.08    4.37
   1  -2  -1  119.55    2.89
  -1   2   0    8.68    7.61
   1  -2   0    4.72    7.81
  -1   2   0    6.68    1.20
   1  -2   0    7.94    1.35
  -1  -2   0    7.43    2.32
   1   2   0    8.08    1.05
  -1   2   0    5.68    2.11
  -1  -2  -1  238.11    7.10
   1  -2   1  223.36    4.47
  -1   2  -1  210.20    9.10
  -1   2  -1  211.84   13.79
   1   2   1  214.20    6.68
  -1   2  -1  231.45    4.50
   1   2   2  283.30    3.61
  -1   2  -2  275.85   10.14
   1  -2   2  294.88   10.46
   1   2   2  270.93    7.82
   1  -2   2  276.98   14.95
  -1   2  -2  283.66    5.17
  -1  -2  -2  276.45    7.57
  -1  -2  -2  282.07    3.61
   1  -2   2  287.20    5.33
  -1   2  -2  287.53   14.23
   1   2   3  149.09    3.28
  -1  -2  -3  145.11    5.93
  -1   2  -3  149.75   11.53
  -1   2  -3  150.77    4.23
   1  -2   3  149.90    8.16
  -1  -2  -3  154.81    3.16
   1   2   3  150.44    6.55
   1  -2   3  149.99   11.41
  -1   2  -3  137.80    7.75
  -1   2  -3  143.21    5.11
   1  -2   3  156.73    4.35
   1  -2   4 1311.56   28.76
  -1   2  -4 1209.96   14.43
   1   2   4 1240.21    9.76
   1  -2   4 1257.23   21.46
   1   2   4 1170.64   16.88
  -1   2  -4 1191.02   19.89
  -1  -2  -4 1250.79    9.88
   1  -2   4 1238.14   14.36
  -1  -2  -4 1245.72   16.66
   1  -2   4 1246.72   12.58
  -1   2  -4 1243.48   12.13
   1   2   4 1247.35   10.55
  -1   2  -5 2267.48   17.29
  -1  -2  -5 2264.01   22.78
   1  -2   5 2252.61   18.06
   1   2   5 2284.09   16.08
   1  -2   5 2244.74   29.41
  -1   2  -5 2238.80   20.42
  -1  -2  -5 2294.70   14.88
   1  -2   5 2199.28   38.20
  -1   2  -5 2269.39   27.28
   1   2   5 2218.31   24.11
   1   2   5 2222.02   14.47
   1  -2   5 2360.12   21.11
  -1  -2  -6    1.53    1.43
  -1   2  -6    2.18    2.17
  -1  -2  -6   -0.77    2.80
   1  -2   6    5.58    4.37
   1   2   6    1.33    1.60
  -1   2  -6   -0.16    3.13
   1   2   6   -2.18    3.11
   1  -2   6    1.86    1.79
   1  -2   6    0.87    2.26
   1   2   6    1.13    1.39
   1  -2   7  469.36    9.44
   1   2   7  486.30    9.00
  -1  -2  -7  481.72    8.23
   1   2   7  465.61   12.34
   1  -2   7  472.20   10.69
   1  -2   7  491.36   14.73
  -1   2  -7  465.50   12.61
  -1   2  -7  470.87   10.20
  -1  -2  -7  474.60   11.22
   1   2   7  461.34    8.09
   1  -2   8   -2.57    4.32
  -1  -2  -8    1.59    1.59
   1  -2   8   -1.19    2.39
  -1   2  -8    1.46    2.15
  -1   2  -8    1.39    2.89
   1   2   8    0.12    1.53
   1  -2   8   -2.74    2.07
   1   2   8   -0.46    1.90
  -1  -2  -8   -0.37    2.53
   1   2   8    0.32    2.91
   1  -2   9   -0.44    3.90
  -1   2  -9   -0.31    2.04
  -1  -2  -9    1.85    1.72
   1   2   9    2.42    1.88
   1   2   9    4.65    2.98
   1   2   9    4.45    2.14
  -1  -2  -9    4.71    2.83
   1  -2   9    2.43    2.04
   1  -2   9    2.95    2.69
  -1   2  -9    2.16    2.91
   1  -2  10    5.98    2.39
  -1  -2 -10    5.57    2.76
   1  -2  10    8.41    2.83
  -1  -2 -10   14.41    2.26
   1   2  10   10.06    2.69
   1   2  10    8.89    2.26
  -1   2 -10    9.05    2.92
  -1   2 -10    8.04    2.42
  -1   2 -10    9.37    2.59
   1  -2  10   16.54    4.92
   1   2  10   11.31    3.56
  -1   2 -11    2.02    2.43
  -1  -2 -11   -0.36    1.74
  -1   2 -11    7.62    2.39
   1  -2  11    0.15    2.15
   1   2  11    1.15    1.99
   1   2  11    3.99    2.52
   1   2  11   -5.99    3.38
  -1   2 -12  200.64    8.76
  -1   2 -12  192.74    7.46
  -1  -2 -12  185.59    6.74
   1  -2  12  186.41    7.50
   1   2  12  192.08    9.21
  -1   2 -13    5.95    2.81
   1   2  13   10.09    3.56
   1  -2  13   10.42    3.00
  -1   2 -13   10.52    2.86
  -1  -2 -13   10.57    2.39
  -1   2 -14   44.57    4.23
   1  -2  14   40.80    4.43
   1   2  14   39.26    5.26
  -1  -2 -14   38.72    3.58
  -1   2 -14   40.50    4.58
  -1   2 -15   37.66    4.19
   1   2  15   41.61    5.64
   1  -2  15   34.08    4.46
  -1   2 -15   39.20    4.43
  -1  -2 -15   38.64    3.95
  -1  -2 -16    1.32    2.20
  -1   2 -16    1.56    2.75
   1  -2  16    1.60    2.69
  -1   2 -16    3.14    2.71
   1   2  16   -2.33    3.63
  -1   2 -17   22.66    3.75
  -1  -2 -17   16.78    3.23
   1   2  17   15.17    4.88
   1  -2  17   17.76    4.17
  -1   2 -17   16.70    3.52
  -1   2 -18   84.58    6.14
  -1  -2 -18   80.31    5.77
   1  -2  18   87.04    6.85
  -1   2 -18   72.66    6.01
   1   2  18   81.35    7.89
  -1  -2 -19    4.77    2.81
   1  -2  19    4.15    3.79
  -1   2 -19    8.81    3.20
   1   2  19   13.56    5.27
  -1   2 -19   10.83    3.35
   1   2  20    6.26    4.62
  -1   2 -20   -0.22    2.92
  -1   2 -20   -1.03    2.97
   1  -2  20    7.69    4.34
  -1  -2 -20    0.92    2.56
   1  -2  21   56.00    6.73
  -1   2 -21   48.91    5.37
  -1   2 -21   58.15    5.93
  -1  -2 -21   48.75    5.20
   1   2  21   70.75    8.46
  -1   2 -22   11.21    3.68
  -1   2 -22    9.66    3.75
  -1  -2 -22    8.14    3.52
   1  -2  22   13.85    5.01
   1   2  22   11.79    5.36
  -1   2 -23    6.24    3.61
   1  -2  23    9.70    5.28
  -1  -2 -23    2.14    3.41
   1   2  23    8.75    5.64
  -1   2 -23    3.83    3.54
  -1   2 -24    6.34    4.09
  -1  -2 -24    2.05    3.30
  -1   2 -24    2.37    3.86
   1  -2  24    8.19    5.08
   1   2  24    5.28    5.74
  -1   2 -25   21.31    4.80
   1   2  25   12.66    7.17
  -1  -2 -25    7.54    4.11
  -1   2 -25   16.50    5.07
   1  -2  25   15.79    6.34
  -1   2 -26    7.29    4.32
  -1  -2 -26    8.06    3.98
  -1   2 -26   22.72    5.56
   1  -2  26   25.14    6.91
   1   2  26   19.23    7.60
   1  -2  27   39.49    8.54
   1   2  27   28.30    8.78
  -1   2 -27   21.23    4.90
  -1   2 -27   25.93    5.84
  -1  -2 -27   15.72    4.71
  -1  -2 -28   -6.05    4.70
   1   2  28    7.37    8.43
  -1   2 -28    2.60    4.30
   1  -2  28    0.68    6.56
  -1   2 -28    9.08    5.79
   1   3 -27   13.51    4.75
   1  -3 -27   12.34    5.51
   1  -3 -26   11.52    5.34
   1   3 -26    7.54    4.14
   1   3 -25    3.71    3.68
   1   3 -25    5.71    4.42
  -1  -3  25    0.84    4.98
   1  -3 -25    5.20    4.59
   1   3 -24   15.01    4.75
  -1  -3  24   12.14    5.08
   1   3 -24   13.31    4.22
   1  -3 -24   12.79    4.84
   1  -3 -23    0.34    3.40
   1   3 -23    4.06    3.24
   1   3 -23   -6.10    4.21
   1   3 -22   -0.84    3.58
  -1   3  22   -4.47    4.99
   1   3 -22    0.48    3.00
   1  -3 -22    2.00    3.59
  -1  -3  22   -3.24    3.71
  -1   3  21   19.46    5.48
  -1  -3  21   10.27    3.99
   1   3 -21   12.13    3.60
   1   3 -21   12.46    4.09
   1  -3 -21    7.24    3.33
  -1   3  20   63.71    7.13
   1   3 -20   51.99    5.22
  -1  -3  20   58.93    5.69
   1  -3 -20   58.93    6.09
   1   3 -20   66.19    6.26
   1   3 -19    0.15    2.46
  -1  -3  19    0.23    2.88
   1   3 -19    1.89    2.88
   1  -3 -19   -4.25    2.93
  -1   3  19    4.65    4.09
   1   3 -18  108.29    6.98
   1  -3 -18   91.08    6.81
  -1   3  18   95.87    7.24
   1   3 -18   81.92    5.69
  -1  -3  18  101.67    6.34
  -1  -3  17   55.50    4.64
   1   3 -17   62.48    5.28
  -1   3  17   54.79    5.86
   1   3 -17   52.47    4.66
   1  -3 -17   57.67    5.50
   1   3 -16    6.91    2.61
  -1   3  16    5.17    3.60
   1  -3 -16    3.40    2.50
  -1  -3  16    3.77    2.38
   1   3 -16    5.88    2.78
   1  -3 -16    3.43    2.67
   1  -3 -15   16.79    2.87
   1  -3 -15   19.42    3.52
   1   3 -15   15.39    2.77
   1   3 -15   20.06    3.35
  -1   3  15   17.42    3.95
   1   3 -15   18.48    3.10
  -1  -3  15   24.92    3.23
   1   3 -14   39.69    3.83
   1   3 -14   41.10    4.06
   1  -3 -14   38.68    3.49
   1   3 -14   46.10    4.18
  -1  -3  14   39.83    3.61
  -1   3  14   36.19    4.34
   1  -3 -14   40.26    4.28
   1   3 -13  136.31    6.04
  -1   3  13  143.26    7.04
   1   3 -13  128.50    6.29
   1   3 -13  126.43    5.82
   1  -3 -13  131.86    5.38
  -1  -3  13  126.53    5.64
   1  -3 -13  129.89    6.82
   1   3 -12   23.68    2.80
   1  -3 -12   18.81    3.20
  -1  -3  12   20.47    2.77
   1  -3 -12   20.58    2.65
   1   3 -12   21.82    3.17
  -1   3  12   24.46    3.75
   1   3 -12   18.43    2.79
  -1   3  11  153.65    6.62
   1   3 -11  137.81    6.04
   1   3 -11  139.59    5.68
   1  -3 -11  139.30    6.73
   1  -3 -11  155.99    5.52
  -1  -3  11  134.95    7.69
   1   3 -11  144.58    6.09
  -1  -3  10  103.09    4.22
  -1  -3  10  128.08    6.90
  -1   3  10  116.01    5.59
   1   3 -10  111.03    4.84
   1  -3 -10  120.07    4.82
   1  -3 -10  111.84    6.00
   1   3 -10  111.42    5.36
  -1  -3  10  115.49    6.88
   1   3 -10  127.84    5.87
   1  -3  -9    8.24    2.11
   1   3  -9    5.06    2.51
   1   3  -9    9.01    2.00
  -1  -3   9    6.96    1.69
   1  -3  -9    4.70    2.26
   1   3  -9    6.73    2.14
  -1  -3   9    7.06    3.01
  -1   3   9    4.65    2.36
  -1  -3   9    4.18    2.41
   1   3  -8    9.01    2.21
  -1  -3   8    7.12    2.90
  -1   3   8    5.01    2.10
  -1  -3   8    4.46    1.59
   1  -3  -8    5.46    2.25
   1   3  -8    3.46    2.71
   1   3  -8    6.61    1.84
  -1  -3   8    9.65    2.71
   1  -3  -8    8.23    2.12
   1  -3  -7   10.73    2.40
  -1  -3   7   12.00    2.90
   1   3  -7    8.09    1.86
   1  -3  -7   15.78    2.43
   1   3  -7   14.32    3.35
  -1  -3   7    8.73    2.60
   1   3  -7   10.43    2.12
  -1   3   7    9.09    2.21
   1  -3  -7   14.08    3.89
  -1   3   7   10.00    9.44
  -1  -3   7   10.97    1.71
   1   3  -6   15.24    1.96
   1  -3  -6   21.02    2.60
  -1   3   6   11.95    9.52
   1  -3  -6   15.48    2.61
   1  -3  -6   16.96    3.37
  -1  -3   6   18.47    2.74
   1   3  -6   15.86    2.14
  -1  -3   6   16.76    3.11
   1   3  -6   17.04    3.78
  -1   3   6   18.22    2.55
  -1  -3   6   20.91    2.23
  -1   3   5  181.72    6.11
   1   3  -5  164.40    4.67
   1   3  -5  178.01    8.16
   1  -3  -5  198.64    5.60
  -1  -3   5  173.01    6.52
  -1  -3   5  171.64    5.89
   1   3  -5  176.47    5.26
   1  -3  -5  174.86    6.43
   1  -3  -5  166.45    5.58
  -1   3   5  144.57   13.85
  -1  -3   5  173.03    5.37
   1   3  -4   18.64    1.98
   1   3  -4   20.40    2.20
  -1  -3   4   24.72    2.74
  -1   3   4   15.10    9.76
   1  -3  -4   24.96    2.56
   1  -3  -4   20.05    2.97
  -1  -3   4   21.04    3.08
   1   3  -4   18.27    4.68
  -1  -3   4   17.38    2.63
  -1   3   4   17.47    2.56
  -1  -3   3  397.89    7.55
   1  -3  -3  405.52    6.76
  -1   3   3  409.39    8.64
  -1   3   3  384.58   20.72
  -1  -3   3  402.03    8.51
   1  -3  -3  417.39    9.43
   1   3  -3  395.20    7.12
  -1   3   3  378.25   10.06
  -1  -3   3  397.13    9.82
   1   3  -3  393.13    6.08
  -1   3   2    5.49    2.66
  -1   3   2    7.84    2.30
  -1  -3   2    3.99    1.70
  -1  -3   2    5.02    2.37
   1   3  -2    4.63    1.46
   1   3  -2    4.66    1.61
  -1   3   2    6.72    8.87
   1  -3  -2    5.03    2.37
  -1  -3   2    1.93    3.60
   1  -3  -2    2.19    8.57
   1  -3  -2    6.14    1.62
   1  -3  -1   27.86    3.18
   1   3  -1   24.60    1.44
   1  -3  -1   27.78    9.77
  -1  -3   1   30.57    5.68
   1   3  -1   23.14    2.09
   1   3  -1   23.49    2.13
  -1   3   1   27.04    2.97
  -1   3   1   14.79    7.81
  -1   3   1   26.73    2.74
   1  -3  -1   27.20    2.00
  -1   3   0  179.60    6.03
  -1   3   0  195.85   13.66
  -1  -3   0  182.41    7.11
   1  -3   0  214.30   16.51
   1   3   0  170.15    2.84
  -1   3   0  183.58    5.09
   1   3   0  157.62    4.39
   1  -3   0  191.14    4.55
  -1   3  -1    2.68    1.68
  -1   3  -1    1.40    4.69
   1  -3   1    5.46    7.32
  -1   3  -1    6.94    7.33
  -1  -3  -1    4.09    1.15
  -1   3  -1    2.87    2.01
   1   3   1    4.80    0.92
  -1  -3  -1    1.99    2.65
   1  -3   1    4.47    1.50
   1  -3   2   12.79    7.23
  -1  -3  -2    9.94    1.37
  -1  -3  -2   12.80    3.16
   1  -3   2   13.90    1.97
   1   3   2   12.42    1.21
  -1   3  -2    9.80    5.07
   1  -3   2    9.59    4.45
  -1   3  -2   13.67    8.40
  -1   3  -2   10.24    1.81
   1  -3   3   89.67    7.61
   1   3   3   85.70    5.71
   1   3   3   93.48    2.71
  -1   3  -3   92.87    3.85
  -1   3  -3   83.55    4.69
   1  -3   3   78.64   10.05
  -1  -3  -3   95.66    5.73
   1  -3   3   97.56    3.85
  -1  -3  -3   89.56    3.08
  -1   3  -3   87.02    7.48
  -1   3  -4   17.22    4.84
   1  -3   4   15.89    2.08
   1   3   4   18.29    3.68
   1   3   4   21.21    1.76
  -1   3  -4   21.66    3.15
   1  -3   4   17.32    5.21
  -1  -3  -4   18.37    3.59
   1  -3   4   21.18    8.05
  -1   3  -4   18.11    2.31
  -1  -3  -4   16.08    1.69
   1  -3   5    2.96    1.92
  -1   3  -5    3.01    4.12
   1   3   5    2.77    1.26
  -1  -3  -5    1.20    1.44
  -1   3  -5    2.23    2.22
   1   3   5    0.12    3.18
  -1   3  -5    3.78    1.85
  -1  -3  -5   -1.07    2.85
   1  -3   5    5.14    4.62
  -1   3  -6   70.55    3.70
   1  -3   6   64.05    7.08
   1   3   6   61.51    5.52
   1  -3   6   71.63    3.97
   1   3   6   76.31    3.39
   1  -3   6   75.33    4.75
  -1  -3  -6   74.01    5.48
  -1   3  -6   74.51    4.88
  -1   3  -6   71.89    6.80
  -1  -3  -6   85.26    3.58
  -1   3  -7   -1.61    3.43
  -1   3  -7   -0.93    2.44
  -1  -3  -7    1.95    2.85
   1  -3   7   -1.12    1.79
   1  -3   7   -3.14    2.47
   1   3   7    0.44    1.55
   1   3   7   -3.96    3.27
   1  -3   7   -2.59    4.94
  -1  -3  -7    1.20    1.47
  -1   3  -7   -0.15    1.74
   1   3   7    0.64    1.67
   1  -3   8   34.54    3.81
  -1  -3  -8   35.20    2.82
  -1  -3  -8   30.65    4.02
   1   3   8   33.05    2.92
   1  -3   8   38.39    6.12
  -1   3  -8   33.83    3.09
  -1   3  -8   34.50    3.86
   1   3   8   31.43    4.47
  -1   3  -8   30.91    4.67
   1  -3   8   28.77    3.01
   1   3   8   35.01    2.99
  -1   3  -9   53.87    3.80
  -1  -3  -9   54.48    3.52
   1  -3   9   53.79    6.92
   1   3   9   53.67    3.57
  -1   3  -9   44.16    4.93
  -1  -3  -9   54.61    4.88
   1  -3   9   51.01    3.77
   1   3   9   51.93    3.73
   1   3   9   52.11    5.32
   1  -3   9   58.31    4.84
  -1   3  -9   54.46    4.60
   1  -3  10   18.99    2.77
  -1   3 -10   20.10    3.34
   1   3  10   10.65    2.19
   1   3  10   14.24    2.51
  -1   3 -10   14.82    3.74
   1   3  10   18.83    4.16
  -1  -3 -10   15.74    2.33
   1   3  11   83.35    4.80
   1  -3  11   94.24    5.43
  -1  -3 -11   88.17    4.64
   1   3  11   94.47    6.89
  -1   3 -11   98.09    5.74
  -1   3 -11   93.54    6.51
  -1   3 -12  350.30   10.52
   1   3  12  344.81   12.68
   1  -3  12  341.98   10.09
  -1   3 -12  346.12   11.93
  -1  -3 -12  330.21    9.05
  -1   3 -13   72.51    5.92
  -1   3 -13   67.48    5.09
   1   3  13   69.36    6.50
  -1  -3 -13   62.67    4.42
   1  -3  13   68.71    5.13
  -1  -3 -14    5.63    2.34
  -1   3 -14    6.32    2.55
  -1   3 -14    5.07    3.05
   1  -3  14    4.90    2.37
   1   3  14   13.25    4.47
   1   3  15   47.02    6.15
   1  -3  15   43.95    4.61
  -1   3 -15   40.40    4.39
  -1   3 -15   47.43    5.26
  -1  -3 -15   42.56    4.08
  -1   3 -16    9.33    3.15
   1  -3  16    8.87    3.15
  -1  -3 -16   13.33    3.08
  -1   3 -16    9.05    3.49
   1   3  16   12.39    4.62
   1   3  17    7.92    4.66
  -1   3 -17    9.30    2.97
   1  -3  17    8.09    3.22
  -1   3 -17    8.48    3.13
  -1  -3 -17    9.43    2.70
  -1   3 -18   24.83    4.22
   1  -3  18   33.86    4.98
  -1   3 -18   27.81    4.19
  -1  -3 -18   22.21    3.58
   1   3  18   24.13    5.76
   1   3  19   -3.30    4.73
  -1  -3 -19    3.07    2.76
   1  -3  19    1.97    3.60
  -1   3 -19    1.84    2.97
  -1   3 -19    0.62    2.91
  -1  -3 -20   20.75    3.91
   1  -3  20   21.50    4.74
  -1   3 -20   21.98    4.48
   1   3  20   19.55    5.96
  -1   3 -20   23.17    4.37
  -1   3 -21   48.08    5.45
   1   3  21   47.12    7.99
  -1   3 -21   45.41    5.55
   1  -3  21   60.25    6.83
  -1  -3 -21   31.22    4.53
  -1  -3 -22   -0.39    3.35
   1  -3  22    7.92    4.49
  -1   3 -22   -0.34    3.60
   1   3  22   -3.04    5.29
  -1   3 -22    2.05    3.24
  -1   3 -23    7.55    3.84
  -1  -3 -23   13.36    4.02
   1  -3  23   14.08    5.53
   1   3  23    3.02    5.62
  -1   3 -23   12.10    4.03
  -1   3 -24   55.34    6.53
  -1   3 -24   48.60    6.28
  -1  -3 -24   44.64    5.88
   1  -3  24   65.43    8.19
   1   3  24   44.67    8.54
  -1  -3 -25   21.53    4.86
  -1   3 -25   26.23    5.34
  -1   3 -25   26.71    5.13
   1   3  25   25.90    7.74
   1  -3  25   21.08    6.64
  -1   3 -26   23.49    5.17
   1  -3  26   43.96    8.21
  -1   3 -26   26.26    5.84
  -1  -3 -26   27.11    5.39
   1   3  26   24.47    8.43
  -1   3 -27   10.54    4.87
   1  -3  27  -10.46    6.37
  -1  -3 -27    5.63    4.24
   1   3  27   10.26    7.90
  -1   3 -27    3.66    4.52
  -1  -3 -28   17.76    5.74
  -1   3 -28   16.96    5.53
   1  -3  28   23.72    8.02
   1   3  28   13.35    8.55
   1   4 -26    3.09    4.51
   1  -4 -26   -3.18    4.91
   1   4 -26   -3.36    4.02
   1   4 -25   26.01    5.67
   1   4 -25   10.95    4.04
  -1  -4  25   16.57    5.25
   1  -4 -25   10.58    4.39
   1  -4 -24   15.44    5.16
   1   4 -24    1.51    3.89
  -1  -4  24    4.65    4.29
   1   4 -24    9.29    3.66
   1  -4 -23    5.89    4.34
   1   4 -23    0.26    3.71
  -1  -4  23   10.68    4.77
   1   4 -23    3.77    3.62
  -1   4  22    4.52    5.02
   1  -4 -22    5.36    3.97
   1   4 -22    2.48    3.26
   1   4 -22    3.64    3.51
  -1  -4  22   -1.09    3.45
   1   4 -21   12.30    3.61
   1   4 -21   20.06    4.55
  -1  -4  21   17.56    4.17
  -1   4  21   22.60    5.81
   1  -4 -21   13.56    4.62
   1  -4 -20    6.74    3.89
  -1   4  20   18.81    5.33
   1   4 -20    9.02    3.03
  -1  -4  20    9.45    3.56
   1   4 -19    1.81    2.87
   1   4 -19   -0.14    2.80
  -1  -4  19    2.64    3.03
   1  -4 -19    0.99    3.36
  -1   4  19    4.40    4.18
  -1  -4  18    0.71    2.69
   1   4 -18    1.23    2.69
   1  -4 -18   -0.56    3.18
  -1   4  18    4.00    4.16
   1   4 -18   -5.83    3.12
   1   4 -17    3.73    2.74
   1  -4 -17    5.48    3.22
   1   4 -17   10.16    3.25
  -1   4  17   11.93    4.41
  -1  -4  17    3.46    2.64
   1   4 -16  159.89    7.45
   1   4 -16  179.55    8.11
  -1  -4  16  165.16    7.33
  -1   4  16  179.95    9.09
   1  -4 -16  166.57    8.91
  -1  -4  15  251.69    8.63
   1  -4 -15  229.29    8.16
  -1   4  15  257.10   10.26
   1  -4 -15  237.81   10.03
   1   4 -15  225.89    8.46
   1   4 -15  256.40    9.31
   1   4 -14   28.86    3.42
   1  -4 -14   24.51    3.83
  -1  -4  14   33.31    3.52
   1  -4 -14   30.52    3.48
  -1   4  14   24.89    4.31
   1   4 -14   32.27    3.75
   1   4 -13    1.34    2.11
   1  -4 -13   -0.29    2.47
  -1  -4  13    0.75    1.99
   1  -4 -13    1.39    2.25
   1   4 -13   -0.93    2.08
   1  -4 -12   10.69    2.71
   1  -4 -12   14.34    2.90
  -1   4  12    3.30   10.17
   1   4 -12   13.02    2.72
   1   4 -12   20.25    3.83
   1   4 -12   11.06    2.39
  -1   4  12    8.80    3.07
  -1  -4  11   38.97    3.05
   1  -4 -11   45.06    4.39
   1   4 -11   41.39    3.92
   1  -4 -11   40.17    3.64
  -1   4  11   49.46    4.48
  -1   4  11   40.29   11.34
  -1  -4  11   54.24    6.22
   1   4 -11   40.27    3.51
   1   4 -11   45.43    4.69
  -1  -4  10   27.46    2.62
   1   4 -10   30.80    3.09
   1  -4 -10   30.06    3.79
   1   4 -10   23.62    3.03
   1  -4 -10   32.32    3.39
  -1   4  10   19.83   10.52
  -1  -4  10   27.12    4.83
   1   4 -10   35.12    4.51
   1   4  -9   70.29    4.48
   1   4  -9   73.73    5.70
   1   4  -9   71.33    4.15
   1  -4  -9   73.79    5.24
   1  -4  -9   75.87    4.49
  -1  -4   9   70.72    3.80
  -1  -4   9   78.66    6.59
  -1  -4   9   61.54    5.09
   1   4  -8   63.87    5.72
   1   4  -8   62.21    3.85
   1  -4  -8   64.64    4.22
   1  -4  -8   52.30    5.37
  -1  -4   8   62.23    5.84
   1  -4  -8   56.38    4.69
  -1   4   8   57.12   12.04
  -1  -4   8   56.92    3.41
  -1  -4   8   61.58    4.88
   1   4  -8   62.12    4.12
  -1   4   7  107.13    5.44
   1  -4  -7   96.85    5.71
  -1  -4   7   97.10    5.67
   1   4  -7   94.44    4.74
   1  -4  -7  103.69    5.04
   1  -4  -7   93.81    6.05
  -1   4   7   79.31   13.34
  -1  -4   7  107.71    6.89
   1   4  -7   97.99    7.01
  -1  -4   7   94.85    4.20
   1   4  -7   99.48    4.66
  -1  -4   6  130.91    7.25
  -1   4   6  136.98   15.34
   1   4  -6  141.80    5.58
   1  -4  -6  156.23    6.19
  -1  -4   6  143.36    6.15
   1   4  -6  146.48    5.31
  -1  -4   6  129.22    5.08
   1   4  -6  137.50    8.19
   1  -4  -6  133.58    6.41
   1  -4  -6  122.82    6.11
  -1   4   6  127.30    5.69
   1   4  -5  492.72   14.87
  -1   4   5  492.91   10.60
  -1  -4   5  514.53   10.70
   1   4  -5  510.07    9.84
   1  -4  -5  494.43   10.40
  -1   4   5  472.01   25.34
   1  -4  -5  535.05   10.50
  -1  -4   5  494.79   12.59
   1  -4  -5  476.32   11.48
   1   4  -5  488.77    9.17
  -1  -4   5  505.90   10.42
  -1  -4   4   -0.65    2.10
   1  -4  -4    2.44    2.46
   1   4  -4    0.82    1.87
  -1  -4   4   -4.04    2.85
   1   4  -4   -1.32    4.96
   1  -4  -4    1.21    8.68
  -1   4   4    3.42    1.92
   1  -4  -4    0.59    2.24
   1   4  -4    1.98    1.90
  -1  -4   4   -0.59    3.28
  -1   4   4   -3.86    8.53
  -1   4   3   78.42   11.24
  -1  -4   3   91.82    5.93
   1  -4  -3   74.72   12.49
  -1   4   3   75.82    4.44
   1  -4  -3   87.04    4.17
  -1  -4   3   82.54    5.32
  -1   4   3   81.73    6.63
   1   4  -3   86.54    4.08
   1   4  -3   74.48    3.93
   1  -4  -3   86.72    5.10
   1  -4  -2  393.83   10.18
   1  -4  -2  405.79   21.56
  -1   4   2  382.70   11.00
  -1   4   2  397.56   19.71
   1   4  -2  381.16    8.34
   1   4  -2  384.17    7.80
  -1   4   2  385.00    9.44
  -1  -4   2  403.73   12.22
   1  -4  -2  396.56    7.72
  -1   4   1  260.59    7.72
   1   4  -1  280.08    6.59
   1  -4  -1  285.83    8.74
   1   4  -1  265.76    7.26
   1  -4  -1  305.56   20.37
  -1  -4   1  293.19   11.45
   1   4  -1  266.24    4.99
  -1   4   1  281.64    8.58
  -1   4   1  304.54   17.23
   1  -4  -1  276.63    6.22
  -1   4   0   61.62    7.07
   1  -4   0   75.34   11.01
  -1   4   0   86.10   10.95
   1   4   0   78.74    4.65
   1   4   0   82.44    2.88
  -1  -4   0   78.00    7.52
  -1   4   0   90.10    4.89
   1  -4   0   83.87    3.57
  -1   4   0   72.73    4.58
  -1  -4  -1   33.75    4.49
  -1  -4  -1   36.38    2.37
  -1   4  -1   32.61    3.43
   1   4   1   35.25    2.02
   1  -4   1   46.57    9.59
  -1   4  -1   34.16    3.43
  -1   4  -1   38.50    9.19
  -1   4  -1   35.44    6.17
   1  -4   1   37.64    2.74
  -1   4  -2    3.36    5.03
  -1  -4  -2    1.96    1.51
   1  -4   2    3.70    1.77
   1  -4   2   11.26    8.13
  -1  -4  -2    2.24    3.26
  -1   4  -2    2.65    2.01
   1   4   2    3.65    1.21
  -1  -4  -3    4.33    3.38
   1   4   3    4.07    1.31
  -1   4  -3    4.29    2.03
  -1   4  -3    3.80    4.66
   1  -4   3    2.85    7.28
   1  -4   3    2.96    1.85
   1  -4   3    2.05    4.56
  -1  -4  -3    3.02    1.49
  -1   4  -4    0.49    1.82
   1  -4   4    6.50    8.14
   1   4   4    2.07    1.21
   1  -4   4    0.11    1.68
  -1   4  -4   -1.02    2.60
  -1  -4  -4   -0.38    1.54
   1  -4   4   -0.06    4.71
   1   4   4    4.08    3.43
  -1   4  -4   -3.08    4.63
  -1  -4  -4    1.07    3.06
  -1   4  -5    2.25    4.72
  -1  -4  -5    0.48    1.56
   1  -4   5    0.90    5.12
  -1   4  -5   -0.61    2.43
   1  -4   5    2.46    1.76
   1  -4   5   10.10    9.09
  -1   4  -5    0.81    1.77
   1   4   5    0.51    1.30
  -1  -4  -5   -0.59    2.99
   1   4   5    3.14    3.52
  -1  -4  -6    2.94    1.67
  -1   4  -6    2.49    4.08
   1   4   6    2.37    1.49
  -1   4  -6   -0.46    2.58
  -1  -4  -6   -1.23    2.73
   1  -4   6    2.51    1.90
  -1  -4  -6    8.18    3.43
   1   4   6    7.03    3.58
  -1   4  -6    4.89    1.92
   1  -4   7  124.06    6.55
  -1  -4  -7  112.96    7.06
   1   4   7  125.47    4.72
   1  -4   7  123.50    9.61
  -1   4  -7  118.78    8.59
   1   4   7  120.43    7.39
  -1  -4  -7  127.35    4.94
  -1   4  -7  125.15    6.67
  -1   4  -7  122.02    5.29
  -1   4  -8   -1.44    2.46
   1   4   8    2.23    3.29
   1  -4   8   -0.32    1.87
  -1  -4  -8   -3.16    3.26
  -1   4  -8    2.76    2.35
   1  -4   8    0.82    2.54
   1   4   8    0.25    1.58
  -1   4  -8   -2.76    4.07
  -1  -4  -8    1.11    1.59
   1  -4   9    3.25    2.19
   1   4   9   -1.69    1.96
   1   4   9    2.55    1.78
  -1   4  -9    1.58    3.20
  -1  -4  -9    0.94    1.74
  -1   4  -9    1.39    2.46
   1   4   9   -0.64    3.58
   1   4  10   54.39    5.98
   1   4  10   54.93    4.08
   1  -4  10   61.71    4.53
  -1   4 -10   57.17    4.85
   1   4  10   54.04    3.99
  -1  -4 -10   66.51    4.44
  -1   4 -10   61.07    6.03
  -1   4 -11  142.31    7.23
  -1   4 -11  156.88    8.98
   1   4  11  156.44    9.07
   1  -4  11  148.74    6.75
  -1  -4 -11  151.38    6.57
  -1   4 -12  144.06    7.43
  -1   4 -12  142.12    8.63
   1  -4  12  134.10    6.63
   1   4  12  132.31    8.75
  -1  -4 -12  134.37    6.45
  -1  -4 -13   36.71    3.76
  -1   4 -13   41.05    4.51
   1   4  13   44.03    5.93
   1  -4  13   34.70    3.89
  -1   4 -13   38.21    5.18
  -1   4 -14   31.83    4.28
   1  -4  14   36.86    4.24
   1   4  14   40.97    5.78
  -1  -4 -14   36.03    3.86
  -1   4 -14   30.74    4.56
  -1   4 -15   48.65    5.71
  -1   4 -15   47.00    5.08
   1  -4  15   43.38    4.68
   1   4  15   35.55    5.83
  -1  -4 -15   44.65    4.42
   1   4  16    3.97    2.01
   1  -4  16    8.78    3.15
  -1   4 -16    7.54    3.17
  -1  -4 -16   11.57    3.14
  -1   4 -16   11.81    3.88
   1   4  16   17.83    5.03
  -1   4 -17   97.16    6.68
   1   4  17   82.39    8.12
   1  -4  17   84.55    6.63
  -1  -4 -17   84.18    6.10
  -1   4 -17   85.87    7.27
  -1  -4 -18    0.73    2.68
   1   4  18    6.74    4.25
   1  -4  18    1.71    3.03
  -1   4 -18    3.87    3.32
  -1   4 -18   -2.17    3.18
   1   4  18   10.62    5.19
   1   4  19   24.82    5.32
  -1   4 -19    8.66    3.72
  -1  -4 -19   11.68    3.69
   1  -4  19   11.53    3.83
  -1   4 -19   14.73    4.03
   1   4  19   16.02    5.84
   1   4  20    2.46    5.11
  -1   4 -20    3.03    3.22
  -1  -4 -20   13.29    3.62
  -1   4 -20    9.44    3.63
  -1   4 -21    3.02    3.30
  -1  -4 -21    8.98    3.64
   1  -4  21    9.13    4.56
   1   4  21   12.42    6.22
  -1   4 -21    3.50    3.30
   1  -4  22   16.87    5.08
  -1   4 -22   16.76    4.29
  -1  -4 -22   19.04    4.50
  -1   4 -22   16.73    4.22
   1   4  22   11.63    6.06
  -1  -4 -23    0.93    3.57
  -1   4 -23    1.13    3.82
   1  -4  23    0.27    4.47
   1   4  23    5.54    5.87
  -1   4 -23    0.45    3.54
  -1   4 -24    5.31    4.33
  -1  -4 -24   16.89    4.75
   1   4  24   16.34    7.12
  -1   4 -24   13.87    4.74
   1  -4  25   60.93    8.29
  -1   4 -25   56.61    6.98
  -1   4 -25   50.01    6.50
  -1  -4 -25   46.98    6.91
   1   4  25   41.75    9.04
  -1   4 -26   61.46    7.52
   1  -4  26   88.11    9.79
  -1   4 -26   57.11    7.08
   1   4  26   62.19   10.83
  -1  -4 -26   64.83    7.69
   1  -4  27    1.20    6.06
  -1   4 -27   -1.72    4.19
  -1   4 -27   -8.15    5.35
  -1  -4 -27    7.59    4.97
   1   4  27   16.02    8.34
  -1  -5  26    2.86    5.29
   1   5 -26   -7.14    4.35
   1   5 -26    2.75    4.62
  -1  -5  25    6.14    5.07
   1  -5 -25   10.67    5.43
   1   5 -25    1.64    4.46
   1   5 -25    3.01    3.82
   1   5 -24   32.06    5.35
   1   5 -24   53.60    6.86
   1  -5 -24   36.94    6.27
  -1  -5  24   47.73    6.58
   1   5 -23    4.03    3.42
  -1  -5  23    8.75    4.36
   1  -5 -23    3.74    4.15
   1   5 -23    5.36    3.94
   1  -5 -22   34.33    5.74
   1   5 -22   55.47    6.38
   1   5 -22   42.78    5.53
  -1  -5  22   60.32    6.51
   1   5 -21   37.31    5.35
   1  -5 -21   27.68    5.23
   1   5 -21   26.22    4.57
  -1   5  21   23.14   16.32
  -1  -5  21   24.75    4.67
  -1   5  21   33.30    6.56
   1  -5 -20   -0.58    3.55
  -1  -5  20    5.73    3.59
   1   5 -20    2.76    2.83
   1   5 -20    0.05    3.18
  -1   5  20    6.28    4.96
   1   5 -19   -2.14    3.24
   1   5 -19    2.90    2.71
  -1  -5  19   -4.74    3.12
   1  -5 -19    6.16    3.96
  -1   5  19    6.99    4.69
   1   5 -18  195.64    9.26
   1  -5 -18  182.03   10.05
  -1   5  18  189.71   10.41
  -1  -5  18  187.87    8.58
   1   5 -18  180.20    8.62
   1   5 -17    3.03    2.56
   1   5 -17    8.74    3.28
  -1  -5  17    6.53    2.98
  -1   5  17    1.26    4.12
   1  -5 -17    9.26    3.87
   1   5 -16  181.99    8.59
   1   5 -16  163.51    7.82
  -1  -5  16  160.60    7.57
   1  -5 -16  146.94    8.69
  -1   5  16  156.52    8.91
  -1   5  16  125.73   18.07
   1  -5 -15  145.02    8.42
   1   5 -15  153.65    7.44
   1   5 -15  159.22    7.88
  -1  -5  15  164.63    7.48
  -1   5  15  145.03    8.32
   1  -5 -14   19.32    3.99
  -1   5  14   20.88   11.87
   1  -5 -14   16.11    3.55
   1   5 -14   13.15    2.91
   1   5 -14   19.38    3.36
   1  -5 -13   33.83    4.34
   1   5 -13   35.37    3.83
   1  -5 -13   34.18    4.22
  -1  -5  13   32.27    3.48
   1   5 -13   40.00    4.15
  -1  -5  12   12.18    2.52
   1  -5 -12   18.30    3.61
  -1   5  12   21.97   10.60
   1  -5 -12   19.57    3.47
   1   5 -12   13.97    2.80
   1   5 -12   14.04    2.75
  -1  -5  11   23.54    2.81
   1   5 -11   23.80    3.02
   1  -5 -11   21.00    3.48
   1   5 -11   26.03    3.41
   1  -5 -11   22.22    3.72
  -1   5  11   32.71   11.52
   1   5 -10  114.90    5.97
  -1   5  10   91.60   15.05
   1  -5 -10  115.23    6.06
   1  -5 -10  107.42    6.72
  -1  -5  10  115.38    8.88
   1   5 -10  109.29    5.67
   1  -5 -10   83.72    7.66
  -1  -5  10  106.79    5.02
   1  -5  -9   -1.87    3.90
   1   5  -9    4.29    3.86
  -1  -5   9   -3.37    4.46
   1  -5  -9    5.35    2.94
   1   5  -9    2.32    2.08
   1   5  -9    0.97    2.06
  -1   5   9    5.43   10.53
  -1  -5   9    2.79    1.76
   1  -5  -9    5.23    2.91
   1  -5  -8  134.78    7.90
  -1   5   8  126.06   16.79
   1   5  -8  148.15    6.28
  -1  -5   8  134.04    5.44
   1  -5  -8  143.67    6.61
  -1  -5   8  148.61    7.31
   1   5  -8  153.05    6.55
   1  -5  -8  148.95    7.45
  -1  -5   8  149.79    9.18
   1   5  -8  126.43    8.85
   1   5  -7   29.31    3.32
   1   5  -7   17.10    4.95
   1  -5  -7   23.53    4.13
  -1  -5   7   33.91    5.29
  -1  -5   7   33.63    3.86
   1  -5  -7   34.51    3.87
   1  -5  -7   30.96    4.03
  -1   5   7   28.48   10.27
   1   5  -7   31.12    3.28
  -1  -5   7   26.60    2.82
   1   5  -6   -2.58    4.97
   1  -5  -6   -0.46    3.08
  -1  -5   6    1.73    2.02
   1  -5  -6   -2.54    2.47
  -1  -5   6   -0.12    2.57
   1   5  -6   -2.79    2.09
   1   5  -6   -0.05    1.97
  -1   5   6   -1.74    8.70
   1  -5  -6    1.83    2.77
  -1  -5   6    0.03    3.63
   1   5  -5    5.01    2.26
   1  -5  -5    2.81    2.53
  -1  -5   5    3.10    2.45
   1   5  -5    2.99    2.25
   1  -5  -5   -1.83    9.75
   1   5  -5    6.35    5.09
   1  -5  -5    3.46    2.50
  -1  -5   5    3.80    2.34
   1  -5  -5    7.31    2.84
  -1  -5   5    6.44    3.93
  -1   5   4  561.73   12.12
  -1   5   4  521.76   24.10
   1  -5  -4  554.57   26.51
  -1  -5   4  602.23   14.84
   1   5  -4  580.42   11.67
   1   5  -4  527.84   17.94
   1  -5  -4  606.80   13.60
   1  -5  -4  612.18   11.97
  -1  -5   4  570.37   12.96
   1   5  -4  603.30   11.36
  -1  -5   3    0.80    3.18
   1  -5  -3   -0.34    2.29
  -1   5   3   -5.48    7.99
   1   5  -3    4.55    2.25
  -1  -5   3   -3.13    3.72
  -1   5   3    4.48    4.86
   1  -5  -3    3.62    3.05
   1  -5  -3   -1.48   10.22
   1   5  -3    1.36    2.71
  -1   5   3    1.83    2.34
   1   5  -2  816.52   12.73
   1  -5  -2  835.94   12.77
   1  -5  -2  838.80   32.64
  -1   5   2  847.74   29.33
   1   5  -2  800.56   10.59
   1   5  -2  800.60   14.52
   1  -5  -2  840.72   15.95
  -1   5   2  763.07   18.29
  -1   5   2  822.36   14.91
  -1  -5   2  817.83   17.96
  -1   5   1  118.39   13.75
   1   5  -1  128.33    4.36
  -1   5   1  123.37    6.09
  -1  -5   1  142.51    9.35
   1   5  -1  135.51    5.46
  -1   5   1  127.51    7.66
   1   5  -1  133.35    6.79
   1  -5  -1  133.25   14.30
   1  -5  -1  136.90    5.35
  -1   5   0  113.82    5.77
   1  -5   0  100.40   13.29
  -1   5   0  116.93    9.65
   1   5   0  118.72    4.06
  -1   5   0  108.19   13.28
  -1   5   0  113.23    6.48
   1   5   0  113.90    6.37
  -1  -5   0  121.04    9.17
   1  -5   0  116.29    4.70
   1  -5   1   75.95    3.89
   1   5   1   76.42    3.27
  -1   5  -1   79.18    5.33
   1  -5   1   70.96   12.00
  -1   5  -1   82.82    8.51
  -1  -5  -1   78.39    6.22
  -1   5  -1   74.85    5.10
  -1  -5  -1   74.53    8.16
  -1   5  -2  114.34    5.93
  -1  -5  -2  115.72    4.50
   1   5   2  120.27    4.01
   1  -5   2  106.87   13.20
  -1   5  -2  130.05    6.29
  -1  -5  -2  118.23    7.33
   1  -5   2  125.57    4.93
  -1   5  -2  113.62    9.96
  -1  -5  -3   70.09    3.74
   1   5   3   64.44    3.05
  -1  -5  -3   65.07    5.79
   1  -5   3   67.94   11.82
  -1   5  -3   68.84    7.86
  -1   5  -3   62.30    4.49
   1  -5   3   66.82    3.84
  -1  -5  -4    9.97    2.13
   1   5   4   10.91    1.81
  -1   5  -4    7.54    2.52
   1  -5   4   17.38    9.10
  -1   5  -4    7.25    5.04
   1  -5   4    9.49    5.52
  -1   5  -4    5.36    2.53
  -1  -5  -4   11.56    3.69
   1  -5   4   11.17    2.30
  -1   5  -5   -1.03    4.79
  -1   5  -5    6.47    2.36
   1  -5   5    3.95    1.88
   1  -5   5    3.43    8.66
  -1   5  -5    1.65    2.63
  -1  -5  -5    4.24    1.86
   1   5   5    0.75    1.35
   1  -5   5   11.17    5.66
  -1  -5  -5    7.09    3.82
  -1   5  -6    9.90    5.19
  -1  -5  -6    6.12    4.79
  -1   5  -6    4.65    2.93
  -1  -5  -6    8.12    2.08
  -1  -5  -6    3.87    3.52
   1  -5   6   14.63    6.15
   1  -5   6    6.80    2.21
   1   5   6    5.97    1.74
   1   5   6    5.98    3.80
   1  -5   7  103.64    5.00
  -1  -5  -7   99.18    4.83
   1   5   7  100.66    4.39
  -1  -5  -7   81.95    6.84
  -1   5  -7  113.10    6.64
   1   5   7   96.27    7.00
  -1   5  -7  115.81    9.06
   1  -5   8  161.61    6.40
   1   5   8  166.70    8.98
  -1   5  -8  177.17    8.23
   1   5   8  155.78    5.61
  -1  -5  -8  172.35    6.43
  -1  -5  -9   11.51    2.36
   1   5   9   11.87    2.35
  -1   5  -9   12.35    3.21
  -1   5  -9   16.94    4.71
   1   5   9   14.39    4.41
   1  -5  10   97.25    5.63
  -1   5 -10  101.19    6.63
   1   5  10   88.73    7.58
  -1   5 -10  109.23    8.36
  -1  -5 -10   94.61    5.21
  -1   5 -11   94.89    7.83
  -1   5 -11   81.81    6.26
   1  -5  11   75.06    5.20
   1   5  11   82.39    7.25
  -1  -5 -11   75.56    4.94
  -1   5 -12  110.73    7.02
   1   5  12   93.12    7.75
  -1  -5 -12   95.83    5.48
  -1   5 -12   99.54    7.93
   1  -5  12   94.58    5.85
  -1   5 -13    2.54    3.00
   1  -5  13   -0.37    2.28
  -1  -5 -13    1.37    2.25
  -1   5 -13    6.24    3.74
   1   5  13    5.46    4.29
  -1   5 -14   85.96    7.42
   1   5  14   83.51    8.10
  -1   5 -14   98.95    6.77
  -1  -5 -14   85.74    5.71
   1  -5  14   88.81    6.00
  -1  -5 -15    3.50    2.54
   1  -5  15    3.64    2.81
  -1   5 -15    0.26    3.31
   1   5  15    5.02    4.78
  -1   5 -15    3.71    2.94
  -1   5 -16   10.59    3.52
  -1   5 -16   11.33    4.33
   1  -5  16    7.55    3.11
  -1  -5 -16   10.67    3.09
   1   5  16   18.06    5.81
  -1   5 -17   22.80    5.07
  -1   5 -17   16.64    3.97
   1   5  17   19.79    6.14
   1  -5  17   20.91    4.22
  -1  -5 -17   20.55    3.95
  -1   5 -18   54.94    6.49
  -1  -5 -18   45.57    5.26
   1  -5  18   49.09    5.58
  -1   5 -18   53.92    5.80
   1   5  18   47.31    7.76
   1   5  19   -6.88    5.47
  -1   5 -19    1.80    3.47
   1  -5  19    7.48    3.72
  -1   5 -19    1.13    3.14
  -1  -5 -19    2.69    2.97
   1   5  20   20.70    6.50
   1  -5  20   20.95    4.68
  -1   5 -20   13.51    4.54
  -1  -5 -20   16.95    4.09
  -1   5 -20   19.04    4.38
  -1  -5 -21    4.79    3.78
  -1   5 -21    5.73    3.52
   1  -5  21    4.00    3.73
  -1   5 -21    8.82    4.32
  -1   5 -22   27.99    5.39
   1  -5  22   28.14    5.88
  -1  -5 -22   22.43    4.83
   1   5  22   17.02    6.52
  -1   5 -22   17.55    4.69
  -1   5 -23   15.69    4.82
   1  -5  23   15.54    5.31
  -1  -5 -23    8.41    3.85
   1   5  23    3.89    6.72
  -1   5 -23    9.06    4.31
   1  -5  24   46.68    7.21
  -1   5 -24   39.53    6.29
  -1   5 -24   27.94    5.73
   1   5  24   32.97    8.81
  -1  -5 -24   24.13    5.49
  -1  -5 -25    9.84    4.22
  -1   5 -25   24.50    6.03
  -1   5 -25   25.66    5.81
   1  -5  25   26.83    6.46
   1   5  25   17.05    7.73
  -1   5 -26   18.28    5.82
   1  -5  26   18.80    6.66
  -1   5 -26    2.94    4.24
   1   5  26   15.62    8.47
  -1  -5 -26   10.12    5.10
  -1   5 -27    2.94    4.30
   1  -5  27   -5.06    5.76
   1   5  27  -12.22    9.09
  -1  -5 -27    0.82    4.32
   1   6 -25    7.91    4.34
   1   6 -25    0.88    4.55
  -1  -6  25    7.13    4.80
   1  -6 -25    4.40    5.15
   1   6 -24    3.67    3.97
  -1  -6  24    2.48    4.52
   1  -6 -24    4.20    4.83
   1   6 -24    7.45    4.43
   1   6 -23    8.20    3.80
  -1  -6  23   13.81    4.63
   1   6 -23   14.06    4.82
   1  -6 -23    6.34    4.86
   1   6 -22   -1.75    3.43
  -1  -6  22    3.18    3.86
   1   6 -22    6.32    4.25
   1  -6 -22   -1.06    4.55
   1   6 -21   14.08    4.15
  -1  -6  21    3.03    3.55
   1   6 -21    4.08    3.70
   1  -6 -21    6.22    4.80
   1   6 -20    5.63    3.41
  -1   6  20  -11.57   14.79
  -1  -6  20    2.87    3.34
   1  -6 -20   -6.59    4.20
   1   6 -20    3.10    2.91
   1   6 -19   93.15    7.13
   1  -6 -19   98.69    8.34
  -1  -6  19   91.04    6.70
   1   6 -19   96.83    6.88
   1   6 -18   30.07    4.49
   1  -6 -18   35.07    5.29
   1   6 -18   20.64    4.27
  -1  -6  18   23.10    4.00
   1  -6 -17   98.33    8.00
   1   6 -17   96.99    6.99
  -1  -6  17   97.09    6.61
   1   6 -17   94.81    6.49
  -1   6  17  110.11   19.64
  -1  -6  16  182.69    8.44
   1   6 -16  188.87    9.03
   1   6 -16  155.32    7.90
   1  -6 -16  167.94    9.74
   1  -6 -15   75.63    6.79
  -1   6  15   86.91   17.51
   1   6 -15   88.33    6.29
   1   6 -15   76.05    5.66
  -1  -6  14  143.77    6.75
   1   6 -14  154.04    7.40
   1  -6 -14  156.34    9.02
  -1   6  14  153.64   19.78
   1   6 -14  163.78    8.03
  -1   6  13    5.35   12.52
  -1  -6  13    2.31    2.32
   1   6 -13    1.55    2.31
   1   6 -13    5.18    2.65
   1  -6 -13   -0.69    3.07
   1  -6 -13    1.52    5.70
   1  -6 -12    5.49    5.51
   1   6 -12    2.14    2.37
   1   6 -12    1.75    2.48
  -1   6  12   12.03   11.83
  -1  -6  12    6.25    2.39
   1  -6 -12    5.33    3.44
   1  -6 -12    5.57    3.51
   1  -6 -11   72.42    6.17
   1   6 -11   73.60    5.40
  -1   6  11   51.68   12.57
   1   6 -11   79.53    5.51
   1  -6 -11   69.50    5.69
   1  -6 -11   46.08    6.93
  -1  -6  11   70.71    4.68
   1   6 -10   17.70    3.28
  -1  -6  10   13.91    2.75
   1  -6 -10   10.63    4.86
   1   6 -10   18.36    3.34
  -1   6  10   18.77   10.35
   1  -6 -10   17.32    3.88
   1  -6 -10   13.56    3.66
   1  -6  -9    3.22    3.96
   1  -6  -9    6.83    2.99
  -1  -6   9    0.21    1.97
   1   6  -9    2.80    2.34
   1   6  -9    2.50    2.57
   1  -6  -9    5.06    3.22
  -1   6   9    8.27    8.86
  -1  -6   9    1.31    5.04
  -1   6   8   -7.65    9.30
   1  -6  -8   -1.96    3.52
  -1  -6   8    1.95    1.93
   1  -6  -8   -1.02    2.91
   1   6  -8    0.63    2.51
   1   6  -8    0.82    2.29
   1  -6  -8   -1.88    2.95
  -1  -6   8    6.95    4.78
   1  -6  -7    6.05    3.78
  -1  -6   7    6.71    2.41
   1  -6  -7    9.36    3.44
   1   6  -7   11.01    2.93
   1  -6  -7   11.87    3.54
   1   6  -7    7.07    2.50
  -1   6   7    3.14    8.39
  -1  -6   7    7.41    4.83
   1  -6  -6    3.00    3.01
   1   6  -6    0.59    2.45
   1   6  -6    3.66    2.28
  -1  -6   6    2.55    2.33
  -1   6   6  -11.21    8.92
   1  -6  -6    4.17   11.30
   1  -6  -6    3.19    2.94
  -1  -6   6   -1.53    4.20
   1  -6  -6    2.89    2.93
   1  -6  -5   13.68    3.37
   1   6  -5   16.32    3.04
   1  -6  -5   12.37    3.22
   1  -6  -5    2.38   10.43
   1  -6  -5   10.92    3.08
  -1   6   5   18.59    9.26
   1   6  -5   16.21    3.30
  -1  -6   5   16.36    4.96
  -1  -6   5   14.52    3.31
   1  -6  -4  338.27   11.08
  -1   6   4  339.35   20.91
   1   6  -4  323.51   10.34
  -1  -6   4  333.45   12.30
  -1  -6   4  302.86   10.44
   1   6  -4  329.16    9.42
   1  -6  -4  316.07    9.52
  -1  -6   3   -1.22    3.11
   1  -6  -3    0.53    3.59
   1   6  -3    4.02    2.58
  -1   6   3    2.37    8.50
   1   6  -3    3.88    3.19
   1  -6  -3   -8.34   11.47
  -1   6   3    9.49    6.22
   1  -6  -3    1.76    3.11
   1  -6  -2  555.19   11.48
   1   6  -2  558.22   11.78
  -1   6   2  562.32   26.69
   1  -6  -2  548.35   13.93
   1   6  -2  529.20   13.84
   1  -6  -2  521.57   28.68
  -1   6   2  505.29   17.49
  -1  -6   2  507.82   15.01
   1   6  -2  540.01    9.80
   1   6  -1   85.02    6.60
  -1   6   1   78.60    7.64
   1   6  -1   89.73    4.43
   1   6  -1   98.71    5.43
   1  -6  -1   70.70   12.97
  -1  -6   1   97.72    8.54
   1  -6  -1   89.85    5.10
   1   6   0   97.28    6.98
   1   6   0  110.64    4.55
   1  -6   0   84.87   13.95
  -1   6   0  111.64   10.03
  -1   6   0  105.54    7.88
  -1  -6   0   86.83    8.48
   1  -6   0  105.20    5.06
   1   6   1   79.66    3.86
   1   6   1   81.13    6.60
  -1   6  -1   79.94    8.90
  -1  -6  -1   76.59    8.57
  -1   6  -1   77.14    6.38
   1  -6   1   82.70    4.42
  -1  -6  -2   18.84    6.66
   1   6   2   25.03    2.55
  -1   6  -2   15.97    6.21
  -1  -6  -2   24.69    3.01
   1  -6   2   22.10    2.77
   1  -6   3   82.09    4.48
   1   6   3   78.03    3.78
  -1  -6  -3   80.71    4.50
  -1   6  -4   -1.30    2.77
  -1  -6  -4   -1.21    1.94
   1   6   4    0.80    1.50
   1  -6   4    1.27    2.09
  -1   6  -4   -0.86    5.10
  -1  -6  -5    9.92    2.45
  -1   6  -5    7.82    3.40
   1   6   5    8.97    1.97
   1  -6   5   12.13    2.43
  -1   6  -5    9.80    5.48
   1  -6   6   59.02    4.11
  -1  -6  -6   51.22    3.85
   1   6   6   53.80    3.48
  -1   6  -6   54.30    7.86
  -1   6  -6   55.55    5.24
  -1  -6  -6   40.32    7.00
   1  -6   7   61.47    4.31
  -1  -6  -7   70.06    4.58
  -1   6  -7   67.77    5.80
   1   6   7   58.10    3.69
  -1   6  -7   65.40    7.87
  -1   6  -8    8.43    4.94
  -1   6  -8    9.92    3.27
  -1  -6  -8    4.23    5.63
   1  -6   8    6.78    2.50
  -1  -6  -8    2.44    2.04
   1   6   8    3.54    1.99
   1  -6   9   33.86    3.53
   1   6   9   28.85    5.16
  -1   6  -9   38.33    6.46
  -1   6  -9   30.22    4.40
  -1  -6  -9   30.05    3.54
  -1  -6 -10    0.45    2.11
   1   6  10   -3.73    3.96
  -1   6 -10    2.11    4.18
  -1   6 -10    0.32    2.78
  -1  -6 -11   24.36    3.44
   1  -6  11   24.01    3.65
   1   6  11   26.27    5.18
  -1   6 -11   26.88    5.65
  -1   6 -11   25.68    4.46
   1   6  12   91.89    8.26
  -1   6 -12  102.51    7.18
   1  -6  12   90.50    5.93
  -1   6 -12   94.53    8.03
  -1  -6 -12   78.39    5.54
  -1  -6 -13   71.22    5.43
   1   6  13   65.75    7.60
   1  -6  13   75.50    5.68
  -1   6 -13   74.46    6.46
  -1   6 -13   78.56    7.58
   1  -6  14   80.04    5.97
   1   6  14   84.76    8.36
  -1   6 -14   85.09    8.01
  -1  -6 -14   73.34    5.68
  -1   6 -14   82.05    6.79
   1   6  15    9.59    5.02
  -1  -6 -15    5.31    2.98
   1  -6  15    6.25    3.30
  -1   6 -15    6.51    3.97
  -1   6 -15   10.71    3.69
  -1  -6 -16   -3.21    2.79
  -1   6 -16    0.53    3.64
   1  -6  16    3.52    2.98
   1   6  16    2.07    4.75
  -1   6 -16    4.34    3.39
  -1  -6 -17    5.81    3.14
  -1   6 -17    7.43    3.82
  -1   6 -17    7.14    4.29
   1  -6  17    8.06    3.49
   1   6  17    6.89    5.53
  -1  -6 -18   -0.36    2.93
   1  -6  18    7.11    3.37
   1   6  18    5.24    6.23
  -1   6 -18    5.22    4.20
  -1   6 -18    3.76    3.69
   1  -6  19    2.15    3.31
  -1   6 -19    2.43    3.38
   1   6  19    2.75    5.43
  -1   6 -19   -5.25    4.18
  -1  -6 -19    0.27    3.07
  -1   6 -20   43.74    6.34
   1  -6  20   46.23    6.00
  -1   6 -20   33.57    5.39
   1   6  20   19.82    6.93
  -1  -6 -20   26.28    4.91
  -1   6 -21    3.74    4.27
  -1   6 -21    4.00    3.89
   1  -6  21   -0.84    3.81
   1   6  21    9.15    6.97
  -1  -6 -21    0.20    3.35
  -1  -6 -22    7.27    3.86
   1   6  22   24.21    7.72
  -1   6 -22   13.02    4.73
   1  -6  22   16.46    4.87
  -1   6 -22    7.03    4.45
  -1  -6 -23    0.95    3.85
  -1   6 -23    8.28    4.62
  -1   6 -23    6.19    4.10
   1   6  23    8.97    7.53
   1  -6  23   16.12    5.28
  -1  -6 -24    2.28    4.09
  -1   6 -24    2.35    4.14
   1  -6  24    0.49    4.79
  -1   6 -24   -0.58    4.10
   1   6  24    3.15    7.06
  -1  -6 -25    5.27    4.64
   1  -6  25    3.95    4.99
  -1   6 -25   11.27    5.19
   1   6  25   13.09    7.97
  -1   6 -25    0.77    4.38
  -1  -6 -26   13.90    5.78
  -1   6 -26    5.68    4.86
   1  -6  26   16.32    6.33
   1   6  26    2.52    7.90
  -1   6 -26   16.29    5.59
   1   7 -24    9.37    4.59
  -1  -7  24    5.52    4.78
   1  -7 -24    8.24    6.04
   1   7 -24   -0.57    4.45
   1   7 -23   11.89    4.77
  -1  -7  23   13.33    4.76
   1  -7 -23    6.26    5.48
   1   7 -23   11.02    4.38
   1   7 -22    7.25    4.09
  -1  -7  22   10.64    4.50
   1   7 -22    2.44    3.95
   1  -7 -22   13.65    5.73
   1   7 -21   32.00    5.23
   1  -7 -21   23.82    5.72
   1   7 -21   28.99    4.73
  -1  -7  21   28.60    5.21
   1   7 -20    0.91    3.31
   1  -7 -20    1.27    4.47
  -1  -7  20   -3.45    3.67
   1   7 -20    4.06    3.43
   1  -7 -19    3.98    4.10
  -1  -7  19    1.37    3.27
   1   7 -19    2.23    3.50
   1  -7 -19   -8.54    7.89
   1   7 -19    4.35    3.39
   1  -7 -18   15.13    4.77
  -1  -7  18   13.78    3.92
   1  -7 -18   11.80    8.03
   1   7 -18   14.98    4.05
   1   7 -18   13.37    3.66
   1  -7 -17   25.52    5.48
   1   7 -17   21.18    4.12
  -1  -7  17   26.55    4.38
   1   7 -17   28.24    4.35
   1  -7 -17   16.76    7.79
  -1   7  17    7.47   12.24
   1  -7 -16   -1.92    6.71
   1   7 -16    9.29    3.34
   1   7 -16    5.19    3.28
   1  -7 -16    1.93    3.65
   1   7 -15   39.67    4.49
   1  -7 -15   43.45    5.90
  -1   7  15   26.75   12.65
   1   7 -15   53.08    5.49
  -1  -7  15   42.88    4.56
   1  -7 -15   44.39    8.52
   1  -7 -14    6.75    6.06
  -1   7  14   -2.47   11.68
  -1  -7  14   10.33    2.84
   1   7 -14   12.51    3.44
   1  -7 -14    9.68    3.66
   1   7 -14   14.68    3.78
  -1  -7  13   95.51    5.78
   1   7 -13   96.07    6.48
   1   7 -13  110.20    6.86
  -1   7  13   67.67   14.58
   1  -7 -13  105.85    7.95
   1  -7 -13   69.37    8.76
   1  -7 -12    7.81    5.21
   1   7 -12    0.34    2.71
  -1   7  12    9.68   10.78
   1  -7 -12    8.13    3.83
  -1  -7  12   -0.29    2.57
   1   7 -11   97.80    6.61
   1  -7 -11  110.26    7.85
   1   7 -11  107.74    6.83
  -1   7  11   86.48   14.43
   1  -7 -11   75.00    7.89
  -1  -7  11   96.75    5.76
   1  -7 -10   -3.76    4.26
  -1   7  10   -6.16    9.03
   1   7 -10   -4.03    2.66
   1  -7 -10    3.79    3.16
  -1  -7  10   -1.07    2.23
   1  -7  -9    5.98    4.34
   1   7  -9    5.61    2.67
   1  -7  -9    5.44    3.19
  -1  -7   9    0.46    2.20
  -1   7   9   -2.39    9.18
   1   7  -9    4.49    2.83
  -1   7   8   75.55   12.80
   1   7  -8   96.70    6.13
  -1  -7   8   93.76    9.28
   1  -7  -8   94.46    6.94
  -1  -7   8   96.20    5.55
   1   7  -8  100.30    6.40
   1  -7  -8   86.48    7.07
   1   7  -7    0.59    2.50
  -1   7   7   13.41    9.46
  -1  -7   7   -0.29    2.32
   1   7  -7    1.91    2.74
   1  -7  -7   10.31    4.00
   1  -7  -7    3.73    3.59
  -1  -7   7    3.18    4.86
   1  -7  -7    0.64    2.89
   1  -7  -6    0.59    2.94
  -1  -7   6    4.37    2.61
   1  -7  -6    4.84    3.21
   1   7  -6   -2.53    3.05
   1  -7  -6    5.55    3.77
   1   7  -6   -2.87    2.45
  -1  -7   6   -3.81    5.11
   1  -7  -5   14.29    3.50
  -1   7   5   17.27   10.14
   1   7  -5    9.54    2.90
  -1  -7   5   15.87    5.22
   1  -7  -5   13.56    3.49
   1   7  -5   12.02    3.87
  -1  -7   5    4.30    2.81
   1   7  -4    9.66    3.98
  -1  -7   4    8.02    3.21
   1   7  -4   10.04    2.97
  -1   7   4    2.79    8.77
   1  -7  -4    7.38    3.71
   1  -7  -4   10.22    3.67
   1  -7  -3  236.79   10.11
   1   7  -3  224.46    7.34
   1   7  -3  213.40    9.98
   1   7  -3  222.66    8.31
  -1  -7   3  211.49    9.66
   1  -7  -3  224.79    8.41
   1   7  -2   35.18    5.67
   1   7  -2   28.34    3.33
  -1  -7   2   34.47    5.80
   1   7  -2   42.17    4.57
   1  -7  -2   35.75    4.06
   1   7  -1    9.54    3.05
  -1  -7   1    6.66    4.40
   1   7  -1    8.46    2.42
  -1   7   1   10.73    6.46
   1   7  -1   12.97    4.62
   1  -7  -1   11.45    3.04
   1   7   0   51.14    3.69
  -1   7   0   51.25    8.06
   1   7   0   60.84    6.80
  -1  -7   0   51.52    7.03
   1  -7   0   50.37    4.03
   1  -7   1    2.89    2.18
   1   7   1   -0.56    1.70
   1   7   1    0.65    4.04
  -1   7  -1   -0.70    5.47
  -1  -7  -1    4.39    5.40
  -1  -7  -2   -1.45    5.78
   1  -7   2    5.63    2.15
   1   7   2    4.28    1.92
  -1   7  -2    3.81    5.37
  -1  -7  -3   13.24    6.36
  -1  -7  -3   16.69    2.85
  -1   7  -3   18.51    6.59
   1   7   3   14.67    2.28
   1  -7   3   19.23    3.02
   1  -7   4    2.48    2.27
  -1  -7  -4    2.56    2.32
  -1   7  -4   -0.23    2.85
   1   7   4    6.18    2.05
  -1  -7  -4   -2.84    6.59
  -1   7  -5   17.64    3.86
   1  -7   5    6.87    2.36
  -1  -7  -5    4.18    6.79
   1   7   5    8.65    2.09
  -1  -7  -5   10.14    2.70
  -1   7  -5    7.44    5.80
  -1   7  -6    6.47    5.85
  -1  -7  -6    0.00    5.96
  -1  -7  -6    3.95    2.60
   1  -7   6    1.58    2.10
   1   7   6    3.22    2.03
  -1   7  -6    4.61    3.00
   1  -7   7    9.55    2.52
  -1   7  -7   17.23    4.04
  -1  -7  -7   13.02    3.03
   1   7   7   20.12    2.82
  -1   7  -7   18.10    6.07
  -1   7  -8   11.52    5.34
   1  -7   8    4.71    2.52
  -1  -7  -8   14.15    8.21
  -1   7  -8    5.69    3.51
  -1  -7  -8    3.95    2.55
  -1  -7  -9   53.92    4.71
  -1  -7  -9   52.96    8.62
   1  -7   9   61.99    4.70
  -1   7  -9   63.61    8.68
  -1   7  -9   73.81    6.56
  -1   7 -10    2.48    3.07
  -1   7 -10    8.13    5.16
  -1  -7 -10    0.21    2.39
   1  -7  10    2.57    2.56
  -1  -7 -11   45.45    4.71
  -1   7 -11   45.64    5.66
  -1   7 -11   43.07    7.24
  -1  -7 -12   37.62    4.31
   1   7  12   35.62    6.41
  -1   7 -12   43.18    5.38
  -1   7 -12   40.94    6.65
   1  -7  12   32.52    4.33
  -1  -7 -13  118.05    7.24
  -1   7 -13  139.42    8.82
   1  -7  13  118.44    7.28
   1   7  13  107.89    9.40
  -1   7 -13  138.19   10.58
  -1  -7 -14   24.89    4.01
  -1   7 -14   21.48    4.53
   1   7  14   21.52    5.77
  -1   7 -14   27.52    5.90
   1  -7  14   22.67    4.07
  -1   7 -15    5.86    3.81
   1   7  15    8.14    5.20
   1  -7  15    6.59    3.27
  -1  -7 -15    0.58    2.89
  -1   7 -15    6.27    4.21
  -1   7 -16    7.49    4.78
  -1   7 -16    4.94    3.49
  -1  -7 -16    1.44    3.26
   1  -7  16   11.01    3.81
   1   7  16    3.59    5.59
   1  -7  17    3.45    3.25
  -1   7 -17    8.27    4.06
  -1   7 -17    5.62    4.98
  -1  -7 -17    5.23    3.62
   1   7  17   11.19    6.07
  -1  -7 -18   -3.34    3.64
  -1   7 -18    5.02    3.96
  -1   7 -18    3.43    4.02
   1  -7  18    4.87    3.33
   1   7  18   -2.16    5.54
  -1   7 -19   16.51    4.62
  -1  -7 -19   11.30    4.04
  -1   7 -19   12.84    5.07
   1  -7  19    4.91    3.51
   1   7  19   10.06    6.74
  -1   7 -20   15.37    4.64
   1   7  20   16.01    7.15
  -1  -7 -20    8.97    4.20
  -1   7 -20    4.95    4.17
   1  -7  20   16.69    4.65
  -1   7 -21   19.08    5.03
  -1  -7 -21    6.73    4.11
   1  -7  21   24.80    5.62
  -1   7 -21   16.58    5.52
   1   7  21   14.98    7.23
  -1   7 -22    9.03    4.81
   1  -7  22    9.99    4.96
  -1   7 -22   14.27    5.21
   1   7  22    8.37    7.31
  -1  -7 -22   12.42    5.03
  -1   7 -23    8.86    4.94
  -1  -7 -23    9.01    4.66
   1  -7  23   -6.11    4.93
  -1   7 -23    1.73    4.10
   1   7  23    0.11    7.33
  -1   7 -24    1.55    4.55
   1  -7  24    2.02    4.63
  -1  -7 -24    5.77    4.72
  -1   7 -24    5.01    4.39
   1   7  24   -3.68    7.45
   1   7  25    1.77    7.70
  -1   7 -25    5.33    5.05
  -1   7 -25    2.20    4.81
  -1  -7 -25   15.01    5.72
   1  -7  25   -7.79    5.44
   1   8 -23   -1.00    3.92
   1   8 -23    5.49    4.66
  -1  -8  23   -2.61    4.31
   1  -8 -23    5.23    6.02
   1   8 -22   20.86    5.06
  -1  -8  22   23.24    5.41
   1  -8 -22   22.74    6.30
   1   8 -22   16.60    4.79
   1   8 -21    7.25    4.36
  -1  -8  21    5.71    4.21
   1  -8 -21    7.24    5.56
   1   8 -21    1.09    3.51
   1  -8 -20    7.26    4.74
   1   8 -20   13.10    4.33
  -1  -8  20   11.93    4.46
   1   8 -20    9.67    4.09
   1   8 -19    0.66    3.64
  -1  -8  19    2.82    3.47
   1   8 -19    8.04    3.65
   1  -8 -19    1.83    4.47
   1  -8 -18   -6.46    6.98
   1   8 -18    0.54    3.46
   1   8 -18    3.51    3.24
  -1  -8  18   -4.71    3.65
   1  -8 -18    5.34    4.92
   1  -8 -17   13.87    7.51
   1   8 -17   22.64    4.34
   1  -8 -17   31.45    6.16
  -1   8  17   27.12   13.31
   1   8 -17   23.79    4.75
   1  -8 -16   -2.17    6.38
  -1   8  16  -10.36   12.51
   1   8 -16   -2.87    3.37
   1  -8 -16    0.96    3.90
  -1  -8  16    2.15    2.83
   1   8 -16   -3.66    3.14
  -1  -8  15   25.66    4.12
   1  -8 -15   25.88    7.24
   1  -8 -15   25.08    5.24
   1   8 -15   24.75    4.44
  -1   8  15   13.53   11.77
   1   8 -15   26.05    4.56
   1  -8 -14    1.28    3.92
  -1  -8  14   -0.92    2.87
   1  -8 -14    7.58    6.81
   1   8 -14    3.17    3.16
  -1   8  14   -3.45   11.47
   1   8 -14    5.83    3.38
   1  -8 -13    9.43    5.89
   1   8 -13    3.18    3.39
   1   8 -13    5.73    3.15
   1  -8 -13    4.63    4.12
  -1   8  13   -3.56   10.54
  -1  -8  13    7.26    2.99
   1   8 -12   59.52    5.78
   1  -8 -12   64.05    7.11
   1   8 -12   59.34    5.80
  -1   8  12   38.85   13.27
   1  -8 -12   44.14    7.59
  -1  -8  12   54.34    4.88
   1  -8 -11   21.90    5.76
   1   8 -11   32.11    4.62
   1  -8 -11   27.54    5.22
   1   8 -11   22.25    4.07
  -1  -8  11   26.60    3.82
   1  -8 -10    6.50    4.67
   1   8 -10   17.98    4.11
   1   8 -10    6.19    3.34
  -1  -8  10   11.56    2.83
   1  -8 -10   10.75    4.00
   1  -8  -9   16.67    4.87
  -1  -8   9   13.22    3.05
  -1   8   9   12.69   10.57
   1   8  -9   19.59    4.12
   1  -8  -9   25.89    4.93
   1   8  -9   24.69    4.53
   1  -8  -8    3.75    3.60
  -1  -8   8    1.51    2.52
   1   8  -8    3.14    2.70
  -1   8   8   -0.53    9.47
   1   8  -8    0.17    3.17
   1  -8  -8    0.60    3.57
   1  -8  -7   15.84    3.97
  -1  -8   7    8.18    2.96
   1   8  -7    8.92    3.73
   1  -8  -7    6.18    3.47
   1   8  -7   17.25    3.67
  -1   8   7    2.51    9.62
   1  -8  -6   14.12    3.73
  -1  -8   6   11.96    3.21
   1   8  -6   14.52    3.57
   1  -8  -6   12.12    3.65
   1   8  -6   19.80    4.63
   1   8  -5   41.07    4.77
   1   8  -5   44.49    5.90
   1  -8  -5   28.99    4.56
   1  -8  -5   42.39    5.53
  -1  -8   5   30.46    4.40
   1   8  -4   84.90    5.50
   1  -8  -4   95.58    7.36
   1  -8  -4   83.20    6.12
   1   8  -4   89.14    7.64
   1   8  -4   87.99    6.09
  -1  -8   4   77.31    6.56
   1   8  -3    8.86    4.86
  -1  -8   3    3.29    3.82
   1  -8  -3    7.25    3.12
   1   8  -3    4.96    3.20
   1   8  -3    9.05    2.90
  -1  -8   2   11.83    4.41
   1  -8  -2    2.95    3.04
   1   8  -2    0.32    2.89
   1   8  -2    2.64    2.28
   1   8  -2    1.19    4.51
  -1   8   1   71.38    9.40
  -1  -8   1   69.42    7.26
   1   8  -1   79.09    4.82
   1   8  -1   66.52    5.41
   1   8  -1   75.66    7.55
   1  -8  -1   74.92    5.38
  -1  -8   0   15.40    5.61
   1  -8   0    5.02    2.80
  -1   8   0    8.65    6.85
   1   8   0    7.30    4.89
   1   8   0    7.74    2.43
   1   8   1    7.43    2.40
   1  -8   1    7.83    2.64
   1   8   1    9.08    5.22
  -1  -8  -1    2.29    5.06
  -1   8  -1    7.17    6.70
   1   8   2   17.81    2.72
  -1  -8  -2   18.30    6.06
   1   8   2   14.33    5.36
  -1   8  -2   29.74    7.57
   1  -8   2   19.27    2.96
  -1  -8  -3    3.68    6.01
  -1   8  -3   15.30    7.25
   1  -8   3    9.52    2.85
   1   8   3    4.60    2.67
  -1   8  -4  186.96   13.90
  -1  -8  -4  178.06    8.03
   1   8   4  169.52    6.37
  -1   8  -4  184.10    9.71
   1  -8   4  175.39    7.27
  -1   8  -5  127.41   11.68
   1   8   5  122.53    5.52
  -1   8  -5  131.68    8.72
  -1  -8  -5  102.48   11.39
  -1  -8  -5  124.78    6.90
   1  -8   5  135.16    6.75
  -1   8  -6   24.90    7.41
  -1   8  -6   29.03    5.04
  -1  -8  -6   31.59    4.13
  -1  -8  -6   14.75    7.42
   1  -8   6   29.34    3.64
  -1   8  -7    1.44    5.77
  -1   8  -7    2.64    3.43
  -1  -8  -7    2.52    7.37
  -1  -8  -7    1.03    2.72
   1  -8   7    2.84    2.21
  -1   8  -8    5.05    5.81
  -1  -8  -8    0.80    2.79
   1  -8   8    3.61    2.42
  -1  -8  -8    9.46    9.01
  -1   8  -8   -2.66    3.42
   1  -8   9   56.51    5.03
  -1  -8  -9   64.95    5.74
  -1   8  -9   65.09    8.85
  -1   8  -9   57.55    6.10
  -1  -8  -9   46.55   10.20
  -1   8 -10   68.68    8.99
   1  -8  10   57.40    4.96
  -1  -8 -10   54.83    5.37
  -1   8 -10   67.08    6.68
  -1   8 -11    7.01    3.91
   1  -8  11    0.29    2.57
  -1   8 -11   -2.72    4.97
  -1  -8 -11    0.24    2.88
  -1   8 -12   37.71    5.73
  -1  -8 -12   29.91    4.62
  -1   8 -12   23.85    6.70
  -1  -8 -13   -3.01    3.21
   1  -8  13   -2.30    3.14
  -1   8 -13    3.46    3.83
  -1   8 -13   -0.28    4.79
   1  -8  14   17.10    3.97
  -1  -8 -14   17.65    4.17
  -1   8 -14   21.90    6.29
  -1   8 -14   25.35    5.14
   1  -8  15   43.08    5.43
  -1   8 -15   47.04    6.20
  -1  -8 -15   47.05    5.67
  -1   8 -15   46.50    7.11
  -1   8 -16   21.61    4.95
   1  -8  16   21.12    4.63
  -1   8 -16   25.12    6.05
  -1  -8 -16   13.87    4.07
  -1   8 -17   25.63    5.65
  -1   8 -17   22.36    6.02
  -1  -8 -17   17.02    4.79
   1   8  17    4.02    6.26
   1  -8  17   11.59    3.96
  -1  -8 -18   55.65    6.59
   1   8  18   62.71    9.62
   1  -8  18   61.29    6.49
  -1   8 -18   69.87    7.33
  -1   8 -18   66.14    8.21
  -1   8 -19   -2.98    4.50
  -1   8 -19   -1.68    3.88
  -1  -8 -19    1.53    4.09
   1  -8  19   -5.90    4.06
   1   8  19    7.37    6.45
  -1  -8 -20    8.67    4.44
  -1   8 -20    9.34    5.27
   1   8  20    6.82    6.40
  -1   8 -20    9.93    4.42
   1  -8  20   10.64    4.54
  -1  -8 -21   11.89    4.81
  -1   8 -21   11.19    5.25
  -1   8 -21    7.61    4.55
   1   8  21   11.27    7.47
   1  -8  21   14.50    4.95
  -1  -8 -22   11.75    4.91
  -1   8 -22   10.30    5.11
   1  -8  22   12.19    5.17
  -1   8 -22   16.83    5.70
   1   8  22   22.04    8.29
  -1   8 -23   13.11    5.67
  -1  -8 -23   11.51    5.18
   1  -8  23   11.66    5.62
  -1   8 -23    6.43    4.98
   1   8  23    8.38    7.98
  -1   8 -24    7.74    5.20
   1   8  24   15.12    8.27
  -1  -8 -24    0.14    4.96
   1  -8  24   -3.64    5.17
  -1   8 -24    3.50    4.60
   1  -9 -22   13.17    6.90
   1   9 -22   26.20    5.50
   1   9 -22   27.12    6.09
  -1  -9  22   14.63    4.94
   1  -9 -21   10.47    6.27
  -1  -9  21    9.20    4.25
   1   9 -21    9.21    4.74
   1   9 -21    8.90    4.40
   1  -9 -20   10.60    6.18
  -1  -9  20   -1.29    4.07
   1   9 -20    0.40    4.01
   1   9 -20    3.00    3.70
   1   9 -19    6.58    4.17
  -1  -9  19    9.39    4.13
   1  -9 -19   -0.54    4.82
   1   9 -19    6.51    4.09
   1  -9 -18    7.88    7.79
   1   9 -18   19.22    5.03
  -1  -9  18   18.15    4.74
   1   9 -18   10.26    4.19
   1  -9 -18    3.23    5.04
   1  -9 -17    3.28    4.92
   1  -9 -17    1.55    6.65
  -1   9  17   -4.77   12.95
   1   9 -17   -4.47    3.30
   1   9 -17    3.16    3.82
   1  -9 -16    5.62    7.14
   1  -9 -16    3.57    4.95
   1   9 -16    7.15    3.85
  -1  -9  16    6.45    3.45
   1   9 -16   12.14    4.13
  -1   9  16   20.03   13.53
  -1  -9  15   25.56    4.41
   1   9 -15   39.86    5.63
   1  -9 -15   24.07    7.19
   1   9 -15   24.70    4.85
  -1   9  15   35.88   13.88
   1  -9 -15   34.28    6.44
  -1  -9  14   31.95    4.44
   1  -9 -14   26.83    6.85
   1   9 -14   37.66    5.24
  -1   9  14   30.21   13.53
   1  -9 -14   32.20    6.22
   1   9 -14   31.10    5.27
   1  -9 -13    4.18    5.79
   1   9 -13   10.40    3.85
   1  -9 -13    3.46    4.02
  -1   9  13    8.26   12.39
   1   9 -13    3.71    3.45
  -1  -9  13    6.63    3.16
   1  -9 -12    1.33    5.07
   1  -9 -12    3.61    3.93
   1   9 -12   -3.81    3.55
   1   9 -12   -0.02    3.18
  -1   9  12   -0.86   11.94
  -1  -9  12   -5.11    3.32
   1  -9 -11   21.94    5.81
   1   9 -11   17.28    4.22
  -1   9  11   33.92   13.52
   1  -9 -11   22.73    5.31
   1   9 -11   20.13    4.64
  -1  -9  11   26.74    4.27
   1  -9 -10   -2.81    4.41
  -1  -9  10    1.43    3.05
   1   9 -10    0.75    3.49
  -1   9  10   10.80   10.76
   1   9 -10    3.79    3.60
   1  -9 -10    1.60    3.72
   1  -9  -9   18.72    4.77
   1   9  -9   11.82    4.22
   1  -9  -9   10.24    4.51
   1   9  -9   19.79    4.24
  -1  -9   9   12.86    3.26
   1  -9  -8   17.20    4.35
  -1  -9   8   14.86    3.37
   1   9  -8   10.67    3.73
   1   9  -8   27.68    5.02
   1  -9  -8   23.89    4.97
   1  -9  -7   -0.30    3.62
  -1  -9   7    2.48    2.72
   1   9  -7    9.54    4.33
   1   9  -7    3.90    3.37
   1  -9  -7   -0.76    3.89
   1   9  -6   59.36    5.92
  -1  -9   6   55.54    5.45
   1   9  -6   63.36    7.05
   1  -9  -6   70.88    6.98
   1  -9  -6   54.42    5.78
   1   9  -5   26.59    4.79
   1   9  -5   22.10    5.76
   1  -9  -5   26.38    5.50
   1  -9  -5   14.25    3.99
  -1  -9   5   25.61    4.48
   1  -9  -4   28.99    5.15
   1   9  -4   36.67    5.00
   1   9  -4   32.82    6.09
  -1  -9   4   27.03    5.03
   1  -9  -4   27.43    4.27
   1   9  -3   11.43    5.23
   1  -9  -3    3.26    2.93
  -1  -9   3    3.56    3.87
   1   9  -3    6.96    3.52
  -1  -9   2    0.62    3.81
   1  -9  -2   10.12    3.47
   1   9  -2    9.49    5.51
  -1   9   2   14.69    8.45
   1   9  -2   15.56    3.70
   1   9  -2    4.23    3.37
   1   9  -1   84.93    5.45
   1   9  -1   73.17    8.23
   1   9  -1   74.10    6.37
  -1  -9   1   75.25    7.57
   1  -9  -1   85.72    6.05
   1   9   0  118.75    6.35
  -1   9   0  126.28   13.57
   1   9   0  105.00    9.93
  -1  -9   0  116.70    9.73
   1  -9   0  111.65    6.65
   1   9   1  187.03   12.15
  -1   9  -1  215.66   15.69
  -1  -9  -1  178.25   12.10
   1  -9   1  188.48    8.00
   1   9   2  209.11   12.93
  -1   9  -2  231.63   16.57
  -1  -9  -2  225.78   13.80
   1  -9   2  201.71    8.29
  -1   9  -3   64.01   10.44
  -1  -9  -3   77.70   10.21
   1  -9   3   63.39    4.86
  -1  -9  -4    6.99    7.10
  -1   9  -4   30.53    5.93
  -1   9  -4   26.22    8.42
   1  -9   4   21.37    3.72
  -1  -9  -5  117.80   14.84
  -1   9  -5  139.52    9.41
  -1  -9  -5  128.22    7.58
  -1   9  -5  127.26   12.50
  -1  -9  -5  112.82   11.51
   1  -9   5  134.15    7.04
  -1  -9  -6   77.97   11.02
  -1   9  -6   87.52   10.94
   1  -9   6   79.74    5.78
  -1   9  -6   97.14    8.04
  -1  -9  -6   84.30    6.56
  -1  -9  -7    1.30    7.36
  -1   9  -7    9.64    6.43
  -1  -9  -7    7.41    3.18
   1  -9   7   14.03    3.40
  -1  -9  -7   23.83   10.08
  -1   9  -7   16.59    4.89
   1  -9   8   45.76    4.60
  -1   9  -8   49.22    6.14
  -1   9  -8   47.33    9.12
  -1  -9  -8   33.18   11.07
  -1  -9  -8   34.44    9.37
  -1  -9  -8   36.94    4.89
  -1  -9  -9    9.45    3.61
   1  -9   9   10.07    3.01
  -1   9  -9   14.80    4.77
  -1   9  -9   22.55    7.89
   1  -9  10   61.58    5.44
  -1  -9 -10   65.55    6.25
  -1   9 -10   78.79    7.78
  -1   9 -10   72.07    9.53
  -1  -9 -11   -6.53    3.92
   1  -9  11    0.65    2.92
  -1   9 -11   -9.62    6.23
  -1   9 -11    6.73    4.26
  -1  -9 -12    3.44    3.61
  -1   9 -12    2.86    4.22
  -1   9 -12   -0.35    5.14
   1  -9  12   -2.19    3.16
  -1   9 -13   10.91    6.06
  -1   9 -13   16.00    4.78
  -1  -9 -13   10.61    3.94
  -1   9 -14    9.08    6.04
   1  -9  14    6.93    3.66
  -1   9 -14   12.17    4.60
  -1  -9 -14    6.86    3.72
  -1  -9 -15   18.37    4.96
  -1   9 -15   11.11    5.85
  -1   9 -15   24.60    5.78
   1  -9  15   20.94    4.40
  -1   9 -16   69.90    7.69
   1  -9  16   60.66    6.43
  -1  -9 -16   57.61    6.71
  -1   9 -16   68.42    8.90
  -1   9 -17    0.14    5.29
  -1   9 -17    0.74    4.67
   1  -9  17    0.61    3.55
  -1  -9 -17    8.78    4.49
  -1   9 -18   -4.64    4.27
  -1   9 -18   -0.83    4.87
   1  -9  18   -0.13    3.63
  -1  -9 -18    4.76    4.40
   1  -9  19   12.40    4.74
  -1   9 -19   14.39    5.67
  -1  -9 -19    7.50    4.63
  -1   9 -19    8.40    4.51
  -1  -9 -20    5.83    4.77
  -1   9 -20    5.83    4.79
  -1   9 -20    0.38    5.55
   1  -9  20    3.53    4.33
  -1   9 -21    2.63    4.62
  -1   9 -21    5.63    5.80
   1  -9  21    5.51    4.63
  -1  -9 -21    5.61    4.97
   1  -9  22   10.39    5.04
  -1   9 -22    8.60    5.24
  -1  -9 -22   -2.24    5.39
  -1   9 -22    5.51    5.67
  -1   9 -23    8.37    5.31
  -1  -9 -23   10.27    5.79
   1  -9  23    2.20    5.02
  -1   9 -23    4.98    5.35
   1 -10 -20   17.54    7.02
   1  10 -20   10.84    4.94
  -1 -10  20    8.78    4.61
   1  10 -20    5.63    4.38
  -1 -10  19   17.14    5.03
   1 -10 -19   13.80    5.91
   1  10 -19    6.83    4.38
   1  10 -19    9.15    4.39
   1  10 -18   16.30    4.78
   1  10 -18   16.34    5.13
   1 -10 -18   30.34    7.63
  -1 -10  17   33.84    5.55
   1 -10 -17   19.76    7.30
   1  10 -17   27.79    5.31
   1  10 -17   36.34    6.08
   1 -10 -17   39.80    7.73
   1 -10 -16    2.69    6.29
   1  10 -16   -3.86    3.93
   1  10 -16   10.69    4.44
  -1 -10  16   11.22    4.36
   1 -10 -16    4.98    5.26
  -1 -10  15   13.29    3.89
   1 -10 -15   15.74    6.82
   1  10 -15   14.55    4.57
   1 -10 -15   13.01    5.31
   1  10 -15   12.73    4.50
   1 -10 -14   -5.14    5.80
  -1 -10  14    5.21    3.54
   1  10 -14    2.02    4.07
   1  10 -14    4.51    4.26
   1 -10 -14    3.99    5.03
   1 -10 -13    2.48    5.19
  -1 -10  13    1.83    3.18
   1  10 -13    4.79    4.33
   1  10 -13   -2.45    3.76
   1 -10 -13    0.15    4.30
   1 -10 -12    6.61    4.46
   1 -10 -12    7.61    5.55
   1  10 -12    3.52    4.21
   1  10 -12    2.23    3.65
  -1 -10  12   -0.66    3.18
   1  10 -11   27.41    5.17
   1  10 -11   29.86    5.78
   1 -10 -11   23.65    6.27
   1 -10 -11   25.66    5.95
  -1 -10  11   22.19    4.24
   1 -10 -10   15.68    5.19
   1 -10 -10    9.13    4.83
   1  10 -10   12.07    4.58
   1  10 -10   14.06    4.30
  -1 -10  10    7.85    3.36
   1 -10  -9   -0.78    4.39
   1  10  -9    2.08    3.53
   1 -10  -9   -3.90    4.31
  -1 -10   9    2.88    3.14
   1 -10  -8   16.19    4.79
  -1 -10   8   19.28    3.78
   1 -10  -8   31.44    6.01
   1  10  -8   32.74    5.67
   1  10  -8   25.07    5.54
   1 -10  -7   89.71    8.41
   1  10  -7  104.61    7.92
   1  10  -7   90.51    8.64
   1 -10  -7   87.62    7.45
  -1 -10   7   82.78    6.65
   1 -10  -6   10.97    4.27
  -1 -10   6   12.50    4.16
   1  10  -6    9.35    5.46
   1  10  -6   21.71    4.95
   1 -10  -6    8.06    5.02
   1 -10  -5    3.33    3.69
  -1 -10   5    0.30    3.57
   1  10  -5   11.78    5.54
   1  10  -5    3.44    3.98
   1  10  -4    6.60    5.42
  -1 -10   4   -1.02    3.70
   1 -10  -4    3.96    3.81
   1  10  -4    3.72    3.61
   1  10  -3   26.01    6.59
   1  10  -3   38.85    5.47
  -1  10   3   37.89    9.89
  -1 -10   3   31.59    5.74
   1 -10  -3   28.68    4.94
   1  10  -2   95.24    9.60
   1  10  -2   99.36    7.89
  -1  10   2  104.53   13.23
  -1 -10   2   82.72    7.90
   1 -10  -2   85.05    6.35
   1  10  -1   63.03    6.40
   1 -10  -1   68.36    5.89
   1  10  -1   77.13    9.17
  -1  10   1   51.34   10.82
  -1 -10   1   62.33    7.53
   1  10   0   10.83    6.50
  -1 -10   0   11.01    4.94
   1 -10   0    9.40    3.48
  -1  10   0    2.49    8.00
  -1 -10  -1    1.67    5.32
   1 -10   1    7.48    3.11
   1  10   1    5.45    6.11
  -1  10  -1   16.23    8.60
  -1  10  -2  103.39   13.30
   1  10   2   71.42    9.94
  -1 -10  -2   58.89    8.94
   1 -10   2   88.28    6.40
  -1  10  -3  452.39   16.37
  -1  10  -3  473.18   23.52
  -1 -10  -3  394.09   18.48
   1  10   3  431.99   19.07
   1 -10   3  412.68   11.94
  -1  10  -4  113.13    9.60
  -1  10  -4  123.35   14.00
  -1 -10  -4  149.49   13.40
   1 -10   4  113.52    6.95
  -1 -10  -5    9.46    7.71
   1 -10   5   19.97    3.97
  -1  10  -5   23.89    5.67
  -1  10  -5   25.39    8.56
  -1 -10  -6   36.40    9.39
  -1  10  -6   41.55    6.96
  -1  10  -6   34.63    9.44
  -1 -10  -6   30.65    5.27
   1 -10   6   35.89    4.88
  -1 -10  -7  142.62    8.96
  -1  10  -7  157.12   10.55
  -1  10  -7  165.00   14.67
  -1 -10  -7  129.99   13.53
   1 -10   7  143.85    7.73
  -1 -10  -8   10.80    9.23
  -1  10  -8   15.85    8.23
  -1 -10  -8    7.45    3.77
   1 -10   8    9.16    3.47
  -1  10  -8   16.36    5.23
  -1 -10  -9   -3.08    8.30
  -1  10  -9    2.00    4.06
  -1 -10  -9    3.72    3.56
  -1  10  -9   10.17    7.64
   1 -10   9   -2.01    3.10
  -1 -10 -10    9.88    9.84
  -1  10 -10   10.77    6.87
   1 -10  10    9.98    3.69
  -1 -10 -10   12.26    4.48
  -1  10 -10   16.55    5.44
  -1  10 -11    7.34    6.71
  -1 -10 -11    7.79    4.09
   1 -10  11   10.58    3.71
  -1  10 -11   17.13    5.22
  -1 -10 -11   11.48    9.39
   1 -10  12   57.13    5.80
  -1  10 -12   48.99    9.01
  -1  10 -12   66.43    7.59
  -1 -10 -12   64.50    7.13
  -1  10 -13    2.31    5.99
  -1  10 -13    4.56    4.46
  -1 -10 -13    1.82    4.05
   1 -10  13    2.07    3.64
  -1  10 -14   -2.82    5.89
  -1  10 -14    1.24    4.84
  -1 -10 -14   10.93    4.94
  -1 -10 -15    2.51    4.22
   1 -10  15    7.31    3.88
  -1  10 -15   15.89    6.56
  -1  10 -15   11.78    5.38
  -1 -10 -16    4.40    4.25
  -1  10 -16    8.63    5.06
  -1  10 -16   10.97    6.07
   1 -10  16   18.44    4.93
  -1  10 -17   24.43    6.17
  -1  10 -17   28.02    7.36
   1 -10  17   26.70    5.35
  -1 -10 -17   32.86    6.26
  -1  10 -18   12.74    5.60
  -1  10 -18   12.24    6.07
   1 -10  18    6.74    4.37
  -1 -10 -18   13.33    5.29
  -1  10 -19   -5.20    5.29
  -1  10 -19   10.77    5.95
   1 -10  19   10.88    4.94
  -1 -10 -19    2.87    5.02
  -1  10 -20    5.22    5.92
  -1  10 -20   15.97    5.91
   1 -10  20   22.52    5.64
  -1 -10 -20    3.41    5.39
  -1  10 -21   11.39    5.35
   1 -10  21   17.37    5.60
  -1  10 -21   15.82    6.78
  -1 -10 -21   11.53    5.99
   1 -11 -19   18.90    7.43
   1  11 -19    1.28    4.66
   1  11 -19    7.90    4.58
  -1 -11  19    4.85    4.92
   1  11 -18   12.27    5.12
   1 -11 -18    0.15    6.06
   1  11 -18    6.33    4.90
   1  11 -17   -0.89    4.32
   1  11 -17    3.67    4.23
   1 -11 -17    7.35    6.19
  -1 -11  17    3.02    4.38
   1 -11 -16   15.23    6.97
  -1 -11  16    8.06    4.37
   1  11 -16    2.84    4.22
   1  11 -16    6.37    4.76
   1 -11 -16   -0.93    5.52
   1 -11 -15   -1.86    6.06
   1  11 -15    3.40    4.14
  -1 -11  15   -1.15    3.81
   1  11 -15    2.45    4.41
   1 -11 -15   -6.16    5.54
   1 -11 -14   29.72    7.04
   1 -11 -14   10.25    5.56
  -1 -11  14    4.79    3.87
   1  11 -14   29.63    5.56
   1  11 -14    7.48    4.65
   1 -11 -13   11.92    6.04
   1  11 -13   10.86    4.51
   1 -11 -13   12.82    5.76
   1  11 -13    4.48    4.41
  -1 -11  13    9.87    3.81
   1  11 -12   10.92    4.72
   1  11 -12    4.86    4.24
   1 -11 -12    9.80    5.53
   1 -11 -12   16.44    5.69
  -1 -11  12    5.45    3.91
   1 -11 -11    4.36    4.64
   1  11 -11    9.47    4.55
   1  11 -11   -7.63    4.84
   1 -11 -11    8.86    5.09
  -1 -11  11    5.23    3.65
   1 -11 -10   -3.18    5.13
   1 -11 -10   12.28    5.35
   1  11 -10   -2.65    4.35
   1  11 -10    0.30    3.97
  -1 -11  10   -4.09    3.29
   1 -11  -9   32.10    5.64
   1  11  -9   58.85    6.82
   1 -11  -9   41.06    6.90
   1  11  -9   43.14    7.04
  -1 -11   9   21.26    4.20
  -1 -11   8   20.41    4.40
   1  11  -8   37.56    5.97
   1 -11  -8   19.26    5.55
   1  11  -8   38.06    6.68
   1 -11  -8   28.84    5.85
   1 -11  -7    7.57    4.57
  -1 -11   7    5.52    3.71
   1 -11  -7   -1.98    4.89
   1  11  -7   13.90    5.63
   1  11  -7   20.33    5.01
   1 -11  -6    1.46    3.98
  -1 -11   6    0.73    3.81
   1  11  -6    3.58    5.06
   1  11  -6    7.65    4.43
   1  11  -5   24.10    6.54
   1 -11  -5   20.55    4.68
  -1 -11   5   26.98    5.19
   1  11  -5   33.01    5.64
   1  11  -4    1.48    5.38
  -1 -11   4    9.98    4.38
   1 -11  -4   11.62    4.22
  -1  11   4    8.98    9.16
   1  11  -4    9.53    4.34
   1  11  -3    3.79    5.70
  -1 -11   3    1.60    4.18
   1 -11  -3    0.18    3.22
   1  11  -3    1.69    3.68
  -1 -11   2    4.60    4.87
   1 -11  -2    4.54    3.86
   1  11  -2    5.11    3.96
  -1  11   2   18.59    9.82
   1  11  -2    7.96    6.20
   1  11  -1   34.48    5.79
  -1  11   1   39.97   11.23
  -1 -11   1   33.22    6.48
   1  11  -1   33.33    7.92
   1 -11  -1   26.41    4.35
  -1 -11   0   22.15    6.14
   1 -11   0   19.30    3.98
   1  11   0   31.04    5.73
  -1  11   0   42.29   10.80
   1  11   0   31.48    8.17
  -1 -11  -1   19.50    6.46
   1  11   1   20.79    7.75
  -1  11  -1   40.92   10.72
   1 -11   1   23.33    4.29
   1 -11   2   76.07    6.02
   1  11   2   66.89   10.55
  -1  11  -2   89.08   12.46
  -1 -11  -2   72.30    8.95
  -1  11  -3   81.47    8.43
   1  11   3   51.77    9.81
  -1  11  -3   53.24   10.94
  -1 -11  -3   73.08    9.46
   1 -11   3   70.39    5.90
  -1  11  -4   65.68    8.29
  -1  11  -4   54.94   11.14
   1  11   4   30.43    9.16
  -1 -11  -4   42.56    8.99
   1 -11   4   36.20    5.07
  -1  11  -5  202.49   12.25
  -1  11  -5  188.52   16.55
   1 -11   5  167.72    8.79
  -1  11  -6   94.93    9.37
  -1  11  -6  108.54   13.92
   1 -11   6   90.33    6.78
  -1 -11  -7    8.76    8.19
  -1  11  -7   18.78    8.85
  -1 -11  -7    2.37    4.30
  -1  11  -7   21.51    6.24
   1 -11   7    0.64    3.29
  -1 -11  -8   58.98   10.31
  -1 -11  -8   62.47    6.67
   1 -11   8   62.00    5.97
  -1  11  -8   73.78   11.25
  -1  11  -8   74.30    8.23
  -1 -11  -9    5.11    8.04
  -1  11  -9   15.00    8.64
  -1  11  -9    5.07    4.97
   1 -11   9    2.91    3.23
  -1 -11  -9    5.96    4.68
  -1  11 -10    7.85    8.13
  -1 -11 -10   -1.49    4.36
   1 -11  10    1.33    3.62
  -1  11 -10    2.50    4.56
   1 -11  11   22.73    4.78
  -1  11 -11   26.42    6.40
  -1 -11 -11   34.32   11.06
  -1 -11 -11   16.57    5.00
  -1  11 -11   20.64    7.86
  -1 -11 -12    7.82    9.85
  -1  11 -12   21.93    7.53
   1 -11  12    1.59    3.46
  -1  11 -12   19.98    5.78
  -1 -11 -12    1.87    4.22
  -1  11 -13   -0.69    5.07
  -1  11 -13    5.66    6.49
  -1 -11 -13    7.10    4.73
   1 -11  13    9.86    4.19
  -1 -11 -14   38.39   12.13
  -1  11 -14   28.86    6.46
  -1  11 -14   21.34    7.87
  -1 -11 -14   31.23    6.42
   1 -11  15    4.24    4.21
  -1 -11 -15   -0.22    4.74
  -1  11 -15    7.64    5.77
  -1  11 -15    2.50    6.02
  -1 -11 -15    0.65   10.65
  -1  11 -16   -5.70    5.92
  -1 -11 -16    1.81    5.21
   1 -11  16    1.76    3.96
  -1  11 -16    1.35    5.18
  -1 -11 -16   -6.47   11.48
  -1  11 -17   20.46    7.55
   1 -11  17   12.69    5.21
  -1  11 -17   18.64    6.14
  -1 -11 -17   30.81   13.06
  -1 -11 -17   16.46    6.15
  -1 -11 -18    7.54    5.45
  -1  11 -18   -2.52    5.41
  -1  11 -18   11.87    6.78
   1 -11  18    0.21    4.50
  -1 -11 -18    8.24   12.38
  -1 -11 -19    6.85    5.58
   1 -11  19   15.39    5.55
  -1  11 -19   18.48    7.16
  -1  11 -19   18.55    6.45
  -1  11 -20    5.16    6.47
  -1  11 -20   -0.86    5.31
  -1 -11 -20    8.32    6.25
   1 -11  20   -4.13    5.17
   1 -12 -17   -1.49    6.55
  -1 -12  17    8.44    4.60
   1  12 -17   -0.68    4.79
   1  12 -16   25.82    6.26
   1 -12 -16   27.39    7.44
  -1 -12  16   -0.08    4.21
   1 -12 -16   -1.13    6.42
   1  12 -16   -0.07    4.68
   1  12 -15    3.44    4.84
   1 -12 -15    3.82    6.01
   1 -12 -15   17.12    6.83
  -1 -12  15    5.60    4.41
   1  12 -15    9.66    5.34
   1 -12 -14   19.08    6.56
  -1 -12  14   12.51    4.88
   1  12 -14   20.77    5.94
   1 -12 -14   11.65    6.04
   1  12 -14   13.13    5.30
   1 -12 -13   11.94    6.27
  -1 -12  13    9.89    4.75
   1  12 -13   16.51    5.78
   1  12 -13    0.17    4.44
   1 -12 -13    3.04    6.03
  -1 -12  12    4.52    4.35
   1  12 -12   10.79    5.19
   1 -12 -12    1.30    5.59
   1 -12 -12   10.79    6.62
   1  12 -12    8.68    5.03
   1 -12 -11    9.78    5.49
  -1 -12  11   13.29    4.40
   1 -12 -11   19.78    6.21
   1  12 -11    9.81    5.12
   1  12 -11   22.36    6.01
   1 -12 -10    4.20    5.36
   1 -12 -10    6.74    5.06
   1  12 -10   18.12    5.92
   1  12 -10   12.72    5.31
  -1 -12  10    8.92    4.34
   1 -12  -9   -3.78    5.06
   1  12  -9    6.78    4.94
  -1 -12   9    0.13    3.50
   1  12  -9   -1.31    5.11
   1 -12  -9   -0.89    5.16
   1 -12  -8   24.21    5.73
   1 -12  -8   34.44    6.85
   1  12  -8   39.44    6.47
   1  12  -8   42.08    7.64
  -1 -12   8   21.33    4.87
   1 -12  -7   12.67    5.37
  -1 -12   7    7.06    4.06
   1  12  -7    9.64    5.09
   1  12  -6  119.29    9.59
   1  12  -6  125.59   11.22
   1 -12  -6   81.89    7.51
  -1 -12   6   91.07    7.85
  -1  12   5   28.78   11.38
   1  12  -5   64.37    7.73
   1 -12  -5   32.87    5.86
  -1 -12   5   43.95    6.69
   1  12  -5   54.96    8.83
   1  12  -4    6.45    6.91
   1 -12  -4   10.90    4.52
   1  12  -4   20.95    5.55
  -1  12   4   -1.50    9.69
  -1 -12   4   14.78    4.97
   1  12  -3   14.16    5.04
   1  12  -3    3.42    6.65
  -1 -12   3    7.95    4.63
   1 -12  -3    8.81    4.14
  -1  12   3   -0.66    9.47
   1  12  -2   16.80    7.46
  -1 -12   2    9.17    5.30
   1  12  -2   21.99    5.60
   1 -12  -2   18.81    4.63
  -1  12   2   20.74   10.71
   1  12  -1   47.49    6.58
   1  12  -1   45.99    9.51
  -1  12   1   49.79   11.98
  -1 -12   1   37.72    6.92
   1 -12  -1   43.01    5.29
  -1 -12   0    8.98    5.41
   1 -12   0   13.65    4.27
   1  12   0   23.87    5.75
  -1  12   0   22.08   10.98
   1  12   0   19.43    8.48
  -1 -12  -1    3.30    5.20
   1 -12   1   10.15    3.63
   1  12   1    8.74    8.03
  -1  12  -1   12.61    9.83
  -1 -12  -2   -0.67    5.54
  -1  12  -2   10.76    5.55
   1 -12   2    6.49    3.65
   1  12   2   11.40    8.08
  -1  12  -2   23.12   10.83
  -1  12  -3   17.44    9.46
  -1  12  -3   22.73    6.75
  -1 -12  -3   14.21    6.93
   1  12   3    5.48    8.25
   1 -12   3   21.91    4.47
  -1  12  -4   55.65    7.67
   1  12   4   61.29   10.90
  -1  12  -4   56.30   11.70
  -1 -12  -4   47.48    8.59
   1 -12   4   43.19    5.41
  -1  12  -5   35.63   10.91
  -1 -12  -5   16.13    7.21
  -1  12  -5   32.24    6.88
   1  12   5   41.42   10.31
   1 -12   5   22.31    4.75
  -1  12  -6   41.00    7.92
   1  12   6   28.39    9.83
  -1  12  -6   50.83   11.81
   1 -12   6   30.94    5.12
  -1  12  -7  123.50   14.58
  -1  12  -7  112.50   10.46
   1 -12   7   99.52    7.64
   1 -12   8   59.23    6.28
  -1 -12  -8   51.69    7.52
  -1  12  -8   69.67   12.35
  -1  12  -8   65.84    8.83
  -1  12  -9   30.78   10.20
   1 -12   9   12.71    4.11
  -1  12  -9   18.43    6.14
  -1 -12  -9   22.93    5.83
  -1  12 -10    8.94    5.67
  -1  12 -10   12.88    9.36
  -1 -12 -10   -4.34    5.02
  -1 -12 -10   -9.52    9.62
   1 -12  10    5.30    4.10
   1 -12  11   38.30    5.82
  -1 -12 -11   39.54    6.62
  -1  12 -11   39.53    9.90
  -1  12 -11   46.20    7.64
  -1  12 -12    2.01    5.20
  -1  12 -12  -10.10    8.13
  -1 -12 -12    3.34    4.99
   1 -12  12    6.12    4.56
  -1 -12 -13   10.42   10.76
  -1  12 -13    5.04    6.96
   1 -12  13    4.64    4.23
  -1  12 -13    4.82    5.56
  -1 -12 -13    7.35    5.53
  -1 -12 -14   21.65    6.52
  -1 -12 -14   14.12   10.68
  -1  12 -14   24.50    8.76
  -1  12 -14   28.11    7.00
  -1 -12 -15    3.70   10.89
  -1  12 -15    7.89    5.55
  -1  12 -15    2.76    7.13
  -1 -12 -15    1.53    5.43
  -1 -12 -16    0.33   11.72
   1 -12  16    4.43    4.50
  -1  12 -16    5.07    6.60
  -1 -12 -16    0.14    5.34
  -1  12 -16    2.15    5.68
   1 -12  17    1.55    4.56
  -1  12 -17    1.59    5.51
  -1  12 -17    0.26    6.47
  -1 -12 -17    5.96    5.69
  -1 -12 -18    0.59   12.09
  -1 -12 -18    7.30    5.81
  -1  12 -18   -0.53    6.52
  -1  12 -18    4.10    5.96
   1 -12  18    8.65    5.34
   1 -13 -14    8.23    6.20
  -1 -13  14    6.03    4.75
   1 -13 -14    7.02    7.17
   1  13 -14    5.26    5.27
  -1 -13  13   -1.77    4.30
   1 -13 -13    2.38    5.83
   1 -13 -13   10.34    7.40
   1  13 -13   -4.53    5.55
   1 -13 -12   10.55    5.98
   1 -13 -12    7.70    6.12
   1  13 -12    1.66    4.98
  -1 -13  12   -2.73    4.21
   1 -13 -11    1.44    5.13
  -1 -13  11    4.98    4.38
   1  13 -11   -2.23    5.12
   1 -13 -11    5.75    6.34
   1 -13 -10   11.61    6.51
   1 -13 -10   10.25    5.63
  -1 -13  10    9.22    4.82
   1  13 -10    9.25    5.53
   1  13 -10   19.96    6.89
   1 -13  -9    5.28    5.17
   1  13  -9   -0.52    4.88
  -1 -13   9   -1.18    3.99
   1  13  -9    6.19    6.03
   1 -13  -8   17.82    5.28
  -1 -13   8   14.15    4.65
   1  13  -8   20.27    6.70
   1  13  -8    0.18    4.70
   1 -13  -7    0.83    4.44
  -1 -13   7    4.89    4.69
   1  13  -7    6.07    6.01
  -1  13   7    9.60   10.56
   1  13  -7   -0.42    4.74
   1 -13  -6   12.15    4.73
  -1 -13   6    8.95    4.84
   1  13  -6   22.26    6.27
   1  13  -6   11.16    6.76
   1  13  -5    6.75    7.37
  -1 -13   5   15.02    5.38
  -1  13   5   20.83   11.63
   1  13  -5   16.65    5.88
   1 -13  -5   19.86    5.52
   1  13  -4   21.28    8.10
  -1 -13   4    0.43    4.39
   1 -13  -4   11.07    4.74
   1  13  -4   10.82    5.49
  -1  13   4   -9.84   10.50
   1  13  -3   24.38    8.70
   1  13  -3   27.94    6.26
  -1 -13   3   17.56    5.37
  -1  13   3   30.76   12.40
   1 -13  -3   32.70    5.46
   1  13  -2   29.56    8.71
  -1 -13   2   30.48    6.34
   1  13  -2   31.15    6.41
  -1  13   2   41.15   12.92
   1 -13  -2   31.51    5.38
  -1 -13   1   23.56    6.26
   1 -13  -1    7.16    3.91
   1  13  -1   14.71    5.43
   1  13  -1   22.11    8.94
  -1 -13   0   12.07    6.32
   1 -13   0    6.19    3.96
   1  13   0    5.48    5.00
   1  13   0   17.59    9.09
  -1 -13  -1   24.90    6.92
   1 -13   1   15.74    4.37
   1  13   1   17.39    5.56
  -1  13  -1   16.56   10.43
   1  13   1   22.68    9.22
  -1  13  -2   25.67    7.09
  -1 -13  -2   10.43    6.03
   1 -13   2   15.86    4.39
   1  13   2   18.59    9.58
  -1  13  -2   21.76   11.06
  -1 -13  -3   28.61    7.27
  -1  13  -3   43.06    7.86
   1  13   3   26.37    9.97
  -1  13  -3   25.04   11.04
   1 -13   3   30.23    5.24
  -1 -13  -4    9.33    7.08
   1  13   4   12.42    9.52
   1 -13   4   -0.71    3.70
  -1  13  -4    5.20    5.93
  -1  13  -4   14.92   10.12
  -1  13  -5    7.88    9.51
  -1 -13  -5    6.59    7.04
   1 -13   5    2.71    4.20
  -1  13  -5   21.01    6.79
   1  13   5   10.97    9.29
  -1  13  -6   42.71   11.57
  -1 -13  -6   22.68    7.79
  -1  13  -6   44.11    7.97
   1  13   6   62.58   12.21
   1 -13   6   40.65    5.74
  -1  13  -7   44.54   11.47
  -1 -13  -7   28.93    9.36
  -1  13  -7   22.54    6.68
   1  13   7   39.83   11.31
   1 -13   7   25.78    5.27
  -1 -13  -8   11.51    8.91
  -1  13  -8   13.50    9.13
   1 -13   8   -0.09    3.90
  -1  13  -8   -6.18    5.69
   1 -13   9   27.50    5.35
  -1 -13  -9   33.25    9.96
  -1  13  -9   36.32   11.32
  -1  13  -9   43.01    8.02
  -1 -13 -10   12.71    9.61
  -1  13 -10   41.33   10.95
   1 -13  10   19.86    5.33
  -1  13 -10   25.39    7.17
  -1 -13 -10   20.11    6.22
  -1 -13 -11   22.42   10.72
  -1  13 -11   13.03    6.68
   1 -13  11   14.10    4.96
  -1  13 -11   10.17    8.14
  -1 -13 -11    1.82    5.96
   1 -13  12    4.77    4.24
  -1  13 -12   15.43    8.81
  -1  13 -12   14.73    6.71
  -1 -13 -12    6.94    6.12
  -1 -13 -12   15.06   10.59
  -1 -13 -13    9.81   10.66
  -1  13 -13   18.90    8.82
  -1  13 -13   11.57    6.39
   1 -13  13   12.63    4.67
  -1 -13 -13   13.32    6.05
  -1 -13 -14    1.03   10.62
  -1  13 -14    2.28    7.94
  -1  13 -14    8.94    6.71
   1 -13  14   18.72    5.60
  -1 -13 -14    4.66    5.79
  -1 -13 -15    5.06   11.32
  -1  13 -15   10.30    8.23
  -1  13 -15    7.54    6.42
  -1 -13 -15   17.06    6.96
   1 -14 -11   11.97    6.50
  -1 -14  11    0.39    4.72
   1  14 -11   -4.04    5.53
   1 -14 -10    7.16    5.74
   1  14 -10    6.74    5.85
  -1 -14  10   10.33    5.11
   1  14  -9   40.71    7.92
  -1  14   9   39.49   14.84
   1 -14  -9   40.69    6.89
  -1 -14   9   39.32    6.51
   1  14  -8   11.55    6.21
   1 -14  -8   13.48    5.76
  -1 -14   8   -0.75    4.40
  -1  14   8    2.61   12.26
   1 -14  -7    5.39    4.60
  -1 -14   7    3.32    4.62
   1  14  -7   19.28    6.53
  -1  14   7   -4.36   11.27
   1 -14  -6   -2.82    4.75
  -1 -14   6    5.55    4.97
   1  14  -6   14.42    6.79
  -1  14   6   10.63   12.68
   1 -14  -5   17.97    5.31
  -1 -14   5   20.38    5.78
   1  14  -5   23.24    6.48
  -1  14   5   29.61   13.32
  -1 -14   4   12.90    5.25
   1 -14  -4   10.82    4.77
  -1  14   4   12.99   11.82
   1  14  -4   -0.63    5.50
   1  14  -3   -3.10    5.88
  -1 -14   3    7.21    5.26
   1 -14  -3    4.05    4.20
  -1  14   3   17.16   12.52
   1  14  -2   26.89   10.02
  -1 -14   2   15.24    6.17
   1 -14  -2   -0.43    3.96
   1  14  -2   -1.59    5.39
  -1  14   2   28.69   12.72
   1  14  -1   10.53    9.02
  -1 -14   1    7.23    5.84
   1 -14  -1    6.97    4.44
   1  14  -1   -3.53    5.59
  -1  14   1    5.06   11.22
  -1 -14   0    3.26    5.53
   1 -14   0    5.25    4.31
   1  14   0   -6.43    5.41
  -1 -14  -1   20.37    6.82
  -1  14  -1   18.25    7.14
   1 -14   1   15.95    4.60
   1  14   1   14.34    5.74
  -1  14  -1   22.56   12.18
   1  14   1   37.99   11.18
  -1 -14  -2   26.41    7.21
  -1  14  -2   28.58   11.51
   1 -14   2   20.22    5.02
  -1  14  -2   12.41    6.78
   1  14   2   11.85    5.96
   1  14   2   11.83   10.04
  -1 -14  -3    4.86    6.78
   1 -14   3   10.77    4.83
  -1  14  -3    8.44    6.47
   1  14   3   -1.19    9.96
  -1  14  -3    4.27   10.02
  -1  14  -4   22.67   10.85
  -1 -14  -4   12.55    6.67
  -1  14  -4    7.06    5.88
   1 -14   4   -5.82    4.56
   1  14   4    6.46   10.49
  -1  14  -5   12.86   10.30
  -1 -14  -5    4.82    6.51
   1 -14   5   -0.04    4.26
  -1  14  -5    3.24    5.89
   1  14   5   19.92   10.88
  -1  14  -6   24.91   11.11
  -1 -14  -6    9.52    7.11
   1 -14   6    3.84    4.56
   1  14   6   -3.69   10.05
  -1  14  -6    1.83    6.00
  -1  14  -7    8.50    9.59
  -1 -14  -7   13.18    8.28
   1 -14   7   12.29    4.79
  -1  14  -7    6.52    6.75
   1  14   7   11.91   11.10
  -1 -14  -8   -0.78    7.84
  -1  14  -8   -2.21    9.30
  -1  14  -8   -2.33    6.10
   1 -14   8    4.42    4.42
   1  14   8   18.88   11.86
  -1 -14  -9    6.79    8.73
  -1  14  -9   18.13   10.82
  -1  14  -9   -0.33    6.20
   1  14   9    6.34   11.05
   1 -14   9   -0.29    4.43
   1 -14  10   -0.57    4.48
  -1  14 -10    7.31    6.59
  -1 -14 -11   22.39   10.77
  -1  14 -11    2.73    9.40
   1 -14  11   10.01    5.04
  -1  14 -11    3.82    6.30
  -1 -14 -12   22.05   10.91
   1 -14  12    2.74    5.08
  -1  14 -12   10.11    8.79
  -1  14 -12    6.08    6.48
  -1 -14 -12    5.42    6.77
   1 -15  -6    7.12    5.05
  -1 -15   6   12.21    5.66
   1  15  -6   21.64    7.28
  -1  15   6   -1.44   12.82
   1 -15  -5   16.53    5.77
  -1 -15   5   23.98    6.10
   1  15  -5   30.04    8.06
  -1  15   5   43.02   15.28
  -1 -15   4   27.11    6.58
   1 -15  -4    7.04    4.94
   1  15  -4   17.35    7.32
  -1  15   4   20.99   14.71
  -1 -15   3   19.84    6.49
   1 -15  -3   16.52    5.34
   1  15  -3   14.00    6.98
  -1  15   3   27.01   14.29
   1  15  -2   13.22    7.12
  -1 -15   2   10.65    5.95
   1 -15  -2   12.26    5.03
  -1  15   2   32.09   14.12
  -1 -15   1   -0.99    6.09
   1  15  -1   12.16    6.83
   1 -15  -1   10.61    4.90
  -1 -15   0    2.53    5.59
  -1  15   0    2.98    6.82
   1  15   0   15.57    7.14
   1 -15   0    6.62    4.57
  -1  15   0   18.22   13.53
  -1 -15  -1   18.04    7.02
   1  15   1   17.84    7.17
   1 -15   1    5.07    4.57
  -1  15  -1   -7.17   11.41
  -1  15  -1    2.10    6.18
  -1 -15  -2   14.84    7.05
  -1  15  -2   -0.13    6.46
   1  15   2   12.80    6.65
   1 -15   2   10.05    5.10
  -1  15  -2   18.65   12.67
  -1  15  -3    2.17    6.54
  -1 -15  -3   18.48    7.73
   1  15   3   13.37    6.83
   1 -15   3    7.29    4.72
  -1  15  -3    8.04   12.02
  -1  15  -4   13.86   11.98
  -1 -15  -4    5.46    7.06
   1 -15   4   16.56    5.43
  -1  15  -4    4.69    7.07
  -1  15  -5    3.12   11.00
  -1 -15  -5   10.58    7.60
   1 -15   5   21.66    5.66
  -1  15  -5   -1.16    6.66
  -1  15  -6    8.06   11.88
  -1 -15  -6   -2.32    7.35
  -1  15  -6    3.81    7.36
   1 -15   6    0.88    4.58
  -1  15  -7   11.81   11.04
   1 -15   7    2.55    4.57
  -1  15  -7   21.15    7.85
   2   0 -25    1.94    4.06
   2   0 -24    8.19    4.17
   2   0 -23   -0.61    3.79
   2   0 -22   20.67    4.64
   2   0 -21    3.36    3.21
   2   0 -20   20.04    3.91
  -2   0  19   -2.21    3.14
   2   0 -19    2.47    2.78
  -2   0  18   12.71    3.57
   2   0 -18   13.01    3.22
  -2   0  17   -1.75    2.80
   2   0 -17    1.50    2.45
  -2   0  16   21.95    3.33
   2   0 -16   15.37    3.32
   2   0 -15   -0.32    1.52
  -2   0  15    1.50    2.29
   2   0 -15   -0.88    2.27
  -2   0  14  219.52    6.56
   2   0 -14  197.97    8.07
   2   0 -13   -1.80    2.07
  -2   0  13   -1.06    1.80
  -2   0  12   15.60    2.15
   2   0 -12    7.48    2.36
   2   0 -11   -0.90    2.18
  -2   0  11    1.71    1.44
   2   0 -10    2.40    2.15
  -2   0  10    3.89    1.17
  -2   0   9    1.42    1.78
   2   0  -9    1.85    1.82
  -2   0   9    1.05    2.02
  -2   0   9    0.29    0.81
  -2   0   8   -1.89    1.63
   2   0  -8   -0.41    1.69
  -2   0   8    0.85    0.66
  -2   0   8    2.24    2.09
  -2   0   7   -1.90    1.77
  -2   0   7    0.77    1.46
   2   0  -7   -0.64    1.72
  -2   0   7   -0.17    0.46
  -2   0   6  376.47    8.35
   2   0  -6  363.45    8.28
  -2   0   6  359.55    7.62
  -2   0   5    1.34    1.49
  -2   0   5    0.51    1.67
   2   0  -5    1.62    1.75
   2   0  -4  695.27   10.79
  -2   0   4  704.53    9.84
  -2   0   3    2.01    1.49
   2   0  -3   -0.13    1.78
  -2   0   3    1.06    1.12
  -2   0   2  720.24    9.55
   2   0  -2  729.80   10.38
   2   0  -2  720.46    9.19
  -2   0   2  727.38    8.21
  -2   0   1    0.16    1.47
   2   0  -1    0.26    1.96
  -2   0   1   -0.67    1.47
  -2   0   0  543.86    8.28
   2   0   0  541.49    9.47
  -2   0   0  544.76   12.83
  -2   0   0  542.71    8.42
  -2   0  -1   -0.88    1.67
  -2   0  -1   -1.19    1.63
   2   0   1    0.03    2.21
  -2   0  -1    1.23    3.74
  -2   0  -2   37.14    2.35
   2   0   2   37.16    4.71
  -2   0  -2   37.30   10.28
  -2   0  -2   40.25    2.96
   2   0   2   39.01    3.56
  -2   0  -2   37.07    4.27
  -2   0  -3    1.16    3.05
  -2   0  -3    1.23    1.48
  -2   0  -3    0.26    1.87
   2   0   3   -2.25    2.55
   2   0   3    2.89    3.64
  -2   0  -4  104.37    3.73
  -2   0  -4  128.37   12.83
  -2   0  -4  116.56    4.94
   2   0   4  114.35    5.66
  -2   0  -4  112.36    5.96
   2   0   4  108.67    6.93
  -2   0  -5   -1.19    1.64
  -2   0  -5    1.52    6.97
   2   0   5    2.60    1.79
  -2   0  -5   -0.82    1.99
   2   0   5   -0.60    2.69
  -2   0  -5    4.71    2.75
   2   0   5   -0.68    3.71
   2   0   6    3.75    3.91
   2   0   6    2.04    2.01
  -2   0  -6    0.39    6.56
  -2   0  -6    3.24    2.23
  -2   0  -6    2.47    2.75
   2   0   6   -0.83    2.70
  -2   0  -6    2.24    1.54
   2   0   7    2.43    3.98
   2   0   7    1.87    7.93
  -2   0  -7    0.35    1.57
  -2   0  -7   -0.71    2.45
   2   0   7    1.05    2.82
   2   0   7   -0.16    1.87
  -2   0  -7    1.20    5.82
  -2   0  -7   -2.61    2.33
   2   0   8   24.99    4.71
   2   0   8   34.27    3.25
  -2   0  -8   33.98    3.60
   2   0   8   36.98    4.52
  -2   0  -8   35.26    2.93
   2   0   8   39.73    8.98
  -2   0  -8   42.04    4.11
   2   0   9    2.26    3.92
   2   0   9    9.17    8.03
  -2   0  -9    0.22    1.74
  -2   0  -9   -2.28    2.30
   2   0   9    1.44    2.86
   2   0   9    0.24    2.21
  -2   0 -10 1687.10   22.55
   2   0  10 1680.03   28.51
   2   0  10 1671.39   20.66
  -2   0 -10 1650.14   18.38
   2   0  10 1656.28   24.78
  -2   0 -11   -0.58    1.85
   2   0  11    2.79    8.16
  -2   0 -11    0.85    2.34
   2   0  11   -0.64    2.43
   2   0  11   -2.29    2.91
  -2   0 -12   13.61    2.70
  -2   0 -12   12.84    3.06
   2   0  12   11.79    7.53
   2   0  12   15.21    4.01
  -2   0 -13   -1.27    1.92
  -2   0 -13    1.15    2.28
   2   0  13    4.36    3.21
  -2   0 -14    9.74    2.61
   2   0  14   13.45    8.45
   2   0  14   15.14    4.16
  -2   0 -14   10.59    2.92
   2   0  15    3.85    3.61
  -2   0 -15    0.17    2.34
   2   0  15    4.20    7.80
  -2   0 -15    0.95    2.41
  -2   0 -16    0.25    2.45
   2   0  16    7.16    8.30
   2   0  16    1.10    3.98
  -2   0 -16    0.09    2.72
  -2   0 -17    0.81    2.55
   2   0  17    5.43    4.28
   2   0  17   -2.81    8.10
  -2   0 -17    1.61    2.52
  -2   0 -18   70.88    5.59
   2   0  18   69.98    7.52
  -2   0 -18   67.77    5.87
  -2   0 -19   -0.05    2.86
   2   0  19   -5.32    4.92
  -2   0 -19   -1.22    2.86
  -2   0 -20   12.99    3.90
   2   0  20   14.68    5.74
  -2   0 -20    6.72    3.09
  -2   0 -21    5.97    3.42
   2   0  21    2.24    4.69
  -2   0 -21    1.95    2.78
  -2   0 -22    8.57    3.64
  -2   0 -22   10.58    3.83
   2   0  22    4.86    5.41
  -2   0 -23    0.36    3.25
  -2   0 -23    0.68    3.70
   2   0  23   -6.90    5.47
  -2   0 -24   22.32    4.85
   2   0  24   31.67    7.62
  -2   0 -24   38.22    5.90
  -2   0 -25    4.23    3.82
   2   0  25    6.60    6.47
  -2   0 -25   -3.28    4.46
  -2   0 -26   20.32    4.75
   2   0  26   39.36    9.01
  -2   0 -26   26.90    5.89
  -2   0 -27    1.96    3.97
   2   0  27   -2.20    6.88
   2  -1 -25    9.76    5.07
   2   1 -25   19.05    5.25
   2  -1 -24   -2.28    4.19
   2   1 -24    3.53    4.23
   2   1 -23   18.72    4.84
   2  -1 -23   23.50    5.09
   2  -1 -22   10.32    4.39
   2   1 -22    4.83    3.82
   2  -1 -21    2.71    3.47
   2   1 -21   -0.37    3.20
   2  -1 -20    7.52    3.92
   2   1 -20    2.08    3.12
   2  -1 -19    5.87    3.34
  -2  -1  19    3.48    3.22
   2   1 -19    9.76    3.62
  -2  -1  18   58.95    5.00
  -2   1  18   53.34    4.99
   2   1 -18   43.52    4.89
   2  -1 -18   42.75    5.13
  -2  -1  17   37.24    4.01
  -2   1  17   46.76    4.57
   2   1 -17   34.78    4.55
   2  -1 -17   33.55    4.43
   2  -1 -16    1.03    2.62
  -2  -1  16    2.85    2.48
   2   1 -16   -0.61    2.77
  -2   1  16    4.05    2.59
  -2   1  15   74.95    4.50
  -2  -1  15   76.59    4.40
   2   1 -15   77.56    5.48
   2  -1 -15   75.04    5.80
  -2  -1  14   56.22    3.66
  -2   1  14   52.12    3.69
   2   1 -14   39.75    4.02
   2   1 -14   41.98    4.12
   2  -1 -14   43.32    4.61
  -2  -1  13   30.64    2.68
  -2   1  13   31.74    2.76
   2   1 -13   33.87    3.67
   2  -1 -13   32.12    3.89
  -2  -1  12    8.29    1.85
   2  -1 -12    8.05    2.55
  -2   1  12    9.11    1.72
   2   1 -12    5.62    2.16
   2  -1 -11   30.20    3.63
  -2  -1  11   32.73    2.37
  -2   1  11   24.02    1.81
   2   1 -11   32.37    3.21
   2  -1 -10   56.33    4.33
  -2  -1  10   55.76    4.19
  -2  -1  10   63.04    2.77
   2   1 -10   59.16    3.90
   2  -1  -9   35.48    3.66
  -2  -1   9   30.81    3.13
  -2  -1   9   33.80    3.51
  -2  -1   9   34.04    2.07
   2   1  -9   27.75    2.79
   2  -1  -8   13.46    2.66
  -2  -1   8   10.44    2.21
  -2  -1   8    9.25    2.31
  -2   1   8   11.08    2.25
  -2   1   8   11.10    2.65
   2   1  -8   12.67    2.18
   2   1  -7    2.76    1.69
  -2  -1   7    1.09    0.60
  -2   1   7    1.95    1.80
   2  -1  -7    5.75    2.34
  -2  -1   7    1.78    1.81
  -2   1   7    1.47    1.90
  -2  -1   7    2.52    1.61
  -2  -1   6    0.49    1.34
  -2  -1   6    1.11    1.04
  -2  -1   6   -1.03    1.72
  -2   1   6    1.36    1.72
   2   1  -6    0.07    1.45
   2  -1  -6   -1.37    1.81
   2   1  -5  309.83    6.60
  -2  -1   5  303.22    6.13
  -2  -1   5  307.04    6.75
  -2  -1   5  309.02    6.66
  -2   1   5  305.23    7.38
  -2  -1   5  286.93    6.55
   2   1  -4  121.15    4.02
  -2  -1   4  119.49    3.88
  -2  -1   4  122.46    3.70
   2  -1  -4  123.21    5.29
  -2   1   4  119.15    4.83
  -2   1   3  135.57    4.97
  -2  -1   3  133.09    3.71
  -2  -1   3  125.92    4.63
   2   1  -3  131.93    4.05
  -2  -1   3  138.02    3.69
   2  -1  -3  133.13    5.33
   2  -1  -2  226.09    6.70
  -2   1   2  209.54    3.45
   2  -1  -2  223.49    4.59
  -2  -1   2  223.25    4.19
  -2  -1   2  226.31    6.14
  -2   1   2  230.17    6.35
  -2  -1   2  219.80    4.27
   2   1  -2  220.72    4.94
  -2  -1   1  138.01    3.45
  -2  -1   1  133.07    2.91
  -2   1   1  135.27    3.23
  -2   1   1  138.34    5.18
   2  -1  -1  138.88    4.12
  -2  -1   1  137.18    5.09
   2   1  -1  124.78    5.16
  -2   1   0   20.64    1.74
  -2  -1   0   20.74    3.12
  -2   1   0   12.37    9.71
  -2  -1   0   21.77    1.84
   2  -1   0   20.76    2.32
  -2  -1   0   18.93    2.59
   2   1   0   22.20    3.16
  -2   1   0   17.23    4.54
  -2   1   0   18.50    2.41
  -2  -1  -1    7.21    1.61
  -2   1  -1    6.46    2.31
  -2   1  -1    5.41    1.52
   2  -1   1    5.08    2.10
  -2  -1  -1    9.23    2.28
   2   1   1    4.98    2.51
  -2   1  -1    3.26    4.08
  -2   1  -1    3.87    8.94
  -2  -1  -1    5.77    2.58
  -2   1  -2   45.17   11.32
  -2  -1  -2   39.47    3.30
   2  -1   2   36.79    3.12
   2   1   2   36.33    3.81
   2   1   2   32.05    4.12
  -2   1  -2   33.82    5.46
  -2   1  -2   33.89    2.56
  -2  -1  -2   41.03    3.37
  -2   1  -3    2.80    4.02
  -2   1  -3   -2.40    1.97
  -2  -1  -3    1.00    0.73
  -2   1  -3    9.28    9.56
  -2  -1  -3    4.66    2.22
  -2   1  -3    2.22    1.65
   2  -1   3    2.13    2.26
  -2  -1  -3    1.37    2.18
   2  -1   3    0.77    4.05
   2   1   3    4.50    3.06
   2   1   3    0.54    3.04
   2  -1   4   36.53   10.35
  -2  -1  -4   40.78    8.50
  -2  -1  -4   43.98    4.00
  -2   1  -4   40.28    9.26
  -2   1  -4   42.70    3.07
   2  -1   4   44.23    3.67
   2   1   4   40.88    4.25
   2  -1   4   42.86    5.88
   2   1   4   46.03    4.69
  -2   1  -4   42.19    3.06
  -2   1  -4   42.25    5.06
  -2  -1  -4   37.89    1.87
  -2  -1  -4   43.06    3.21
   2   1   5   15.47    3.77
   2   1   5   17.05    1.92
  -2  -1  -5    3.64    6.39
  -2  -1  -5   17.85    1.68
   2  -1   5   17.75    9.21
  -2   1  -5   26.69    7.93
  -2   1  -5   18.14    2.61
   2  -1   5   20.00    3.04
   2   1   5   16.71    3.38
   2  -1   5   27.00    5.40
  -2   1  -5   19.48    4.30
  -2  -1  -5   18.61    3.24
  -2   1  -5   17.64    2.46
  -2  -1  -5   17.47    2.62
  -2  -1  -6  518.76   18.34
   2   1   6  543.36   13.34
   2  -1   6  532.22   10.29
   2  -1   6  556.48   11.90
  -2   1  -6  548.13   10.12
  -2  -1  -6  545.79    7.55
  -2   1  -6  534.47   20.73
   2  -1   6  555.67   24.53
  -2   1  -6  532.42   10.46
  -2  -1  -6  552.62   12.22
   2   1   6  538.30    8.69
   2  -1   6  567.45   16.40
   2   1   6  531.40   13.60
  -2   1  -6  556.46   14.07
  -2  -1  -6  550.99   10.37
   2  -1   7   16.03    4.80
  -2  -1  -7   13.92    2.63
   2   1   7   20.43    3.87
   2   1   7   13.23    2.21
  -2  -1  -7   15.02    1.77
  -2   1  -7   18.31    2.69
   2  -1   7   16.47    9.88
   2   1   7   26.79    3.94
  -2  -1  -7   20.40    6.15
  -2   1  -7   16.79    2.64
   2  -1   7   16.20    3.25
  -2   1  -7   19.52    7.98
  -2   1  -7   20.13    3.81
  -2  -1  -7   12.46    2.92
   2  -1   7   14.01    2.69
  -2  -1  -8   59.28    4.04
   2  -1   8   60.24    4.33
   2   1   8   60.86    3.78
  -2  -1  -8   63.20    3.23
   2  -1   8   66.82    7.05
  -2   1  -8   56.33    4.16
   2  -1   8   64.04    5.01
   2   1   8   72.30    5.87
   2  -1   8   82.61   12.42
   2   1   8   67.24    5.82
  -2   1  -8   68.14    4.19
  -2   1  -8   72.39    5.55
  -2  -1  -8   65.57    4.85
  -2  -1  -9 1262.32   14.24
  -2  -1  -9 1244.81   16.96
   2   1   9 1241.52   21.80
   2  -1   9 1303.41   34.56
  -2   1  -9 1241.08   16.67
   2  -1   9 1257.66   18.07
   2  -1   9 1251.22   19.99
   2  -1   9 1277.75   26.46
   2   1   9 1262.86   16.16
   2   1   9 1275.97   22.22
  -2   1  -9 1245.39   20.84
  -2  -1 -10   86.15    4.81
   2  -1  10   92.24    5.71
   2   1  10   96.83    5.20
  -2  -1 -10   89.31    4.27
   2  -1  10   84.03   11.18
   2  -1  10  103.19    6.53
   2   1  10   92.24    6.81
   2   1  10   98.19    7.10
  -2   1 -10   94.33    4.97
  -2   1 -10   92.80    6.24
  -2  -1 -11  278.11    8.54
   2  -1  11  280.78    9.64
  -2   1 -11  274.35    8.42
   2  -1  11  282.21   10.65
   2   1  11  289.77   11.63
   2   1  11  282.94    8.85
   2  -1  11  251.22   16.55
  -2  -1 -11  271.24    7.63
  -2   1 -11  270.98   10.03
  -2   1 -12   30.16    4.31
   2  -1  12   17.16    8.16
   2   1  12   26.69    3.74
  -2   1 -12   33.62    3.61
  -2  -1 -12   32.88    3.33
   2   1  12   19.24    7.45
   2  -1  12   33.05    4.67
   2   1  12   30.23    4.89
  -2  -1 -12   26.98    3.38
  -2  -1 -13   15.48    3.00
  -2  -1 -13   12.77    2.55
   2   1  13   16.37    7.10
  -2   1 -13   12.62    2.89
   2  -1  13   14.69    7.97
  -2   1 -13   11.79    3.41
   2  -1  13   15.89    4.06
   2   1  13   16.62    4.27
  -2   1 -14   11.13    3.38
   2   1  14   11.03    7.68
  -2   1 -14    8.71    2.71
  -2  -1 -14    8.86    2.49
   2  -1  14   -0.66    8.42
   2  -1  14    7.83    3.80
   2   1  14    7.55    4.16
  -2  -1 -14    6.70    2.53
   2   1  15    9.10    7.09
  -2  -1 -15    2.68    2.20
   2  -1  15   13.55    9.04
  -2   1 -15    4.93    2.73
   2  -1  15    1.72    3.42
   2   1  15    1.75    3.71
  -2   1 -15    1.73    2.33
  -2  -1 -15    0.92    2.23
   2   1  16    2.29    7.23
  -2   1 -16   -0.73    2.40
  -2  -1 -16    1.56    2.55
  -2   1 -16   -0.86    2.58
   2  -1  16   11.27    8.98
   2   1  16   14.91    4.82
   2  -1  16    4.56    3.79
  -2  -1 -16   -1.54    2.31
  -2   1 -17  127.81    7.75
   2   1  17  125.65    9.55
   2   1  17   69.73   10.59
  -2  -1 -17  130.49    7.09
   2  -1  17   86.59   13.86
  -2  -1 -17  129.68    7.18
  -2   1 -17  139.29    7.25
   2  -1  17  144.88    9.54
  -2  -1 -18    8.65    2.97
  -2  -1 -18    4.93    3.06
  -2   1 -18    5.11    2.93
   2  -1  18    6.14    4.16
   2   1  18    3.00    4.44
  -2   1 -18    6.84    3.04
  -2  -1 -19    4.73    2.95
  -2   1 -19    6.06    3.29
  -2   1 -19    6.36    3.12
  -2  -1 -19   12.70    3.84
   2  -1  19   -2.78    4.39
   2   1  19   -0.35    4.61
  -2  -1 -20   41.38    5.08
  -2   1 -20   40.20    4.98
   2  -1  20   46.56    7.04
   2   1  20   55.71    7.91
  -2   1 -20   38.51    5.23
  -2  -1 -20   40.05    4.90
  -2  -1 -21    5.01    3.03
  -2  -1 -21    0.90    3.51
  -2   1 -21    5.04    3.57
   2  -1  21    6.21    5.03
   2   1  21   13.06    5.75
  -2   1 -21    9.31    3.91
  -2  -1 -22    0.85    3.00
  -2  -1 -22    5.56    3.85
  -2   1 -22   -0.90    3.26
   2  -1  22    0.44    4.89
   2   1  22    7.30    5.61
  -2   1 -22    7.23    4.01
  -2   1 -23   24.53    4.99
  -2  -1 -23   20.90    4.52
   2  -1  23   28.39    6.93
   2   1  23   37.72    7.51
  -2   1 -23   17.82    4.39
  -2   1 -24    5.81    3.55
  -2   1 -24    3.48    4.02
  -2  -1 -24    2.12    3.37
   2  -1  24    0.80    5.67
   2   1  24    8.99    6.44
  -2   1 -25   -0.85    3.61
  -2  -1 -25    1.86    3.58
  -2   1 -25    1.88    3.85
   2  -1  25    8.14    6.59
   2   1  25   -0.09    6.61
  -2   1 -26    7.57    4.41
  -2   1 -26    4.85    4.44
   2  -1  26    8.05    7.06
   2   1  26    7.70    7.10
  -2  -1 -26    5.69    3.85
  -2   1 -27   -2.56    4.07
  -2  -1 -27    5.20    4.16
  -2   1 -27    3.02    4.69
   2  -1  27   12.04    7.67
   2   1  27    0.62    7.64
   2   2 -25    6.15    4.42
   2  -2 -25    0.17    4.62
   2   2 -24   -4.60    4.06
   2  -2 -24   -0.10    4.07
   2  -2 -23   -4.65    4.51
   2   2 -23    1.13    3.70
   2  -2 -22   -3.71    3.92
   2   2 -22    1.53    3.95
   2   2 -21    6.02    3.51
   2  -2 -21   14.25    4.48
   2   2 -20   -3.22    3.20
   2  -2 -20   -1.33    3.29
  -2  -2  19   93.40    6.03
   2   2 -19   82.42    6.44
   2  -2 -19   78.51    6.81
   2  -2 -18   12.51    3.67
   2   2 -18    9.30    3.19
  -2  -2  18   12.45    3.22
   2   2 -17    4.79    2.70
  -2  -2  17    1.42    2.39
   2  -2 -17    1.44    2.98
  -2   2  17    1.43    3.07
   2   2 -16    9.82    3.00
  -2   2  16   13.58    3.22
  -2  -2  16    5.39    2.27
   2  -2 -16    9.42    3.30
   2  -2 -15   51.42    5.12
  -2   2  15   47.11    3.81
  -2  -2  15   56.06    4.03
   2   2 -15   47.92    4.39
   2   2 -15   55.67    5.79
   2  -2 -14   -1.64    2.84
   2   2 -14    2.35    2.11
  -2  -2  14    3.67    1.97
  -2   2  14    5.39    2.17
   2  -2 -13  153.70    7.72
  -2  -2  13  144.09    5.17
  -2   2  13  134.05    4.70
   2   2 -13  152.58    6.52
   2   2 -13  128.93    7.83
   2  -2 -12   -1.28    2.66
   2   2 -12    0.75    1.85
  -2  -2  12    1.28    1.51
  -2  -2  11  268.97    9.53
   2  -2 -11  265.99    9.37
  -2  -2  11  264.32    6.36
   2   2 -11  283.52    8.13
   2   2 -10   11.39    2.17
   2  -2 -10    6.05    2.53
  -2  -2  10    7.73    2.39
  -2  -2   9   27.91    3.19
  -2  -2   9   26.45    3.33
   2  -2  -9   27.92    3.51
   2   2  -9   31.90    2.95
  -2  -2   9   29.06    1.86
  -2  -2   8  160.60    5.90
  -2  -2   8  178.66    6.59
   2  -2  -8  189.84    7.52
   2   2  -8  177.35    5.50
  -2  -2   8  153.95    3.77
  -2  -2   7    6.48    1.45
  -2  -2   7    2.23    1.79
  -2   2   7    4.36    2.04
  -2  -2   7    5.64    1.79
   2   2  -7    5.80    1.53
   2  -2  -7    4.04    2.40
   2  -2  -6  127.42    6.22
  -2  -2   6  111.13    4.15
  -2   2   6  114.29    5.25
  -2  -2   6  115.25    4.71
   2   2  -6  113.20    3.94
  -2  -2   6  114.42    4.31
  -2  -2   5    4.16    2.61
   2   2  -5   -1.02    1.26
  -2   2   5    1.98    1.96
  -2  -2   5    2.14    1.66
   2  -2  -5    1.09    2.19
  -2  -2   5    0.85    1.26
  -2   2   5    0.89    1.53
  -2  -2   4    1.04    1.11
  -2   2   4    2.56    1.28
  -2  -2   4    0.49    1.59
  -2   2   4    1.59    1.93
   2   2  -4    1.95    1.13
   2  -2  -4    3.34    2.27
  -2  -2   4    1.86    2.30
  -2  -2   4    8.11    3.64
  -2  -2   3  723.87    6.97
  -2   2   3  741.93   12.39
   2   2  -3  704.78    7.54
  -2  -2   3  728.73   12.92
  -2  -2   3  734.08    8.67
  -2   2   3  737.20    7.22
   2  -2  -3  755.43   13.27
  -2   2   2    2.69    1.24
  -2  -2   2   -1.08    2.69
  -2  -2   2    2.39    1.01
   2  -2  -2    0.96    1.12
   2   2  -2    0.79    0.85
  -2   2   2   -1.95    9.81
   2  -2  -2    2.48    2.25
  -2  -2   2    1.84    0.72
  -2   2   2    2.48    2.04
  -2  -2   1   25.25    1.30
  -2   2   1   25.90   11.34
  -2  -2   1   34.13    3.64
   2  -2  -1   37.62    2.17
  -2   2   1   32.84    3.07
  -2  -2   1   25.58    2.08
  -2  -2   1   27.47    1.07
  -2   2   1   35.42    2.08
  -2   2   0    3.44    2.18
  -2   2   0   -2.75   10.61
  -2   2   0    4.40    1.50
   2  -2   0    3.10    1.50
  -2   2   0    4.58    4.52
  -2  -2   0    3.20    2.46
   2   2   0    4.55    2.77
  -2   2  -1   51.26    2.82
  -2   2  -1   46.91   12.02
   2  -2   1   47.93    2.92
  -2   2  -1   51.99    3.96
  -2  -2  -1   51.53    4.16
   2   2   1   47.70    4.51
  -2   2  -1   43.89    6.24
  -2  -2  -1   33.39    1.53
  -2  -2  -1   35.53    1.75
   2   2   2   63.50    3.58
   2  -2   2   68.62   13.20
  -2  -2  -2   78.78    5.03
   2  -2   2   76.73    3.70
  -2   2  -2   87.62   12.93
   2   2   2   70.28    5.30
  -2   2  -2   78.44    7.49
  -2  -2  -2   72.09    2.52
  -2  -2  -3  116.97    3.42
  -2   2  -3  121.46    5.14
   2  -2   3  115.15   14.50
  -2   2  -3  103.55   12.60
  -2   2  -3  127.31    4.61
   2  -2   3  121.50    4.70
  -2  -2  -3  122.25    6.19
   2   2   3  121.07    6.85
   2  -2   3  122.07    8.79
   2   2   3  115.83    5.16
  -2   2  -3  118.69    8.74
  -2   2  -4    0.76    4.04
   2   2   4    0.66    2.51
  -2  -2  -4    1.61    2.55
  -2   2  -4    2.09    2.10
   2  -2   4   -3.51    9.23
  -2   2  -4    1.42    1.65
  -2   2  -4    2.92    7.73
   2   2   4   -0.77    0.87
   2  -2   4   -0.58    1.84
   2  -2   4    8.08    5.11
  -2  -2  -4    0.43    1.24
   2   2   4    3.28    2.99
  -2   2  -5   11.60    4.55
  -2  -2  -5   11.06    1.74
   2   2   5   12.26    3.04
   2   2   5   10.60    1.47
   2  -2   5   19.39   10.20
   2  -2   5   10.43    2.48
  -2   2  -5    8.28    7.30
  -2   2  -5   10.11    2.13
  -2   2  -5   14.39    2.55
  -2  -2  -5   11.31    3.10
   2   2   5    8.16    3.34
   2  -2   5   11.06    4.59
  -2   2  -6   10.10    4.24
  -2  -2  -6   18.10    2.15
  -2   2  -6   18.97    2.89
   2   2   6   18.01    1.93
  -2  -2  -6    9.13    5.91
  -2   2  -6   19.28    2.51
   2  -2   6   15.02    2.69
  -2  -2  -6   15.86    3.47
   2   2   6   21.36    3.44
   2  -2   6   27.89   10.66
   2   2   6   14.34    3.81
   2  -2   6   18.41    5.21
  -2   2  -6   11.61    7.59
  -2   2  -7   13.25    2.67
  -2  -2  -7   14.63    2.08
  -2   2  -7   12.31    4.06
   2   2   7   11.22    3.21
  -2  -2  -7   13.91    4.99
   2  -2   7    5.42    8.85
   2  -2   7   15.86    3.10
  -2  -2  -7   11.75    3.46
  -2   2  -7   14.71    2.78
   2   2   7    9.86    3.71
   2   2   7   13.14    2.01
   2  -2   7   24.62    5.69
   2  -2   8  109.18    5.83
  -2   2  -8  108.03    5.63
   2  -2   8  101.49   12.46
   2  -2   8  116.40    5.89
  -2  -2  -8   86.78    6.95
  -2   2  -8  126.56    5.84
   2   2   8  107.88    7.26
   2  -2   8  118.35    9.32
  -2  -2  -8  115.45    4.67
  -2   2  -8  114.45    7.55
   2   2   8  116.33    6.32
   2   2   8  112.28    4.55
   2   2   9   77.33    4.14
  -2  -2  -9   75.21    4.11
  -2  -2  -9   80.23    4.01
  -2   2  -9   76.70    4.98
   2  -2   9   72.97    5.08
   2   2   9   78.10    6.68
   2  -2   9   66.96   11.04
   2  -2   9   80.85    5.41
  -2   2  -9   77.12    6.41
   2   2   9   69.22    5.39
   2  -2  10  644.01   14.45
  -2   2 -10  624.99   13.31
   2   2  10  621.82   11.46
   2  -2  10  580.06   25.30
  -2  -2 -10  613.12   10.94
   2  -2  10  608.10   14.07
   2   2  10  608.00   14.76
  -2   2 -10  615.93   16.29
   2   2  10  628.23   17.07
  -2  -2 -10  625.85   11.65
   2   2  11  524.16   11.23
  -2  -2 -11  522.24   11.00
  -2  -2 -11  533.59   10.82
   2  -2  11  517.52   24.34
   2  -2  11  540.33   13.89
   2   2  11  486.71   15.54
  -2   2 -11  518.27   12.39
   2   2  11  531.78   14.53
  -2   2 -11  536.59   15.26
   2   2  12   13.07    2.91
  -2   2 -12   16.50    3.14
  -2  -2 -12   12.45    2.58
   2  -2  12   11.09    8.44
  -2   2 -12   16.40    3.98
   2  -2  12   15.44    3.50
  -2  -2 -12   14.06    2.39
   2   2  12   11.51    4.24
  -2  -2 -13   37.07    3.78
   2  -2  13   35.80    9.82
  -2   2 -13   36.45    3.92
  -2  -2 -13   38.80    3.80
   2  -2  13   42.37    4.80
   2   2  13   44.41    5.98
  -2   2 -13   41.56    5.03
  -2   2 -14   39.58    5.26
  -2  -2 -14   41.14    4.01
   2   2  14   37.19    5.87
  -2  -2 -14   38.60    4.10
  -2   2 -14   38.54    4.29
   2  -2  14   41.59    5.06
  -2   2 -15   23.81    4.56
  -2  -2 -15   18.38    3.31
  -2   2 -15   25.33    3.78
   2  -2  15   31.60    5.00
   2   2  15   20.01    5.33
  -2  -2 -16    0.27    2.22
  -2   2 -16    7.98    3.00
   2   2  16    4.45    3.70
  -2   2 -16    8.84    3.64
   2  -2  16    4.47    3.65
   2   2  16    2.74    4.17
  -2   2 -17   56.24    6.08
  -2   2 -17   58.96    5.41
  -2  -2 -17   55.61    5.06
   2  -2  17   59.15    6.48
   2   2  17   65.90    7.91
  -2   2 -18   15.03    4.14
  -2  -2 -18   17.58    3.58
   2  -2  18   25.47    5.42
   2   2  18   25.95    5.94
  -2   2 -18   28.12    4.45
  -2   2 -19   32.44    4.99
  -2  -2 -19   30.81    4.16
   2   2  19   32.91    6.72
  -2   2 -19   36.22    4.81
   2  -2  19   28.61    5.85
  -2  -2 -20   -1.83    2.59
  -2   2 -20    6.47    3.37
   2  -2  20    4.46    4.87
   2   2  20   -0.95    4.91
  -2   2 -20   -2.44    3.18
  -2  -2 -21   15.81    3.69
  -2   2 -21   15.93    4.74
  -2   2 -21   17.52    4.04
   2   2  21   31.85    7.22
   2  -2  21   26.44    6.17
  -2  -2 -22    4.90    3.62
   2  -2  22   -1.77    5.01
   2   2  22   -4.62    5.86
  -2   2 -22    1.20    3.34
  -2   2 -22   -1.00    3.72
  -2   2 -23    8.33    4.03
   2  -2  23   16.05    6.19
  -2  -2 -23    7.11    3.47
   2   2  23    9.20    6.49
  -2   2 -23    8.43    4.04
  -2   2 -24   22.63    4.84
  -2  -2 -24   16.52    4.31
   2  -2  24   28.94    7.10
   2   2  24   19.59    7.82
  -2   2 -24   17.01    4.95
  -2  -2 -25    8.67    4.23
  -2   2 -25    0.66    4.08
   2  -2  25   17.53    6.96
   2   2  25   18.65    7.69
  -2   2 -25    1.60    3.86
  -2   2 -26   18.72    5.24
  -2  -2 -26    8.62    3.94
  -2   2 -26   19.81    5.47
   2  -2  26   24.77    7.76
   2   2  26   12.89    8.15
  -2   2 -27   11.93    5.59
  -2  -2 -27    7.38    4.60
  -2   2 -27   17.94    5.72
   2  -2  27   22.13    8.29
   2   2  27   14.63    8.35
   2  -3 -25    9.42    5.30
   2   3 -25   -2.01    4.54
   2   3 -24   -4.22    4.16
   2  -3 -24    5.41    4.69
   2  -3 -23    2.45    4.06
   2   3 -23   -3.39    3.66
   2  -3 -22    2.98    3.93
   2   3 -22   11.69    3.85
   2  -3 -21   16.06    4.51
   2   3 -21   19.54    4.03
   2  -3 -20   26.82    5.20
  -2  -3  20   29.35    4.40
   2   3 -20   21.50    4.09
  -2  -3  19   13.07    3.50
   2  -3 -19    8.15    3.85
   2   3 -19   11.19    3.33
   2   3 -18    2.02    3.35
   2   3 -18    0.77    2.52
  -2  -3  18    1.29    2.61
   2  -3 -18    0.87    3.31
   2  -3 -17   38.68    5.07
   2   3 -17   36.62    4.52
  -2  -3  17   38.20    3.89
   2   3 -17   35.22    4.11
   2  -3 -16   16.50    4.29
   2   3 -16   12.46    2.85
   2   3 -16    6.67    2.87
   2  -3 -16    7.83    1.18
  -2  -3  16   12.49    2.81
   2   3 -15    2.21    2.60
   2   3 -15    1.08    2.08
   2  -3 -15   -0.14    3.03
  -2  -3  15    0.23    2.06
   2   3 -14    1.93    2.17
   2   3 -14    3.29    2.50
   2  -3 -14    1.47    2.68
  -2  -3  14    3.56    2.06
   2   3 -14    6.73    5.36
   2  -3 -13   72.05    5.73
   2   3 -13   81.76    5.30
  -2  -3  13   75.62    4.30
   2   3 -13   76.77    4.61
   2   3 -13   79.30    7.61
   2  -3 -12  155.95    7.90
   2   3 -12  151.94    6.70
   2   3 -12  142.28    5.84
  -2  -3  11   39.54    2.65
   2   3 -11   36.51    3.53
   2   3 -11   39.65    3.23
   2  -3 -11   41.88    4.55
  -2  -3  11   32.91    4.37
   2  -3 -10   45.55    4.54
   2   3 -10   46.28    3.61
   2   3 -10   44.93    3.18
  -2  -3  10   42.10    4.48
  -2  -3  10   41.93    2.59
  -2  -3   9   19.78    3.45
   2   3  -9   20.74    2.62
   2   3  -9   17.49    2.13
  -2  -3   9   15.96    3.13
  -2  -3   9   13.99    1.77
   2  -3  -9   18.55    3.27
   2  -3  -8    2.95    2.33
  -2  -3   8    7.01    1.52
  -2  -3   8    8.09    2.69
   2   3  -8    5.62    1.61
  -2  -3   8    5.67    2.41
   2   3  -8    5.30    1.76
   2   3  -7   94.22    4.17
  -2  -3   7   90.61    5.12
   2   3  -7   88.50    3.55
  -2  -3   7   84.13    4.69
  -2  -3   7   85.35    3.89
   2   3  -6   27.77    2.40
  -2   3   6   30.27   11.89
   2  -3  -6   29.39    3.86
  -2  -3   6   28.32    3.15
   2   3  -6   29.25    2.12
  -2  -3   6   26.63    2.81
  -2  -3   6   26.88    2.98
  -2   3   5   87.97    5.08
  -2  -3   5   86.21    4.32
  -2   3   5   74.68   14.06
   2   3  -5   93.57    3.55
   2   3  -5   91.25    2.95
   2  -3  -5   92.69    5.63
  -2  -3   5   86.48    3.77
  -2  -3   5   93.14    5.56
   2  -3  -4  391.79    4.70
  -2   3   4  441.80   10.56
  -2  -3   4  428.10    8.20
  -2   3   4  385.13   25.49
   2   3  -4  449.60    6.85
  -2  -3   4  408.30    6.90
   2   3  -4  416.55    5.35
  -2  -3   4  417.03   12.32
  -2   3   4  432.96    8.66
   2  -3  -4  445.48   11.44
   2  -3  -3    3.53    2.51
  -2   3   3    7.37    1.95
  -2  -3   3    3.57    1.57
  -2   3   3    9.09   11.26
   2   3  -3    3.76    1.09
   2   3  -3    2.66    0.63
   2  -3  -3    4.82    1.07
  -2   3   3    4.61    2.33
  -2  -3   3    4.92    2.72
  -2  -3   3    1.87    4.11
  -2  -3   3    1.13    0.99
  -2   3   2   67.90   14.07
  -2  -3   2   68.48    2.78
   2  -3  -2   81.01    5.26
  -2   3   2   75.55    4.79
  -2  -3   2   76.98    5.29
   2   3  -2   74.64    2.30
   2  -3  -2   78.44    2.71
  -2   3   2   78.84    3.35
   2   3  -1   33.35    1.31
  -2   3   1   37.62   11.71
   2  -3  -1   36.12    2.24
  -2  -3   1   35.68    3.88
  -2   3   1   35.45    3.61
  -2   3   1   41.61    2.61
   2  -3   0   95.73   14.87
  -2   3   0  129.75   16.10
   2  -3   0  103.01    3.71
  -2  -3   0  116.25    6.37
  -2   3   0  109.98    9.07
  -2   3   0  110.59    5.56
  -2   3   0  108.95    3.93
   2  -3   1  434.26    7.71
  -2   3  -1  456.00   11.05
   2  -3   1  434.36   25.46
  -2   3  -1  440.03   23.71
  -2  -3  -1  431.09   11.49
  -2   3  -1  447.90   16.68
  -2   3  -1  466.03    8.06
   2  -3   2  255.44   19.76
  -2   3  -2  260.88   19.15
  -2   3  -2  263.38    8.52
   2  -3   2  262.41    6.44
  -2   3  -2  276.92   13.36
  -2  -3  -2  261.52    9.49
   2   3   2  241.44    9.53
  -2   3  -2  273.25    6.47
  -2   3  -3  170.15    5.34
  -2   3  -3  163.39   15.75
   2  -3   3  196.79   18.00
   2  -3   3  172.85    5.58
   2   3   3  130.68    4.53
  -2  -3  -3  161.74    3.06
  -2  -3  -3  167.59    7.86
   2   3   3  157.03    7.97
  -2   3  -3  172.03   10.80
  -2   3  -4   23.33    2.58
  -2   3  -4   18.01    3.12
  -2  -3  -4   20.35    1.55
   2  -3   4   12.02   10.60
   2  -3   4   20.30    2.47
  -2   3  -4   22.13    8.32
  -2  -3  -4   20.42    4.06
   2   3   4   19.51    2.45
   2  -3   4   29.56    6.13
   2   3   4   17.20    1.17
   2   3   4   15.22    3.79
  -2   3  -4   15.01    5.23
  -2   3  -5   71.85    4.02
  -2  -3  -5   69.27    2.77
  -2   3  -5   67.78    4.73
   2   3   5   64.69    2.37
   2  -3   5   89.57   14.41
  -2  -3  -5   70.85    5.64
  -2   3  -5   67.55   11.47
   2   3   5   70.26    6.02
   2  -3   5   72.78    8.06
  -2   3  -5   72.77    7.52
   2  -3   5   76.15    4.33
   2   3   5   68.91    3.78
  -2   3  -6   16.79    2.60
  -2   3  -6   16.14    4.94
  -2   3  -6   20.87    3.32
   2   3   6   12.79    2.43
  -2  -3  -6   17.76    1.85
   2  -3   6   16.13   10.51
   2  -3   6   17.91    2.68
   2   3   6   17.41    1.75
  -2  -3  -6   13.97    3.83
   2   3   6   19.63    4.26
   2  -3   6   25.34    6.00
  -2   3  -7  182.76    7.57
   2  -3   7  163.62   16.41
   2   3   7  165.83    4.67
  -2  -3  -7  173.84    5.01
   2  -3   7  180.36    6.82
   2   3   7  164.18    9.02
  -2   3  -7  182.46   10.59
   2   3   7  176.02    6.47
  -2   3  -8   52.42    4.53
   2   3   8   44.31    2.91
  -2  -3  -8   45.61    2.95
   2  -3   8   33.36   10.48
   2  -3   8   53.29    4.17
   2   3   8   50.87    5.65
  -2  -3  -8   26.04    3.44
  -2   3  -8   46.75    6.38
   2   3   8   45.79    4.02
  -2   3  -9   48.38    4.48
   2  -3   9   33.00   10.03
   2   3   9   46.45    3.12
  -2  -3  -9   40.16    2.99
   2  -3   9   50.51    4.26
   2   3   9   49.68    6.01
  -2   3  -9   53.17    6.37
   2   3   9   43.67    4.25
   2  -3  10  882.12   16.52
   2   3  10  862.12   13.00
   2  -3  10  884.91   33.15
  -2   3 -10  891.06   17.09
   2   3  10  804.22   20.18
  -2  -3 -10  833.53   12.77
  -2   3 -10  901.55   21.17
   2   3  10  838.82   16.40
  -2   3 -11  127.81    6.88
  -2  -3 -11  113.99    5.16
   2  -3  11  125.87    6.95
   2   3  11  114.11    8.68
   2   3  11  110.26    5.28
  -2   3 -11  128.53    8.66
   2   3  11  126.20    7.08
  -2  -3 -12    4.55    1.95
  -2   3 -12   -0.58    2.55
   2   3  12    4.55    2.18
  -2   3 -12    8.23    3.71
   2  -3  12    4.02    2.81
   2   3  12    4.03    4.34
  -2  -3 -13   22.98    3.03
   2  -3  13   27.52    4.11
  -2   3 -13   26.71    3.91
   2   3  13   20.86    5.13
  -2   3 -13   27.13    4.88
  -2  -3 -14    3.30    2.19
  -2   3 -14    6.56    2.72
  -2   3 -14    7.16    3.85
   2  -3  14    2.43    3.08
   2   3  14    6.84    4.70
  -2   3 -15   36.82    5.34
  -2   3 -15   31.92    4.33
  -2  -3 -15   28.14    3.44
   2  -3  15   32.53    4.68
   2   3  15   31.52    6.04
  -2   3 -16  101.20    8.04
  -2   3 -16   94.95    6.58
  -2  -3 -16   77.67    5.52
   2  -3  16  105.42    7.83
   2   3  16   93.09    8.87
  -2   3 -17    8.92    4.02
  -2   3 -17    9.08    3.42
   2  -3  17   15.44    4.47
   2   3  17   17.59    6.19
  -2  -3 -17    8.86    2.90
  -2   3 -18   37.43    5.73
  -2   3 -18   39.14    4.92
  -2  -3 -18   33.01    4.17
   2  -3  18   44.20    6.21
   2   3  18   37.08    7.25
  -2  -3 -19   -0.64    2.58
  -2   3 -19    0.00    3.05
  -2   3 -19    1.84    3.30
   2  -3  19    7.75    4.28
   2   3  19    6.57    6.00
  -2   3 -20   36.88    5.38
  -2  -3 -20   31.95    4.60
  -2   3 -20   43.01    5.27
   2  -3  20   28.82    5.51
   2   3  20   43.36    7.59
  -2  -3 -21    4.94    3.15
  -2   3 -21    4.99    3.45
   2  -3  21    7.88    4.96
  -2   3 -21    5.02    3.40
   2   3  21   11.62    6.34
  -2   3 -22   19.86    4.64
   2  -3  22   32.89    6.75
  -2  -3 -22   24.70    4.66
  -2   3 -22   21.49    4.82
   2   3  22   26.03    7.91
  -2   3 -23   18.97    4.83
  -2  -3 -23   19.29    4.61
   2  -3  23   18.07    6.54
   2   3  23   10.70    6.67
  -2   3 -23   17.27    4.90
  -2  -3 -24    1.85    3.44
  -2   3 -24   11.98    4.78
   2  -3  24    5.65    6.22
   2   3  24   -5.26    6.47
  -2   3 -24    1.48    4.11
  -2   3 -25    0.32    4.22
  -2  -3 -25    2.92    3.92
   2  -3  25    2.11    6.08
   2   3  25    0.40    6.93
  -2   3 -25    2.01    3.95
  -2  -3 -26    4.61    4.35
   2  -3  26    7.23    7.02
   2   3  26   11.35    8.06
  -2   3 -26   -0.03    4.27
  -2   3 -26    6.22    4.74
  -2   3 -27    6.54    5.34
  -2  -3 -27    3.10    4.14
   2  -3  27   10.27    7.09
   2   3  27   16.01    8.63
  -2   3 -27   -6.54    4.94
   2  -4 -24   17.55    6.60
   2   4 -24   -4.28    3.86
   2   4 -23    0.08    3.68
   2  -4 -23    0.62    4.33
   2  -4 -22   23.29    5.49
   2   4 -22   23.99    4.62
   2   4 -21    3.98    3.38
   2   4 -21    0.77    3.74
   2  -4 -21   -1.81    4.11
  -2  -4  21    1.14    3.44
   2   4 -20   18.49    4.59
   2  -4 -20   11.50    4.65
  -2  -4  20   11.74    3.64
   2   4 -20    9.08    3.36
   2  -4 -19   -0.03    3.73
   2   4 -19    5.03    2.84
   2   4 -19    1.84    3.32
  -2  -4  19    8.56    3.34
   2   4 -18    7.81    3.03
   2   4 -18    4.17    3.17
   2  -4 -18   12.06    3.99
  -2  -4  18    3.19    2.78
   2   4 -17   10.40    3.02
   2   4 -17    9.37    3.23
   2  -4 -17   13.39    4.15
  -2  -4  17   11.69    3.05
   2   4 -16  146.49    7.72
   2  -4 -16  139.79    8.75
  -2  -4  16  123.77    6.23
   2   4 -16  116.07    6.22
   2  -4 -15    6.10    1.65
   2   4 -15    7.05    2.35
   2   4 -15    5.43    2.74
  -2  -4  15   10.18    2.64
   2  -4 -15    6.11    3.19
  -2  -4  14   47.99    4.03
   2  -4 -14   47.69    5.33
   2   4 -14   50.74    4.50
   2  -4 -14   39.32    2.59
   2   4 -14   41.90    3.73
   2   4 -14   52.87    8.09
   2  -4 -14   31.82    2.29
   2   4 -13  267.45    9.03
   2  -4 -13  257.36   10.88
   2  -4 -13  214.36    5.17
   2   4 -13  231.63    7.68
   2   4 -13  182.39   12.25
   2  -4 -13  181.02    4.31
  -2  -4  12  167.79    5.74
  -2   4  12  111.10   18.91
   2   4 -12  176.74    7.16
   2  -4 -12  170.29    8.81
   2  -4 -12  150.00    4.22
   2   4 -12  159.53    6.03
   2  -4 -12  126.90    3.48
   2   4 -11   39.82    3.12
   2   4 -11   46.81    3.86
   2  -4 -11   59.97    5.57
   2  -4 -11   42.43    2.31
  -2   4  11   24.75   13.09
  -2  -4  11   44.24    5.34
   2  -4 -11   36.24    1.91
  -2  -4  11   45.10    3.15
   2   4 -10   38.37    3.44
  -2   4  10   33.46   13.61
   2   4 -10   34.91    2.85
   2  -4 -10   27.57    1.95
  -2  -4  10   35.56    4.98
   2  -4 -10   43.59    4.90
   2  -4 -10   27.52    1.69
  -2  -4  10   34.60    2.84
   2  -4  -9    7.74    2.91
  -2  -4   9    7.58    1.85
   2   4  -9    5.43    1.54
  -2  -4   9    6.48    3.02
  -2   4   9    6.99   12.11
  -2  -4   9    4.52    2.88
   2   4  -9    8.70    2.20
   2  -4  -9    6.10    1.36
   2  -4  -9    6.39    1.16
   2   4  -8   80.42    3.52
  -2  -4   8   91.27    5.61
   2   4  -8   84.13    4.23
  -2   4   8   61.91   14.78
   2  -4  -8   65.99    2.88
   2  -4  -8   97.83    6.56
  -2  -4   8   70.72    5.30
  -2  -4   8   80.05    4.18
   2  -4  -8   76.77    2.73
   2   4  -7   21.21    1.90
   2   4  -7   23.05    2.35
   2  -4  -7   21.40    2.08
   2  -4  -7   28.78    4.14
  -2  -4   7   25.88    4.22
  -2  -4   7   21.64    3.64
  -2  -4   7   22.58    2.80
   2  -4  -7   26.36    1.85
  -2   4   6  118.87   17.04
  -2  -4   6  115.40    5.64
   2   4  -6  117.40    4.39
   2   4  -6  107.85    3.32
   2  -4  -6  112.88    4.12
  -2  -4   6  109.27    5.57
   2  -4  -6  121.14    6.87
  -2  -4   6  103.69    5.44
   2  -4  -6  112.40    3.42
  -2  -4   5   -0.72    2.45
  -2  -4   5   -1.32    2.64
   2  -4  -5    4.70    2.84
  -2  -4   5    3.62    2.10
   2   4  -5    0.00    1.34
   2  -4  -5    0.84    1.22
   2   4  -5    0.06    0.88
  -2   4   4    0.11    3.01
  -2  -4   4    4.14    3.53
  -2   4   4    3.01   11.19
   2   4  -4    2.56    1.40
  -2  -4   4    2.39    1.90
   2   4  -4    0.91    0.66
   2  -4  -4    4.81    1.45
   2  -4  -4    1.45    2.73
  -2  -4   4    2.31    1.91
   2  -4  -3   52.38    2.82
   2  -4  -3   58.74    5.07
  -2   4   3   50.64   13.96
  -2  -4   3   49.98    4.71
   2   4  -3   57.98    2.68
  -2  -4   3   45.48    5.99
  -2   4   3   48.65    3.95
   2  -4  -2   85.03    3.61
   2   4  -2   82.19    2.83
  -2   4   2   84.23   14.71
   2  -4  -2   81.40    5.58
  -2   4   2   93.20    5.92
  -2  -4   2   81.97    5.84
  -2   4   2   78.65    4.41
  -2   4   1    5.53    2.03
  -2   4   1    0.20   10.15
  -2   4   1    2.85    2.40
   2   4  -1    4.11    1.03
  -2  -4   1    2.32    2.99
   2   4   0   34.12    1.72
  -2   4   0   36.15   10.97
  -2  -4   0   35.37    4.73
  -2   4   0   34.87    7.05
  -2   4   0   34.14    3.84
  -2   4   0   32.33    2.75
   2  -4   1  129.29    4.72
  -2   4  -1  121.68    6.38
   2   4   1  102.38    2.60
  -2  -4  -1  123.64    7.53
  -2   4  -1  132.41   10.56
  -2   4  -1  101.67   13.85
  -2   4  -1  126.44    4.80
   2  -4   2  328.41    7.53
  -2  -4  -2  320.90   11.52
  -2   4  -2  336.03   21.22
  -2   4  -2  305.28    9.89
  -2   4  -2  328.26   15.47
  -2   4  -2  303.51    7.19
  -2  -4  -3   90.92    2.59
  -2   4  -3  114.20   10.12
   2  -4   3  103.58    4.62
  -2  -4  -3   98.52    7.03
   2   4   3   94.50    7.09
  -2   4  -3  119.93   14.09
   2   4   3   86.04    2.95
  -2   4  -3  110.74    4.80
   2   4   4   51.40    2.21
  -2   4  -4   53.37    4.52
   2  -4   4   54.13    3.64
   2   4   4   52.26    5.92
  -2   4  -4   60.00    7.91
  -2  -4  -4   63.72    6.18
  -2   4  -4   48.28   11.41
  -2  -4  -4   52.80    2.38
   2   4   4   50.35    2.68
  -2   4  -4   59.78    3.84
  -2   4  -5   72.92    5.41
  -2   4  -5   67.59   11.80
   2  -4   5   73.43    4.31
   2   4   5   55.88    5.92
  -2   4  -5   76.72    8.30
  -2  -4  -5   68.92    2.94
   2   4   5   68.22    2.68
   2   4   5   68.10    3.34
  -2   4  -5   82.87    4.52
  -2   4  -6   45.90    4.56
   2  -4   6   41.15    3.48
   2   4   6   31.56    5.21
  -2   4  -6   45.96    7.11
  -2  -4  -6   40.22    2.67
   2   4   6   37.95    2.97
   2   4   6   38.86    2.37
  -2   4  -7    9.10    5.23
   2   4   7    3.29    1.36
  -2   4  -7    3.08    2.62
  -2  -4  -7    3.98    1.43
   2   4   7    1.47    1.90
   2  -4   7    1.30    1.98
   2   4   7    9.47    4.12
  -2   4  -8   16.12    5.57
  -2  -4  -8    5.07    2.82
   2  -4   8   14.18    2.88
   2   4   8   12.29    2.68
  -2  -4  -8   12.22    1.94
   2   4   8   14.66    1.98
   2   4   8   13.53    4.44
  -2   4  -8   14.84    3.60
  -2   4  -9   12.85    5.06
  -2   4  -9    5.29    2.85
   2   4   9    2.59    1.79
   2   4   9    6.58    2.57
  -2  -4  -9    6.45    1.88
   2  -4   9    5.75    2.42
   2   4   9    5.32    4.36
   2   4  10   88.56    5.61
  -2   4 -10  101.86    6.59
   2   4  10   91.89    4.48
   2  -4  10  102.65    6.05
   2   4  10   97.03    8.14
  -2  -4 -10   92.61    4.65
  -2   4 -10  103.77    8.55
   2   4  11   21.98    3.02
  -2  -4 -11   19.87    2.80
  -2   4 -11   23.22    3.95
   2  -4  11   26.28    3.77
  -2   4 -11   24.56    5.40
   2   4  11   20.30    5.06
  -2   4 -12    7.76    4.11
  -2  -4 -12    6.25    2.14
  -2   4 -12    9.44    3.34
   2   4  12    9.06    2.63
   2  -4  12    5.98    2.77
   2   4  12    7.60    4.62
  -2  -4 -13   10.19    2.54
  -2   4 -13   11.78    4.19
   2  -4  13   17.03    3.65
  -2   4 -13   11.76    3.52
   2   4  13    9.69    4.74
  -2  -4 -14    5.74    2.37
  -2   4 -14    0.26    2.92
  -2   4 -14    3.76    3.93
   2  -4  14    4.71    3.23
   2   4  14    1.66    4.47
  -2   4 -15    0.70    2.91
  -2  -4 -15    4.34    2.25
  -2   4 -15    1.86    3.73
   2  -4  15    0.49    3.16
   2   4  15    2.09    4.62
  -2   4 -16  159.42    8.66
   2  -4  16  165.28    9.17
   2   4  16  150.18   11.09
  -2  -4 -16  137.43    7.19
  -2   4 -16  155.26    9.96
  -2   4 -17   44.79    6.23
  -2   4 -17   47.62    5.39
   2  -4  17   44.33    5.63
   2   4  17   40.01    7.16
  -2  -4 -17   34.70    4.31
  -2  -4 -18    2.86    2.64
  -2   4 -18    4.26    3.28
  -2   4 -18   -3.40    3.63
   2  -4  18   -0.34    3.68
   2   4  18   -2.57    4.96
  -2   4 -19   22.66    4.80
  -2   4 -19   18.13    4.81
  -2  -4 -19   17.85    3.91
   2  -4  19   22.69    5.06
   2   4  19   23.12    6.52
  -2   4 -20   12.83    3.96
  -2  -4 -20    6.63    3.41
  -2   4 -20   10.30    4.38
   2  -4  20   15.09    5.14
   2   4  20    7.25    5.90
  -2  -4 -21    2.60    3.22
   2  -4  21    4.78    4.42
  -2   4 -21    5.20    4.33
  -2   4 -21    5.84    3.72
   2   4  21    3.10    5.89
  -2   4 -22    2.38    3.80
  -2  -4 -22   -3.63    3.56
   2  -4  22   -2.20    4.51
  -2   4 -22    0.80    4.08
   2   4  22  -10.07    6.46
  -2   4 -23    3.46    4.16
  -2  -4 -23   -2.08    3.48
   2  -4  23   -2.92    5.52
  -2   4 -23    5.97    4.05
   2   4  23   -7.02    6.96
  -2   4 -24   12.16    4.61
  -2  -4 -24    6.70    4.20
   2  -4  24   19.05    6.31
   2   4  24   13.02    7.60
  -2   4 -24   10.46    4.61
  -2   4 -25   16.41    5.09
  -2  -4 -25   13.25    4.53
   2  -4  25   23.31    7.21
   2   4  25   10.97    7.46
  -2   4 -25   15.17    5.38
  -2   4 -26   18.20    5.54
  -2  -4 -26    7.20    4.91
   2  -4  26   13.19    7.16
   2   4  26   17.59    8.84
  -2   4 -26   10.01    5.07
   2   5 -24    7.41    5.07
   2   5 -24   -1.55    3.82
   2  -5 -24    4.53    5.37
   2   5 -23   51.25    7.13
  -2   5  23   59.01   23.93
   2   5 -23   34.85    5.43
   2  -5 -23   32.98    6.98
   2   5 -22   -3.52    3.40
   2   5 -22   -0.61    3.97
   2   5 -21    9.24    4.32
  -2  -5  21    3.18    3.51
   2  -5 -21   16.83    5.39
   2   5 -21   10.71    3.37
   2   5 -20    3.74    2.96
   2   5 -20    1.27    3.77
  -2  -5  20    7.21    3.50
   2  -5 -20   -0.10    4.64
   2   5 -19   -2.78    3.39
   2   5 -19    4.27    3.05
  -2  -5  19    4.35    3.12
   2  -5 -19    1.48    3.75
   2   5 -18    3.47    2.82
   2   5 -18   10.93    3.78
  -2  -5  18   -6.26    3.19
   2  -5 -18    3.32    3.80
  -2   5  18    9.43   15.59
   2   5 -17    2.95    2.62
  -2   5  17    2.41   15.12
   2   5 -17    1.64    2.85
  -2  -5  17   -0.02    2.76
   2  -5 -17    1.31    3.56
   2   5 -16    9.58    3.02
   2   5 -16   10.75    2.66
  -2  -5  16    9.81    2.91
   2  -5 -16    6.67    3.67
   2  -5 -15    9.43    2.38
   2   5 -15   10.10    2.70
   2  -5 -15   16.35    4.54
  -2   5  15    9.36   15.12
   2   5 -15   13.62    3.26
  -2  -5  14   56.67    4.16
   2   5 -14   55.54    4.74
   2  -5 -14   59.79    6.28
  -2   5  14   48.32   16.67
   2   5 -14   47.84    3.96
   2  -5 -14   49.50    3.48
   2  -5 -13    1.00    1.86
   2   5 -13   -2.86    2.20
   2   5 -13   -2.17    2.43
   2  -5 -13   -0.03    1.87
  -2   5  13    0.70   13.78
  -2  -5  13    0.72    2.05
   2  -5 -13    5.52    3.40
   2   5 -12   51.04    4.35
  -2   5  12   42.13   15.58
   2  -5 -12   35.44    2.94
   2  -5 -12   40.49    5.28
   2   5 -12   38.07    3.30
   2  -5 -12   35.49    2.74
  -2  -5  12   43.10    3.46
   2   5 -11  188.69    7.16
  -2   5  11  159.74   20.92
   2   5 -11  174.59    6.14
   2  -5 -11  203.08    9.98
   2  -5 -11  177.05    5.65
  -2  -5  11  159.33    9.88
   2  -5 -11  170.77    4.99
  -2  -5  11  187.91    6.57
   2   5 -10   51.84    3.96
  -2   5  10   49.38   14.91
   2   5 -10   40.21    3.02
   2  -5 -10   53.40    5.53
   2  -5 -10   40.05    3.10
  -2  -5  10   44.98    6.11
   2  -5 -10   37.89    2.56
  -2  -5  10   39.23    3.18
  -2   5   9  218.03   23.52
   2   5  -9  241.88    6.40
   2  -5  -9  225.41    6.45
   2  -5  -9  267.70   11.05
  -2  -5   9  219.41   10.52
   2   5  -9  254.39    7.82
   2  -5  -9  225.91    5.46
  -2  -5   9  218.57    6.95
  -2  -5   8   20.29    4.49
  -2  -5   8   16.29    2.56
   2   5  -8   15.26    1.91
  -2   5   8   20.90   13.62
  -2  -5   8   18.39    3.69
   2  -5  -8   20.66    4.16
   2  -5  -8   14.41    2.59
   2   5  -8   18.85    2.60
   2  -5  -8   15.15    1.86
   2   5  -7   92.55    4.56
  -2   5   7   89.83   16.99
   2   5  -7   92.75    3.63
   2  -5  -7   89.64    4.53
  -2  -5   7   88.33    6.38
   2  -5  -7  102.00    6.89
  -2  -5   7   89.97    5.61
  -2  -5   7   91.30    5.42
   2  -5  -7   85.35    3.45
  -2  -5   6   -2.14    2.69
   2  -5  -6    0.96    2.74
  -2  -5   6   -1.84    2.35
   2  -5  -6    1.10    1.45
   2   5  -6    2.51    1.85
  -2   5   6   -0.31   11.98
   2  -5  -6    2.05    2.25
  -2  -5   6    2.56    3.15
   2   5  -6   -0.91    1.09
   2  -5  -5   19.46    3.77
  -2  -5   5   16.71    3.72
  -2  -5   5   15.25    2.85
   2   5  -5   12.59    1.34
  -2   5   5    8.22   11.22
   2   5  -5   13.48    2.09
  -2  -5   5   14.12    3.34
   2  -5  -5   17.24    2.10
  -2   5   4   14.53    4.44
  -2  -5   4   17.02    4.35
   2  -5  -4   24.08    4.01
   2   5  -4   19.83    2.21
   2   5  -4   15.50    1.25
  -2   5   4   21.32   11.48
  -2  -5   4   16.84    2.64
   2  -5  -4   20.17    2.19
   2   5  -3   47.33    2.95
   2   5  -3   31.18    1.28
   2  -5  -3   47.53    5.04
  -2   5   3   52.27   13.24
   2   5  -3   23.48    1.45
  -2  -5   3   37.02    5.70
  -2   5   3   42.86    5.10
   2  -5  -3   49.39    3.00
  -2  -5   2    3.60    4.97
  -2   5   2    2.50    2.87
   2   5  -2    1.89    1.57
   2  -5  -2   -0.62    1.54
  -2   5   2    4.87   10.21
  -2  -5   2    3.20    3.55
   2  -5  -1   87.34    4.19
   2   5  -1   89.40    3.59
  -2   5   1   59.35   13.36
  -2   5   1   77.67    9.11
  -2  -5   1  100.21    7.61
  -2  -5   1   59.76    8.52
  -2   5   1   75.99    5.28
   2  -5   0  277.47    7.17
   2   5   0  273.81    5.78
  -2   5   0  237.60   19.43
  -2   5   0  266.21   15.44
  -2   5   0  244.63    8.04
   2  -5   1  449.71    9.17
   2   5   1  435.24    7.15
  -2   5  -1  427.85   24.80
  -2   5  -1  427.46   18.68
  -2   5  -1  429.54   10.07
   2   5   2   32.02    1.46
  -2   5  -2   24.59   10.35
  -2   5  -2   33.58    8.03
  -2   5  -2   31.62    3.47
   2   5   3  124.36    3.13
  -2   5  -3  133.75   16.21
  -2  -5  -3  114.38    3.45
  -2   5  -3  149.55   11.95
  -2   5  -3  143.73    5.93
   2   5   4   45.60    2.29
  -2   5  -4   47.71    4.91
  -2  -5  -4   49.26    2.69
  -2   5  -4   54.42    7.95
   2  -5   4   46.61    3.64
  -2  -5  -5   13.26    1.79
   2   5   5   11.54    1.71
  -2   5  -5   13.46    3.21
   2  -5   5   15.27    2.63
   2   5   5   11.19    4.14
  -2   5  -5   20.61    6.44
   2   5   6   21.78    2.24
   2  -5   6   22.78    2.94
  -2   5  -6   25.50    4.10
  -2   5  -6   28.00    6.94
   2   5   6   20.68    4.63
  -2  -5  -6   21.82    2.24
   2   5   7   69.53    3.76
   2   5   7   71.96    3.59
   2  -5   7   82.41    5.05
   2   5   7   69.21    6.95
  -2   5  -7   89.11    9.25
  -2   5  -7   87.49    6.40
  -2  -5  -7   73.13    3.78
  -2   5  -8   15.60    5.90
   2   5   8   14.82    2.24
   2  -5   8   16.38    3.04
   2   5   8   11.26    2.22
  -2   5  -8   17.19    3.73
  -2  -5  -8   15.82    2.28
   2   5   8    3.98    3.90
   2   5   9   13.09    2.67
  -2   5  -9   16.75    5.68
   2   5   9   13.41    2.28
   2  -5   9   13.01    2.90
  -2   5  -9   16.62    3.97
  -2  -5  -9   11.17    2.27
   2   5   9    6.68    4.06
  -2   5 -10    2.18    4.80
  -2   5 -10    0.06    2.93
   2   5  10    3.65    1.98
   2  -5  10    3.56    2.30
   2   5  10    1.85    2.29
  -2  -5 -10   -2.91    1.99
   2   5  10   -2.93    4.16
   2   5  11   29.33    3.18
   2  -5  11   30.79    3.88
   2   5  11   33.47    5.91
  -2  -5 -11   29.07    3.47
  -2   5 -11   40.42    6.31
  -2   5 -11   34.19    4.82
  -2   5 -12    2.67    4.12
  -2  -5 -12   -2.70    2.31
   2  -5  12    1.25    2.44
  -2   5 -12    1.23    3.02
   2   5  12   -3.46    4.30
  -2   5 -13   12.54    4.85
  -2   5 -13   10.28    3.65
   2  -5  13    5.41    2.98
  -2  -5 -13    8.32    2.82
   2   5  13    0.71    4.51
  -2   5 -14    4.57    4.13
  -2  -5 -14    1.94    2.39
   2  -5  14    6.75    3.06
  -2   5 -14    2.10    3.21
   2   5  14    5.96    5.02
  -2   5 -15    6.36    3.57
  -2   5 -15    3.40    3.89
  -2  -5 -15   -0.73    2.38
   2  -5  15   -0.38    2.99
   2   5  15    7.85    5.71
  -2   5 -16   -0.42    3.20
  -2   5 -16   -2.80    4.18
  -2  -5 -16   -1.08    2.57
   2  -5  16    5.37    3.39
   2   5  16    1.92    5.35
  -2   5 -17   55.36    5.96
   2  -5  17   58.43    6.27
   2   5  17   49.63    8.06
  -2  -5 -17   44.72    5.02
  -2   5 -17   56.24    7.00
  -2   5 -18    3.37    3.74
  -2   5 -18    4.42    4.52
  -2  -5 -18   -0.52    2.89
   2  -5  18   -0.45    3.61
   2   5  18   10.62    6.15
  -2   5 -19   24.24    4.78
   2  -5  19   27.46    5.22
  -2   5 -19   21.18    5.35
  -2  -5 -19   15.96    3.94
   2   5  19   16.63    6.41
   2   5  20   18.82    7.31
  -2  -5 -20    4.16    3.31
  -2   5 -20    5.05    4.35
   2  -5  20    4.31    4.46
  -2   5 -20    9.58    4.13
  -2   5 -21    4.35    4.02
  -2   5 -21    5.96    4.72
  -2  -5 -21    6.92    3.84
   2  -5  21    4.18    4.53
   2   5  21    5.20    6.58
  -2   5 -22   19.57    4.98
  -2  -5 -22    4.83    3.95
   2  -5  22   13.86    5.55
  -2   5 -22   10.88    4.74
   2   5  22   11.05    7.44
  -2   5 -23   15.79    4.96
  -2  -5 -23    8.06    4.30
   2  -5  23   12.87    5.69
  -2   5 -23   13.66    4.98
   2   5  23    5.95    7.87
  -2   5 -24    0.96    4.43
  -2  -5 -24    2.94    4.05
   2  -5  24    1.65    5.18
  -2   5 -24    0.69    4.15
   2   5  24    7.41    7.44
  -2   5 -25   12.50    5.01
   2  -5  25   20.88    6.99
  -2  -5 -25   10.02    5.01
  -2   5 -25    5.84    4.74
  -2   5 -26    1.39    4.76
   2  -5  26   -1.79    6.26
  -2  -5 -26   -0.97    4.50
   2   5  26   -2.44    8.12
  -2   5 -26    4.73    4.92
   2   6 -23    2.08    3.56
   2   6 -23    8.56    4.87
   2  -6 -23   -0.13    5.20
   2   6 -22    4.74    3.52
  -2   6  22   19.58   20.86
   2   6 -22    8.14    4.72
   2  -6 -22    4.83    5.44
  -2   6  21   12.83   19.69
   2   6 -21   14.01    4.46
  -2  -6  21   18.88    4.63
   2   6 -21   17.10    4.25
   2  -6 -21   10.72    5.38
   2   6 -20   -1.05    3.13
   2   6 -20    5.44    3.98
  -2  -6  20    3.52    3.58
   2  -6 -20    4.58    4.94
   2   6 -19   14.16    3.50
   2   6 -19   13.95    4.04
  -2  -6  19   16.43    3.92
   2  -6 -19   13.24    5.27
   2   6 -18   34.24    4.89
   2  -6 -18   31.40    6.13
   2   6 -18   21.77    3.74
  -2  -6  18   33.80    4.69
  -2   6  18   35.56   19.57
  -2   6  17   23.44   16.65
   2  -6 -17   35.17    5.94
   2   6 -17   26.70    3.96
  -2  -6  17   28.03    4.43
   2   6 -17   40.79    5.03
   2   6 -16   24.86    4.04
   2  -6 -16   22.58    5.47
   2   6 -16   24.07    3.60
   2  -6 -15    4.85    4.22
   2  -6 -15    2.95    2.66
   2   6 -15    3.72    2.42
  -2  -6  15    6.00    2.65
   2   6 -15    5.60    3.08
   2   6 -14    5.75    2.32
   2  -6 -14   14.08    4.61
   2  -6 -14    4.72    2.57
  -2  -6  14    6.12    2.50
   2   6 -14    5.87    2.69
   2   6 -13   38.92    4.09
   2   6 -13   37.49    3.62
   2  -6 -13   49.02    6.14
   2  -6 -13   38.33    3.58
  -2  -6  13   43.74    3.90
   2  -6 -12  192.78   10.69
   2  -6 -12  144.74    6.17
   2   6 -12  172.22    7.61
  -2   6  12  123.59   21.13
   2   6 -12  154.58    6.28
   2  -6 -12  156.93    5.92
  -2  -6  12  169.34    6.78
   2  -6 -11   14.89    2.50
   2   6 -11   14.20    2.50
   2   6 -11   17.97    3.12
   2  -6 -11   21.53    4.37
  -2   6  11   27.44   15.86
  -2  -6  11   32.88    7.05
   2  -6 -11   14.52    2.92
  -2  -6  11   19.74    3.02
   2   6 -10  353.45    9.97
  -2   6  10  339.60   29.82
   2   6 -10  329.14    8.04
   2  -6 -10  297.76    8.70
   2  -6 -10  360.41   13.74
  -2  -6  10  308.32   14.09
   2  -6 -10  307.51    7.63
  -2  -6  10  304.59    8.88
   2   6  -9   29.54    3.34
   2   6  -9   27.58    2.59
  -2   6   9   21.39   16.30
   2  -6  -9   29.93    3.79
   2  -6  -9   31.63    4.94
   2  -6  -9   26.38    2.79
  -2  -6   9   25.72    3.20
  -2  -6   9   31.68    5.94
   2   6  -8   24.74    3.05
   2   6  -8   23.47    2.37
  -2   6   8   27.34   12.77
   2  -6  -8   16.84    3.18
   2  -6  -8   29.92    4.95
  -2  -6   8   18.48    5.37
  -2  -6   8   27.75    3.75
   2  -6  -8   22.71    2.62
  -2  -6   7   11.77    3.14
   2  -6  -7   10.07    2.03
   2  -6  -7   11.61    3.90
  -2  -6   7    8.23    2.99
   2   6  -7   14.67    2.56
  -2   6   7   18.52   11.35
   2   6  -7    9.97    1.69
   2  -6  -7   10.83    3.29
  -2  -6   7   16.60    4.68
   2   6  -6   25.62    2.16
  -2   6   6   24.20   13.27
   2   6  -6   23.31    2.75
   2  -6  -6   25.83    3.74
  -2  -6   6   19.49    4.32
  -2  -6   6   27.16    4.16
   2  -6  -6   24.47    2.45
   2  -6  -6   28.07    4.68
   2   6  -5   67.21    2.89
   2  -6  -5   75.38    6.44
  -2   6   5   53.83   13.88
  -2  -6   5   59.19    5.14
   2   6  -5   67.38    4.03
  -2  -6   5   57.36    5.64
   2  -6  -5   63.40    3.59
  -2   6   4   -5.12    4.83
  -2  -6   4    6.74    4.16
   2  -6  -4    2.63    1.75
   2   6  -4    0.26    1.84
  -2   6   4   -3.74    9.72
   2   6  -4    1.74    1.01
   2   6  -4    1.36    1.31
   2  -6  -4   -1.69    2.90
   2   6  -3  103.96    3.13
   2   6  -3  129.82    5.25
  -2   6   3  102.63   16.05
   2  -6  -3  129.19    7.73
   2   6  -3   98.19    3.15
  -2   6   3  104.32    8.36
  -2  -6   3  102.01    8.46
   2  -6  -3  117.44    4.86
  -2  -6   2   13.25    5.87
  -2   6   2    0.76    3.70
   2  -6  -2    2.71    2.10
   2   6  -2   -1.63    0.87
   2   6  -2    1.21    2.08
  -2   6   2   17.82   11.04
   2   6  -2    0.08    0.74
   2   6  -1   68.97    3.77
  -2   6   1   66.24   12.87
  -2   6   1   68.50    9.16
   2   6  -1   57.58    1.84
   2   6  -1   46.09    2.18
  -2  -6   1   77.17    9.08
  -2   6   1   53.53    5.47
   2  -6  -1   69.45    3.99
   2   6   0    2.58    1.38
   2  -6   0    2.47    1.93
   2   6   0    5.42    2.02
   2   6   0    1.48    0.60
  -2   6   0   10.27   10.91
  -2   6   0    0.88    6.20
  -2  -6   0    2.09    6.24
   2  -6   1   11.60    2.80
   2   6   1    3.85    2.22
   2   6   1   15.53    1.16
  -2   6  -1    1.61    9.47
  -2   6  -1    9.43    7.43
   2   6   1    0.54    1.81
   2  -6   2  221.02    7.18
   2   6   2  212.11    3.90
  -2   6  -2  229.09   15.24
   2  -6   3   78.61    4.61
   2   6   3   88.48    2.94
  -2   6  -3   83.06   10.24
   2  -6   4   93.37    5.07
   2   6   4   95.54    3.29
  -2   6  -4   92.27   10.35
  -2  -6  -4   87.60    3.92
  -2   6  -5   48.36    5.35
  -2  -6  -5   42.18    3.12
   2   6   5   40.03    2.58
  -2   6  -5   33.51    7.21
  -2   6  -6   -6.39    5.40
  -2   6  -6   -3.92    2.94
   2  -6   6    0.80    2.16
  -2  -6  -6    0.99    1.80
   2   6   6   -0.99    1.56
  -2   6  -7   23.47    6.69
  -2  -6  -7   24.89    2.62
   2   6   7   20.55    2.46
  -2   6  -7   23.79    4.26
   2  -6   7   27.01    3.31
   2   6   7   18.55    5.06
  -2   6  -8    0.98    5.22
  -2  -6  -8   -0.22    1.84
  -2   6  -8   -1.21    2.99
   2  -6   8    4.63    2.75
   2   6   8    3.07    2.02
   2   6   8    0.18    4.10
  -2   6  -9    2.95    5.33
  -2  -6  -9    4.60    1.95
  -2   6  -9    8.31    3.23
  -2  -6  -9    1.29    1.90
   2   6   9    5.03    2.09
   2  -6   9    8.55    2.90
   2   6   9    4.39    1.98
  -2   6 -10   47.71    5.54
   2   6  10   37.90    3.60
   2  -6  10   51.72    4.75
   2   6  10   41.95    6.31
  -2   6 -10   47.30    7.57
  -2  -6 -10   41.60    3.73
  -2  -6 -11    2.13    2.15
  -2   6 -11    2.56    5.03
  -2   6 -11    5.31    3.52
   2  -6  11    5.69    2.81
   2   6  11    2.21    4.51
   2  -6  12   42.56    4.71
  -2   6 -12   45.82    5.65
   2   6  12   29.83    6.55
  -2   6 -12   42.89    7.34
  -2  -6 -12   34.27    3.71
   2  -6  13   43.04    4.98
  -2   6 -13   51.26    7.55
   2   6  13   31.67    6.64
  -2   6 -13   52.36    6.13
  -2  -6 -13   34.88    3.86
  -2   6 -14   13.96    4.45
   2  -6  14   12.59    3.54
  -2   6 -14    9.57    5.09
   2   6  14   20.54    6.32
  -2  -6 -14   11.31    3.14
  -2   6 -15    0.23    4.49
  -2   6 -15    8.04    3.81
   2  -6  15    4.88    3.43
   2   6  15    4.76    5.70
  -2  -6 -15    3.08    2.47
  -2   6 -16   22.41    4.88
   2  -6  16   24.30    4.79
  -2  -6 -16   17.73    3.82
   2   6  16   14.03    6.28
  -2   6 -16   26.07    6.10
  -2   6 -17   19.67    4.69
  -2   6 -17    8.30    4.88
   2  -6  17   12.31    4.25
  -2  -6 -17    9.58    3.61
   2   6  17    5.26    5.73
  -2   6 -18    9.44    4.00
   2  -6  18   13.13    4.55
  -2  -6 -18    8.66    3.40
   2   6  18    8.97    6.41
  -2   6 -18   15.04    5.44
  -2   6 -19   39.13    6.98
  -2   6 -19   31.60    5.44
   2  -6  19   31.49    5.68
  -2  -6 -19   26.26    4.44
   2   6  19   18.81    7.26
  -2   6 -20   -1.42    3.80
  -2   6 -20   -0.64    4.51
   2  -6  20    0.16    4.09
  -2  -6 -20   -1.51    3.57
   2   6  20   -9.27    7.04
  -2   6 -21   17.33    5.38
  -2   6 -21   17.00    6.01
   2  -6  21   13.00    5.22
  -2  -6 -21    5.21    3.80
   2   6  21    0.48    6.74
  -2   6 -22   15.58    5.60
   2  -6  22   14.36    5.58
  -2   6 -22   12.82    4.79
   2   6  22   12.86    7.78
  -2  -6 -22   11.85    4.22
  -2   6 -23    1.43    4.15
   2  -6  23    2.07    4.87
  -2   6 -23    4.74    4.70
   2   6  23   -8.21    7.26
  -2  -6 -23    6.55    4.37
  -2   6 -24   15.06    5.73
   2  -6  24    9.31    5.90
  -2   6 -24    1.12    4.57
   2   6  24   16.45    8.84
  -2  -6 -24    6.65    4.28
  -2   6 -25    6.45    5.07
   2  -6  25   21.77    7.17
  -2   6 -25   10.42    5.47
   2   6  25   16.07    8.71
  -2  -6 -25    7.62    4.43
   2   7 -22    6.36    3.96
   2   7 -22   13.59    4.87
   2  -7 -22    7.82    6.36
   2   7 -21    7.37    3.79
  -2   7  21    5.49   21.57
  -2  -7  21   10.94    4.29
   2   7 -21   17.98    5.11
   2  -7 -21    6.77    5.07
   2   7 -20   44.82    5.93
  -2   7  20   38.88   22.54
   2   7 -20   30.03    4.58
  -2  -7  20   48.80    5.60
   2  -7 -20   40.15    7.51
   2  -7 -19   15.81    6.09
   2   7 -19    4.41    3.08
  -2  -7  19   11.99    4.13
   2   7 -19   -1.18    3.56
   2   7 -18   35.70    5.11
  -2   7  18   31.02   20.03
   2   7 -18   32.66    4.31
   2  -7 -18   33.69    6.57
  -2  -7  18   28.56    4.81
   2   7 -17    7.39    3.08
   2  -7 -17    8.75    4.91
   2   7 -17    7.70    3.45
   2   7 -16    3.55    2.66
   2  -7 -16    9.52    4.93
  -2   7  16   18.47   17.76
   2   7 -16    7.89    3.36
   2   7 -15    8.64    3.03
  -2  -7  15   10.80    3.10
   2  -7 -15   14.01    4.83
   2   7 -15    9.26    3.20
  -2   7  15   16.87   17.27
   2  -7 -14   11.68    4.97
   2  -7 -14    2.87    2.93
  -2  -7  14    9.68    2.95
   2   7 -14    8.73    3.34
   2   7 -14    2.39    2.32
   2  -7 -13    6.51    2.80
  -2  -7  13    2.30    2.70
   2  -7 -13    1.26    3.87
  -2   7  13    5.23   15.37
   2   7 -13    1.03    2.67
   2   7 -13    1.66    2.16
   2  -7 -12    1.69    2.46
  -2   7  12   -1.69   13.08
  -2  -7  12    0.53    2.56
   2   7 -12    0.58    2.57
   2  -7 -12    2.90    3.81
   2   7 -12   -0.13    1.97
   2   7 -11   64.00    5.04
   2   7 -11   55.41    4.07
   2  -7 -11   58.81    6.90
  -2   7  11   58.64   16.78
   2  -7 -11   50.48    3.99
  -2  -7  11   47.69    4.18
   2   7 -10  315.38    8.36
  -2   7  10  224.53   23.69
   2  -7 -10  250.67    9.17
   2   7 -10  322.67   10.09
   2  -7 -10  320.87   13.57
   2  -7 -10  278.77    8.13
  -2  -7  10  281.88    9.26
   2   7  -9   61.05    3.83
  -2   7   9   64.95   16.10
   2   7  -9   67.19    4.83
   2  -7  -9   50.73    4.95
  -2  -7   9   59.87    7.83
   2  -7  -9   73.17    6.94
   2  -7  -9   56.46    4.06
  -2  -7   9   57.66    4.77
   2   7  -8   22.35    2.53
   2   7  -8   26.14    3.35
   2  -7  -8   26.08    4.48
  -2   7   8   26.65   13.70
  -2  -7   8   23.11    5.83
  -2  -7   8   28.80    3.97
   2  -7  -8   28.02    5.13
   2  -7  -8   29.05    2.99
   2  -7  -7   25.95    4.87
   2   7  -7   29.25    2.62
  -2  -7   7   20.53    3.81
   2   7  -7   32.81    3.65
  -2   7   7   40.60   13.68
  -2  -7   7   29.38    5.83
   2  -7  -7   18.76    3.84
   2  -7  -7   26.90    2.94
   2   7  -6   75.55    3.75
   2  -7  -6   73.56    6.78
   2   7  -6   75.57    4.85
  -2   7   6   67.86   14.86
   2  -7  -6   65.58    5.43
  -2  -7   6   68.27    6.14
   2  -7  -6   66.07    4.12
  -2  -7   5    3.11    3.67
   2  -7  -5    2.53    1.89
   2   7  -5    6.59    2.56
  -2   7   5    4.41   10.44
   2  -7  -5    6.80    3.51
   2   7  -5    1.81    1.54
   2   7  -4   60.28    4.23
   2  -7  -4   45.49    5.49
  -2   7   4   41.88   12.32
   2   7  -4   47.95    3.02
  -2  -7   4   48.48    6.23
   2   7  -4   50.06    3.07
   2  -7  -4   50.30    3.67
   2   7  -3   -0.71    1.40
  -2  -7   3   -5.59    4.81
   2  -7  -3    1.06    2.01
   2   7  -3    2.01    1.57
  -2   7   3   -6.10   10.44
   2   7  -3   -3.27    2.18
  -2  -7   2    6.92    5.07
   2   7  -2    7.39    1.41
   2   7  -2    6.86    2.38
   2   7  -2    8.07    1.86
  -2   7   2    0.16    6.42
   2  -7  -2   10.00    2.52
   2   7  -1   34.89    3.48
  -2   7   1   43.93   13.42
   2   7  -1   27.95    2.86
  -2   7   1   37.90    8.52
  -2  -7   1   32.37    7.32
   2   7  -1   28.75    1.98
   2  -7  -1   34.73    3.39
   2   7   0   41.60    3.63
   2   7   0   38.12    3.53
   2   7   0   39.65    2.12
  -2   7   0   31.18    8.49
  -2   7   0   52.80   13.49
  -2  -7   0   46.66    8.92
   2  -7   0   45.61    3.76
   2  -7   1   20.13    2.87
  -2  -7  -1   12.72    7.10
   2   7   1   18.02    2.98
   2   7   1   23.22    1.91
  -2   7  -1   13.66    7.71
   2   7   1   14.79    3.24
   2  -7   2   76.89    4.83
   2   7   2   81.64    3.06
  -2   7  -2   90.63   11.51
   2  -7   3  211.10    7.70
   2   7   3  221.96    5.02
  -2   7  -3  225.23   16.25
   2  -7   4  307.60    9.19
  -2  -7  -4  280.33    7.73
   2   7   4  301.49    6.08
  -2   7  -4  303.89   17.71
   2  -7   5   44.58    4.06
  -2   7  -5   43.07    6.01
   2   7   5   42.94    2.81
  -2   7  -5   46.89    9.36
  -2  -7  -5   48.50    3.72
  -2   7  -6   -1.49    5.80
  -2  -7  -6    2.79    2.16
  -2   7  -6    6.23    3.90
   2   7   6   -1.31    1.70
  -2   7  -7    6.23    5.78
  -2   7  -7    6.68    3.61
   2   7   7    9.28    2.04
  -2  -7  -7   11.98    2.55
  -2   7  -8   -1.74    5.85
  -2   7  -8    2.14    3.32
   2  -7   8   -2.90    2.69
  -2  -7  -8    0.36    2.19
   2   7   8   -0.44    2.01
  -2   7  -9   15.00    4.29
  -2  -7  -9    5.73    3.87
   2  -7   9   12.14    3.24
  -2  -7  -9   14.98    2.93
   2   7   9   10.01    2.48
  -2  -7 -10   59.11    4.62
  -2   7 -10   80.60    7.24
   2  -7  10   70.69    5.63
   2   7  10   52.53    7.48
  -2   7 -10   78.39    9.90
  -2   7 -11    8.02    5.77
  -2   7 -11    9.28    4.02
  -2  -7 -11    2.66    2.46
   2  -7  11    7.70    2.84
   2   7  11    4.86    5.09
  -2  -7 -12   54.70    4.87
  -2   7 -12   72.25    6.97
   2  -7  12   64.89    5.62
   2   7  12   48.82    7.37
  -2   7 -12   74.31    9.28
  -2  -7 -13    2.75    2.67
  -2   7 -13    3.32    5.59
  -2   7 -13    6.98    3.77
   2  -7  13    8.85    3.17
   2   7  13   -7.37    5.74
  -2   7 -14   80.02    7.40
   2  -7  14   71.90    6.46
  -2   7 -14   74.16    9.12
  -2  -7 -14   68.90    5.75
  -2  -7 -15    3.31    2.76
  -2   7 -15    1.20    4.14
  -2   7 -15    6.11    4.99
   2  -7  15    5.08    3.35
   2   7  15   -1.14    5.42
  -2  -7 -16    8.35    3.53
  -2   7 -16   11.62    4.39
  -2   7 -16    7.06    5.52
   2  -7  16    8.03    3.71
   2   7  16    7.56    6.28
  -2  -7 -17    1.88    3.17
  -2   7 -17    0.23    4.04
  -2   7 -17    9.54    5.52
   2  -7  17    2.42    3.49
   2   7  17   -2.89    5.87
  -2   7 -18   49.53    6.71
   2  -7  18   47.36    6.25
   2   7  18   34.94    8.41
  -2  -7 -18   35.23    5.01
  -2   7 -18   38.92    7.44
  -2   7 -19   50.74    6.77
   2  -7  19   45.17    6.40
   2   7  19   34.36    8.69
  -2  -7 -19   33.25    5.32
  -2   7 -19   42.48    7.62
  -2  -7 -20    6.05    3.85
  -2   7 -20   -1.68    4.31
  -2   7 -20   -0.26    4.93
   2  -7  20    4.59    4.21
   2   7  20    4.48    6.94
  -2  -7 -21   12.68    4.80
  -2   7 -21    9.22    4.88
  -2   7 -21    6.35    5.71
   2  -7  21    6.49    4.73
   2   7  21   21.30    8.57
  -2   7 -22   35.79    7.35
  -2  -7 -22   20.49    5.09
  -2   7 -22   27.54    6.12
   2  -7  22   28.64    6.60
   2   7  22   24.30    9.02
  -2  -7 -23    9.07    4.92
  -2   7 -23    8.65    5.05
  -2   7 -23    4.90    5.24
   2  -7  23   12.30    6.05
   2   7  23    4.87    7.76
  -2  -7 -24    4.73    4.76
  -2   7 -24    0.42    4.68
   2  -7  24   -6.98    5.58
  -2   7 -24    1.65    5.26
   2   7  24   -1.21    8.42
   2  -8 -21    2.23    5.57
   2   8 -21   -2.57    4.18
  -2  -8  21    1.83    3.98
   2   8 -20   10.65    4.05
   2   8 -20    1.80    3.75
   2  -8 -20    1.05    5.69
  -2  -8  20   -0.06    3.96
   2   8 -19   27.65    5.17
   2   8 -19   26.14    4.46
  -2   8  19   38.47   19.93
  -2  -8  19   35.67    5.14
   2  -8 -19   29.78    7.22
   2   8 -18   11.77    3.57
   2  -8 -18   28.93    6.97
   2   8 -18   20.89    4.60
  -2   8  18    9.52   16.59
  -2  -8  18   11.03    4.00
   2   8 -17    2.71    2.77
   2  -8 -17   -0.89    4.73
   2   8 -17   -1.98    3.34
   2   8 -16    7.63    3.31
   2  -8 -16    1.26    5.01
   2   8 -16    6.54    3.51
  -2   8  16   14.79   16.17
  -2  -8  16    0.35    3.06
  -2  -8  15    4.37    3.24
   2   8 -15   -0.73    3.10
  -2   8  15    5.81   15.46
   2  -8 -15    6.76    5.01
   2   8 -15    2.50    2.59
   2   8 -14   38.95    4.01
   2   8 -14   52.87    5.44
   2  -8 -14   55.63    7.27
   2  -8 -14   39.47    4.39
  -2   8  14   40.58   17.24
  -2  -8  14   46.67    4.82
   2  -8 -13    6.73    3.11
   2   8 -13   10.70    3.24
  -2  -8  13    7.99    2.92
   2  -8 -13   11.53    4.88
   2   8 -13    9.72    2.85
   2  -8 -12   10.70    3.18
   2   8 -12   18.87    3.70
  -2   8  12   13.21   14.58
  -2  -8  12    6.68    2.99
   2  -8 -12   12.77    4.34
   2   8 -12   12.48    2.79
   2   8 -11   70.08    5.57
   2   8 -11   58.10    4.40
  -2   8  11   56.79   16.40
   2  -8 -11   76.72    8.09
   2  -8 -11   61.92    5.01
  -2  -8  11   59.85    4.91
   2   8 -10   37.03    3.57
   2  -8 -10   38.58    5.96
   2   8 -10   40.74    4.42
   2  -8 -10   34.81    3.80
  -2  -8  10   31.17    4.05
   2  -8  -9   -0.44    4.11
   2  -8  -9   -0.48    2.47
  -2  -8   9   -1.52    3.08
   2   8  -9    0.62    2.61
   2   8  -9   -4.72    2.17
   2   8  -8   26.09    2.97
   2  -8  -8   29.79    5.29
  -2   8   8   20.01   12.44
   2   8  -8   26.13    3.75
  -2  -8   8   27.14    4.37
   2  -8  -8   22.02    3.17
  -2  -8   7    0.50    3.40
   2  -8  -7   -4.05    2.49
   2   8  -7    1.25    2.51
   2   8  -7   -0.06    1.99
   2  -8  -7   -0.59    3.69
   2   8  -6  110.33    5.23
   2   8  -6  137.78    6.83
   2  -8  -6  115.31    8.77
  -2   8   6  106.71   18.17
  -2  -8   6   96.02    7.39
   2  -8  -6  109.01    5.55
   2   8  -6  124.79    5.54
  -2  -8   5   -1.94    3.82
   2  -8  -5   -0.29    2.25
   2  -8  -5   -0.27    3.64
   2   8  -5    1.69    2.08
   2   8  -5    1.47    2.75
  -2   8   5  -10.47   12.54
   2   8  -5    1.06    2.09
  -2  -8   4    4.37    4.16
   2   8  -4    7.51    2.90
   2   8  -4    2.03    2.00
   2  -8  -4    0.45    2.25
  -2   8   4    7.13   11.49
   2   8  -4    3.98    2.11
  -2  -8   3    3.82    4.43
   2  -8  -3    3.10    2.24
   2   8  -3    1.05    2.15
   2   8  -3    4.67    2.67
  -2   8   3    2.37   11.06
   2   8  -3    1.67    1.68
  -2  -8   2   12.95    5.62
   2   8  -2   18.44    2.20
   2   8  -2   21.17    3.46
  -2   8   2   22.74   13.34
   2   8  -2   24.31    3.49
  -2   8   2    9.24    7.07
   2  -8  -2   23.15    3.15
  -2  -8   1   15.91    6.00
   2   8  -1   33.96    3.85
  -2   8   1   35.97   13.21
  -2   8   1   37.11    9.71
   2   8  -1   37.53    4.39
   2   8  -1   29.72    2.49
   2  -8  -1   30.52    3.63
   2   8   0   82.71    5.21
  -2   8   0   88.02   11.99
   2   8   0   78.42    5.61
   2   8   0   82.36    3.48
  -2  -8   0   73.15   10.00
   2  -8   0   81.34    5.02
   2   8   1   33.87    4.02
   2   8   1   33.16    4.87
   2   8   1   32.89    2.58
  -2   8  -1   22.85    9.09
  -2  -8  -1   37.92    8.98
   2  -8   1   19.75    3.21
   2  -8   2   15.28    3.05
  -2  -8  -2   19.66    8.21
   2   8   2   22.17    2.24
   2   8   2   13.78    4.47
  -2   8  -2   20.34    7.87
   2  -8   3   35.26    3.92
   2   8   3   33.63    2.55
   2   8   3   30.43    5.14
  -2  -8  -3   22.77    9.05
  -2   8  -3   27.11    8.70
   2  -8   4   34.51    3.89
  -2   8  -4   36.61    5.62
   2   8   4   30.57    2.56
  -2   8  -4   38.97    9.25
   2  -8   5   17.29    3.13
  -2   8  -5   18.98    5.05
   2   8   5   12.22    2.07
  -2  -8  -5   14.77    2.96
  -2   8  -5    6.38    7.31
   2  -8   6   62.44    5.00
   2   8   6   45.33    3.21
  -2   8  -6   66.07    7.12
  -2   8  -6   64.18   10.41
  -2  -8  -6   46.75    4.15
   2  -8   7   35.81    4.39
  -2   8  -7   28.05    8.45
   2   8   7   18.44    2.58
  -2   8  -7   33.56    6.03
  -2  -8  -7   29.81    3.73
  -2  -8  -8   79.05    9.62
  -2  -8  -8  185.12    7.94
  -2   8  -8  229.97   16.20
  -2   8  -8  221.41   11.48
  -2  -8  -9   -0.31    3.02
  -2   8  -9    5.66    6.07
  -2   8  -9    8.43    4.23
   2  -8   9    0.12    2.73
  -2   8 -10   11.98    6.99
  -2   8 -10   11.13    4.55
   2  -8  10    3.57    2.90
  -2  -8 -10    6.11    2.96
  -2  -8 -11   48.59    5.00
   2  -8  11   51.17    5.33
  -2   8 -11   48.62    9.18
  -2   8 -12    3.12    5.77
  -2   8 -12   14.29    4.86
   2  -8  12   11.42    3.53
  -2  -8 -12    7.85    3.19
  -2  -8 -13   26.17    4.32
   2  -8  13   20.56    4.18
  -2   8 -13   32.42    7.64
  -2   8 -13   25.40    5.42
  -2   8 -14   14.76    6.06
  -2   8 -14   22.24    5.84
  -2  -8 -14   10.24    3.42
   2  -8  14   11.56    3.52
   2   8  14   12.97    5.85
  -2   8 -15   -1.20    5.56
  -2   8 -15   11.82    5.12
  -2  -8 -15    2.05    3.27
   2  -8  15    4.17    3.31
   2   8  15    1.67    6.16
  -2   8 -16   17.51    5.33
  -2   8 -16   24.24    6.41
  -2  -8 -16   19.00    4.18
   2  -8  16   17.16    4.40
   2   8  16    7.86    6.39
  -2   8 -17    0.71    4.44
  -2  -8 -17   -4.05    3.76
  -2   8 -17   11.24    6.43
   2  -8  17    5.73    4.18
   2   8  17   10.07    6.91
  -2  -8 -18   28.25    5.35
   2  -8  18   34.45    5.68
  -2   8 -18   38.07    6.39
   2   8  18   49.07    9.10
  -2   8 -18   48.61    8.30
  -2  -8 -19    0.74    3.85
  -2   8 -19    3.57    4.94
  -2   8 -19    0.97    5.45
   2  -8  19   10.71    4.73
   2   8  19    1.09    7.33
  -2  -8 -20    0.49    3.99
  -2   8 -20    2.12    4.54
  -2   8 -20    6.43    5.61
   2  -8  20    7.38    4.87
  -2   8 -21   26.99    6.38
  -2  -8 -21   17.07    5.48
  -2   8 -21   24.85    7.16
   2  -8  21   28.46    6.08
   2   8  21   11.17    8.40
  -2  -8 -22   13.94    5.44
  -2   8 -22   17.07    5.85
  -2   8 -22   -3.49    5.88
   2  -8  22   18.39    6.12
   2   8  22    1.45    7.71
  -2  -8 -23   -2.81    4.77
  -2   8 -23   -7.05    5.50
  -2   8 -23    6.89    5.84
   2  -8  23    3.11    5.19
   2   9 -20    9.14    4.77
   2  -9 -20    1.31    5.98
  -2  -9  20   -1.02    4.02
   2  -9 -19    5.30    6.01
   2   9 -19    6.41    4.23
  -2  -9  19    8.08    4.28
   2   9 -18    7.40    4.10
  -2   9  18   21.67   18.15
   2  -9 -18   13.19    6.02
  -2  -9  17   31.92    4.93
   2   9 -17   40.62    5.67
   2  -9 -17   44.23    7.68
  -2  -9  16    2.44    3.38
   2  -9 -16    4.45    5.27
   2   9 -16    7.84    4.23
   2   9 -16    4.08    3.07
  -2  -9  15    2.36    3.48
  -2   9  15   25.52   16.41
   2   9 -15   17.71    4.36
   2  -9 -15    3.29    5.20
   2   9 -15    9.67    3.29
  -2  -9  14   -4.50    3.44
   2   9 -14   -2.50    3.53
  -2   9  14  -12.57   14.97
   2   9 -14    0.78    2.69
   2  -9 -14    1.62    4.91
   2   9 -13   30.48    3.92
   2   9 -13   43.27    5.33
  -2   9  13   27.13   15.47
   2  -9 -13   34.24    6.95
   2  -9 -13   27.76    4.39
  -2  -9  13   27.88    4.26
   2  -9 -12    2.36    2.95
   2  -9 -12   11.22    5.25
  -2  -9  12    1.08    3.15
   2   9 -12    2.00    3.33
   2   9 -12    1.34    2.42
   2  -9 -11    8.48    3.39
   2  -9 -11   11.40    4.97
  -2  -9  11    9.01    3.30
   2   9 -11   17.98    3.94
   2   9 -11    6.66    2.73
   2  -9 -10    0.46    2.83
  -2  -9  10    1.64    2.91
   2   9 -10    3.01    3.12
  -2   9  10    3.58   12.96
   2  -9 -10    0.60    4.97
   2   9 -10   -1.10    2.35
   2   9  -9   54.86    4.45
   2  -9  -9   57.33    7.50
   2   9  -9   58.86    5.44
  -2   9   9   59.21   16.85
   2  -9  -9   40.18    4.29
  -2  -9   9   43.29    5.17
  -2  -9   8   -0.47    3.49
   2  -9  -8   -4.03    2.77
   2   9  -8   -1.09    3.04
   2  -9  -8    5.47    4.52
   2   9  -8    1.75    2.37
   2  -9  -7   10.16    4.93
  -2  -9   7    2.99    3.44
   2  -9  -7    6.74    2.69
   2   9  -7    9.51    3.30
   2   9  -7   13.66    3.08
  -2  -9   6   14.34    4.32
   2  -9  -6    6.02    2.81
   2   9  -6   22.54    4.09
   2  -9  -6   11.15    4.59
  -2   9   6   19.07   13.38
   2   9  -6   15.70    3.07
  -2  -9   5   28.84    5.30
   2   9  -5   45.59    4.73
  -2   9   5   39.65   15.62
   2   9  -5   38.30    4.04
   2  -9  -5   31.77    3.81
  -2  -9   4   11.76    4.99
   2  -9  -4    8.46    2.79
   2   9  -4    8.73    3.07
   2   9  -4   16.66    3.13
  -2   9   4   18.73   13.02
   2   9  -4    6.39    3.13
  -2  -9   3    0.68    4.71
   2  -9  -3   -1.56    2.31
   2   9  -3    0.39    2.67
   2   9  -3    2.31    2.99
  -2   9   3    4.50    8.83
   2   9  -3    3.32    2.06
   2   9  -2    9.13    2.28
  -2  -9   2    5.53    5.43
   2   9  -2   10.44    3.70
   2   9  -2    6.43    3.07
   2  -9  -2    4.58    2.60
  -2   9   2   12.26    8.84
   2   9  -1   13.37    4.03
  -2  -9   1    6.27    5.86
   2   9  -1    5.71    1.96
   2  -9  -1    2.60    2.67
   2   9  -1    6.42    3.09
  -2   9   1   -0.36    8.24
  -2  -9   0    9.33    6.43
   2  -9   0   -2.23    2.57
   2   9   0    7.62    3.21
  -2   9   0    5.04    8.14
   2   9   0    7.93    2.07
   2   9   0   -0.37    3.91
  -2  -9  -1   18.89    7.43
   2   9   1   36.41    4.58
   2   9   1   31.98    5.40
   2   9   1   31.53    2.81
  -2   9  -1   28.37    9.60
   2  -9   1   32.72    3.86
   2  -9   2   44.50    4.50
   2   9   2   42.18    4.94
   2   9   2   43.16    6.35
  -2   9  -2   58.60   11.43
   2   9   2   56.13    3.63
  -2  -9  -2   52.95   10.06
   2  -9   3   69.61    5.09
   2   9   3   62.41    3.62
   2   9   3   68.10    7.20
  -2   9  -3   72.42   12.26
  -2  -9  -3   60.04   10.64
   2  -9   4   18.22    3.70
  -2  -9  -4   16.02    8.87
  -2   9  -4   19.75    5.52
   2   9   4   15.82    2.39
   2   9   4    6.25    5.25
  -2   9  -4   14.59    8.38
   2  -9   5   31.92    4.10
   2   9   5   24.99    2.77
  -2   9  -5   26.82    5.63
  -2  -9  -5   14.43    9.13
  -2   9  -5   31.25    9.15
  -2   9  -6    7.02    7.55
  -2  -9  -6    9.65    3.34
  -2   9  -6   11.29    4.83
   2  -9   6    5.51    2.96
   2  -9   7   54.24    5.25
  -2   9  -7   54.78    7.17
  -2   9  -7   40.95    9.96
  -2  -9  -7   35.84    4.37
   2  -9   8  166.32    8.43
  -2   9  -8  169.68   11.00
  -2   9  -8  160.35   14.74
  -2   9  -9  235.11   12.66
  -2  -9  -9  198.06    9.08
  -2   9  -9  252.12   17.59
  -2   9 -10   11.45    7.63
  -2  -9 -10    3.31    3.27
   2  -9  10   10.80    3.70
  -2   9 -10    8.67    4.84
  -2  -9 -11   -4.60    3.68
  -2   9 -11   -0.96    6.82
  -2   9 -11    3.98    4.53
   2  -9  11   -2.57    3.33
  -2   9 -12    6.79    6.85
  -2   9 -12   12.77    5.32
   2  -9  12    8.55    3.91
  -2  -9 -12    8.86    3.78
  -2   9 -13   -0.43    6.01
  -2   9 -13   -0.75    4.20
   2  -9  13    1.76    3.63
  -2  -9 -13    3.10    3.45
  -2   9 -14    2.57    6.19
  -2   9 -14    2.06    4.42
   2  -9  14    0.60    3.35
  -2  -9 -14    4.32    3.72
  -2   9 -15   13.48    7.07
  -2   9 -15   15.10    5.18
   2  -9  15   11.31    4.53
  -2  -9 -15    8.95    3.91
  -2   9 -16   11.09    6.62
  -2   9 -16    7.45    5.40
   2  -9  16    4.04    3.98
  -2  -9 -16   -2.87    3.72
  -2  -9 -17   42.46    6.08
  -2   9 -17   68.66    8.33
   2  -9  17   67.61    7.42
  -2   9 -17   62.56    9.53
  -2   9 -18    4.51    4.89
  -2   9 -18   -5.20    6.41
  -2  -9 -18   -5.57    4.11
   2  -9  18    3.06    4.15
  -2   9 -19   11.73    5.48
  -2   9 -19    1.33    5.73
  -2  -9 -19   15.04    5.11
   2  -9  19    7.23    4.72
  -2   9 -20    3.20    5.85
  -2  -9 -20   14.04    5.02
   2  -9  20   18.78    6.04
  -2   9 -20   21.95    6.44
  -2   9 -21    5.33    5.35
  -2  -9 -21   -3.41    5.00
   2  -9  21   -0.65    4.89
  -2   9 -21  -10.16    6.30
   2   9  21   -8.12    8.41
  -2   9 -22    1.46    5.10
  -2  -9 -22    0.07    4.87
  -2   9 -22   10.97    6.69
   2  -9  22    9.92    5.71
   2   9  22  -10.40    9.21
   2  10 -18   -1.85    4.34
   2 -10 -18   12.71    6.87
  -2 -10  17   14.45    4.73
   2  10 -17   18.13    5.12
  -2  10  17   13.11   16.99
   2 -10 -17   14.17    6.55
   2 -10 -16   15.54    6.12
   2  10 -16   27.82    5.36
  -2 -10  16   21.15    4.83
  -2  10  16   21.44   18.36
   2 -10 -15   -2.00    5.28
  -2 -10  15    0.11    3.36
   2  10 -15   -4.28    3.98
  -2 -10  14   16.23    4.20
   2 -10 -14   27.82    6.94
   2  10 -14   27.24    5.15
  -2  10  14   23.33   16.47
  -2 -10  13    3.32    3.53
   2  10 -13    6.23    3.78
   2 -10 -13    6.61    5.77
   2 -10 -13   13.73    4.31
   2 -10 -12    3.70    3.32
  -2 -10  12    3.96    3.29
   2  10 -12    7.17    3.53
  -2  10  12   13.81   14.83
   2 -10 -12   -0.12    4.80
   2  10 -11   13.08    3.46
   2 -10 -11    0.85    3.09
   2  10 -11   -0.63    3.30
  -2  10  11   -4.11   14.81
  -2 -10  11    1.01    3.10
   2 -10 -11   -0.35    5.11
   2 -10 -10    7.11    3.22
  -2 -10  10    7.11    3.63
   2 -10 -10    7.16    5.23
   2  10 -10    3.59    3.34
  -2  10  10    9.43   14.70
   2  10 -10    7.85    3.04
   2 -10  -9   -3.83    2.94
  -2 -10   9    6.23    3.66
   2  10  -9    9.85    3.90
  -2  10   9   11.80   14.63
   2  10  -9    1.03    2.90
   2 -10  -9    3.56    4.85
   2  10  -8   42.23    5.22
   2 -10  -8   37.15    7.00
  -2  10   8   25.55   15.00
  -2 -10   8   32.46    5.07
   2 -10  -8   25.09    3.93
   2  10  -8   32.03    4.07
  -2 -10   7   17.90    4.63
   2 -10  -7   11.23    3.24
   2  10  -7    2.03    2.87
  -2  10   7   10.02   13.35
   2  10  -7   19.38    4.21
   2 -10  -7    2.17    4.34
  -2 -10   6   11.49    4.85
   2 -10  -6    9.48    3.15
   2  10  -6    9.21    3.67
   2  10  -6    5.98    3.22
  -2 -10   5    8.96    4.81
   2 -10  -5    3.75    2.63
   2  10  -5   11.01    3.59
   2  10  -5   14.69    3.74
   2  10  -4   50.09    5.20
  -2  10   4   34.29   11.11
   2  10  -4   39.96    4.90
  -2 -10   4   39.68    6.46
   2 -10  -4   29.79    3.90
  -2 -10   3   17.05    5.61
   2  10  -3   18.95    4.43
  -2  10   3   21.61   10.07
   2  10  -3   26.59    4.56
   2 -10  -3   19.62    3.79
  -2 -10   2   33.88    6.72
   2  10  -2   37.23    4.86
   2  10  -2   38.53    5.34
  -2  10   2   34.97   10.50
   2 -10  -2   26.17    3.86
   2  10  -1   17.53    5.06
  -2 -10   1    1.37    6.02
   2 -10  -1   11.61    3.43
   2  10  -1   21.30    4.31
  -2  10   1    5.74    9.48
   2  10   0   40.09    4.90
   2  10   0   38.81    5.96
  -2  10   0   21.29    9.37
  -2 -10   0   35.80    8.21
   2 -10   0   39.08    4.49
  -2 -10  -1   24.56    8.18
   2  10   1   17.82    4.15
   2 -10   1    9.10    3.06
  -2  10  -1   11.00    9.05
   2  10   1    9.21    5.23
  -2 -10  -2   11.08    7.64
   2 -10   2    3.66    2.79
   2  10   2    2.48    3.13
   2  10   2    4.45    5.26
  -2  10  -2    2.72    8.29
  -2 -10  -3    1.21    7.83
   2 -10   3   14.73    3.57
   2  10   3   22.27    6.54
  -2  10  -3   24.07   10.65
   2 -10   4   78.31    5.90
  -2  10  -4   77.47    8.21
   2  10   4   81.39    8.68
  -2  10  -4   79.16   13.03
  -2 -10  -4   60.23   11.11
  -2 -10  -5   15.19   10.23
   2 -10   5    7.42    3.82
  -2  10  -5   14.52    5.55
  -2  10  -5   20.79    9.86
  -2  10  -6   10.53    8.96
   2 -10   6   27.49    4.43
  -2 -10  -6   21.98   10.55
   2 -10   7  156.77    8.41
  -2  10  -7  171.45   11.36
  -2 -10  -7  125.56    7.73
  -2  10  -7  163.40   15.84
   2 -10   8   28.35    4.59
  -2 -10  -8   28.32    4.87
  -2  10  -8   36.58   10.46
  -2  10  -8   36.97    6.64
  -2 -10  -8   16.25   11.18
  -2 -10  -9    0.52    3.39
  -2  10  -9   12.86    8.29
  -2  10  -9   11.94    5.46
  -2  10 -10   69.42    8.34
  -2  10 -10   66.70   11.16
  -2 -10 -10   51.89    5.82
  -2  10 -11    1.23    4.62
  -2  10 -11    8.09    7.73
   2 -10  11    0.95    3.22
  -2 -10 -11    2.20    3.77
  -2  10 -12    1.79    7.00
  -2  10 -12   -1.94    4.54
  -2 -10 -12   -2.10    4.25
   2 -10  12   -1.26    3.59
  -2 -10 -13    4.19    4.36
  -2  10 -13    3.89    6.86
  -2  10 -13    8.97    5.22
   2 -10  13   12.70    4.59
  -2 -10 -14   -1.05    4.64
  -2  10 -14   -7.42    7.07
  -2  10 -14   -3.33    4.83
   2 -10  14   -4.06    3.78
  -2 -10 -15    9.80    4.66
  -2  10 -15   24.86    6.36
   2 -10  15   21.53    5.03
  -2  10 -15   20.01    8.47
  -2  10 -16   -2.44    6.52
  -2  10 -16   10.54    5.44
   2 -10  16    6.09    4.51
  -2 -10 -16    0.41    4.20
  -2  10 -17   -4.07    5.37
  -2  10 -17    6.15    6.68
   2 -10  17    2.30    4.11
  -2 -10 -17    3.61    4.57
  -2  10 -18   15.86    7.28
  -2  10 -18   20.22    6.43
   2 -10  18   14.49    4.96
  -2 -10 -18   15.96    5.23
  -2  10 -19    6.02    5.68
  -2  10 -19    6.87    6.86
   2 -10  19    8.33    5.12
  -2 -10 -19   -4.24    5.05
  -2  10 -20    2.77    5.40
  -2  10 -20    8.31    6.95
   2 -10  20    6.69    5.05
  -2 -10 -20   12.81    5.78
  -2 -11  17   17.39    5.07
   2  11 -17    9.62    4.89
  -2 -11  16    7.79    4.51
   2 -11 -16    0.67    6.14
   2  11 -16    8.11    4.74
  -2 -11  15   -0.12    3.72
   2  11 -15   -0.52    3.98
   2 -11 -15    1.03    6.22
  -2 -11  14    1.28    3.83
   2  11 -14    0.54    3.93
  -2  11  14   -2.36   16.98
   2 -11 -14    7.26    6.44
  -2 -11  13    2.81    4.05
   2  11 -13    6.40    4.39
   2 -11 -13    7.53    6.59
   2 -11 -12   42.73    8.33
   2  11 -12   39.46    5.67
   2 -11 -12   29.82    4.92
  -2 -11  12   35.86    5.26
   2 -11 -11   -1.55    3.36
  -2 -11  11    4.45    3.79
   2  11 -11    8.94    4.44
   2 -11 -11   11.26    6.40
   2 -11 -10    4.81    3.65
  -2 -11  10    0.19    3.48
   2  11 -10    4.66    3.87
   2 -11 -10   -2.60    5.25
   2 -11  -9    8.20    5.83
   2 -11  -9   14.12    3.83
  -2 -11   9    2.73    3.57
   2  11  -9   13.06    4.63
  -2 -11   8    3.37    4.08
   2 -11  -8   -0.27    3.10
   2  11  -8   -0.74    3.72
   2 -11  -8   -2.13    5.41
  -2 -11   7    3.71    4.07
   2 -11  -7    7.15    3.23
   2  11  -7   -0.28    3.70
  -2 -11   6    7.85    4.54
   2 -11  -6    3.44    3.15
   2  11  -6    5.20    3.83
   2 -11  -5    4.15    3.01
   2  11  -5   11.29    4.14
  -2  11   5    9.58   10.40
  -2 -11   5   17.50    5.93
  -2 -11   4   -3.61    4.72
   2 -11  -4    0.07    2.90
   2  11  -4    7.08    3.88
  -2  11   4   -3.17    9.55
  -2 -11   3   17.73    5.97
   2 -11  -3    9.68    3.66
   2  11  -3   29.73    5.12
  -2  11   3    9.46   11.36
   2  11  -2  126.12    8.14
  -2  11   2  125.52   16.65
   2  11  -2  106.43    8.39
  -2 -11   2   89.64    9.49
   2 -11  -2   92.55    6.40
   2  11  -1  106.55    7.73
  -2  11   1   79.42   15.24
   2  11  -1   87.78    8.30
  -2 -11   1   59.59    8.87
   2 -11  -1   55.04    5.63
   2  11   0   83.75    6.92
  -2  11   0   68.79   13.63
   2  11   0   68.40    7.85
  -2 -11   0   58.72    9.13
   2 -11   0   72.24    6.09
  -2 -11  -1   10.51    7.06
   2  11   1   27.89    5.16
   2  11   1   31.94    7.06
  -2  11  -1   12.30   10.80
   2 -11   1   16.83    3.94
  -2 -11  -2   17.28    7.57
   2 -11   2    6.53    3.25
   2  11   2   13.46    4.34
   2  11   2   25.02    6.94
  -2  11  -2   -1.70    8.50
   2 -11   3   26.61    4.45
  -2 -11  -3   14.32    8.09
  -2  11  -3   34.83    6.97
   2  11   3   33.20    7.73
  -2  11  -3   21.68   10.22
   2 -11   4   44.21    5.11
  -2 -11  -4   27.28    9.63
  -2  11  -4   41.78    7.30
  -2  11  -4   56.23   12.44
   2  11   4   31.17    7.80
   2 -11   5   34.49    4.99
  -2  11  -5   37.38    7.14
  -2 -11  -5   17.95    9.33
  -2  11  -5   39.10   11.87
   2  11   5   35.17    8.43
   2 -11   6   39.37    5.28
  -2 -11  -6   31.17   11.58
  -2  11  -6   45.93    7.64
   2  11   6   51.13    8.91
  -2  11  -6   56.40   12.27
  -2 -11  -7   -4.92    9.32
  -2  11  -7   22.21   11.21
   2 -11   7    2.93    3.39
  -2  11  -7   19.26    6.34
   2 -11   8   43.39    5.41
  -2 -11  -8   17.40   10.83
  -2  11  -8   40.07    7.36
  -2 -11  -8   33.86    5.34
  -2  11  -8   46.49   11.87
   2 -11   9   34.78    5.16
  -2 -11  -9   30.41   11.76
  -2 -11  -9   19.56    4.79
  -2  11  -9   39.66   10.33
  -2  11  -9   36.87    7.01
  -2  11 -10   -4.12    8.52
  -2  11 -10    9.99    5.86
  -2 -11 -10   -3.27    4.34
  -2 -11 -10    9.29   11.66
  -2 -11 -11   -1.92    4.04
  -2  11 -11   14.89    6.48
  -2  11 -11  -16.98    8.91
   2 -11  11   -1.91    3.69
  -2 -11 -11   16.60   12.02
  -2  11 -12   88.96    9.83
   2 -11  12   71.70    7.55
  -2  11 -12   81.22   12.43
  -2 -11 -12   70.26    7.46
  -2  11 -13    3.98    5.04
   2 -11  13   -5.05    4.33
  -2 -11 -13   -5.84    4.74
  -2  11 -13    3.99    7.67
  -2  11 -14   -0.69    5.22
  -2 -11 -14   -1.48    4.52
  -2  11 -14   11.92    7.98
   2 -11  14    2.55    4.01
  -2  11 -15   24.15    9.09
  -2  11 -15   17.92    6.31
  -2 -11 -15   11.50    5.35
   2 -11  15   11.61    4.57
  -2 -11 -16   -1.14    5.07
  -2  11 -16   -1.35    7.12
  -2  11 -16   -3.18    5.94
   2 -11  16    8.03    4.99
  -2 -11 -17   -0.13    5.26
  -2  11 -17    6.89    6.30
   2 -11  17   -0.83    4.73
  -2 -11 -18   12.86    6.26
  -2  11 -18    9.34    6.09
  -2  11 -18   -0.15    7.05
   2 -11  18   -1.57    4.89
  -2 -11 -19    0.45    5.41
  -2  11 -19   -3.19    7.02
   2 -11  19   -5.49    5.55
  -2 -12  14    2.28    4.34
   2 -12 -14    5.07    6.58
   2  12 -14    1.91    4.43
   2  12 -13   34.64    6.12
  -2 -12  13   17.63    5.23
   2 -12 -13   28.50    8.26
  -2 -12  12   -2.45    4.37
   2 -12 -12   -5.37    6.73
   2  12 -12    3.13    4.44
   2 -12 -11   12.98    4.16
   2  12 -11   32.41    5.93
  -2 -12  11   23.10    4.93
   2 -12 -11   25.87    7.42
   2 -12 -10   -3.14    3.62
  -2 -12  10    1.66    4.09
   2 -12 -10    0.12    5.63
   2  12 -10    2.22    4.29
   2 -12  -9    3.90    3.58
  -2 -12   9    2.16    3.93
   2  12  -9    8.42    4.43
  -2 -12   8    0.06    4.36
   2 -12  -8    4.57    3.46
   2  12  -8    9.65    4.68
  -2 -12   7    2.68    4.21
   2 -12  -7   -1.17    3.47
   2  12  -7    2.88    4.27
  -2  12   7    9.42   11.06
  -2 -12   6    5.51    4.59
   2 -12  -6    2.62    3.27
   2  12  -6    1.54    4.13
  -2  12   6   -1.95   10.03
  -2 -12   5   14.29    5.32
   2 -12  -5    8.19    3.56
   2  12  -5    2.74    4.09
  -2 -12   4   24.77    6.71
   2  12  -4   18.67    5.09
  -2  12   4    4.41   10.96
   2 -12  -4   15.30    4.34
   2  12  -3   90.58    7.74
  -2  12   3   90.02   15.45
  -2 -12   3   79.79    9.26
   2 -12  -3   83.30    6.49
  -2 -12   2   19.93    7.12
   2  12  -2   34.59    6.20
  -2  12   2   23.39   12.11
   2 -12  -2   21.39    4.68
  -2 -12   1    8.34    6.39
   2 -12  -1    7.36    3.79
   2  12  -1    8.70    4.53
  -2  12   1    1.07    9.56
  -2 -12   0    5.95    6.15
   2 -12   0   11.50    3.94
   2  12   0   14.02    4.77
  -2 -12  -1    6.08    6.84
   2 -12   1    8.48    3.53
   2  12   1    6.35    4.43
  -2  12  -1   10.23   10.84
  -2 -12  -2    9.82    7.27
   2 -12   2   13.41    4.32
   2  12   2    6.79    4.59
  -2  12  -2    1.53   10.41
   2 -12   3   37.03    4.94
  -2 -12  -3   34.96   10.05
   2  12   3   36.14    5.62
  -2  12  -3   48.91    7.90
  -2  12  -3   25.40   10.82
  -2 -12  -4   21.45    9.20
   2 -12   4   17.29    4.13
  -2  12  -4   22.82    6.97
  -2  12  -4   25.27   11.22
  -2 -12  -5   18.18    9.91
  -2  12  -5   15.70    6.26
   2 -12   5   10.53    3.86
  -2  12  -5    6.44    9.31
  -2  12  -6   31.42   11.03
  -2 -12  -6   19.82   10.55
   2 -12   6    8.19    3.83
  -2  12  -6    8.59    6.00
  -2  12  -7   10.54    9.86
  -2 -12  -7   31.14   11.11
   2 -12   7   15.94    4.48
  -2  12  -7    7.82    5.62
  -2 -12  -8   14.69   10.72
  -2  12  -8   21.64    9.92
   2 -12   8    3.95    4.13
  -2  12  -8   -1.33    5.58
  -2 -12  -9    7.78   10.41
  -2  12  -9   10.24    9.42
  -2  12  -9   12.36    5.89
   2 -12   9   13.23    4.71
  -2 -12 -10   17.85   11.26
  -2  12 -10   34.38   11.55
  -2  12 -10   33.18    8.09
  -2  12 -11  115.01   11.86
  -2  12 -11  120.33   16.24
  -2 -12 -12   -2.98   12.08
  -2  12 -12   -4.62    8.73
  -2  12 -12   19.64    7.12
   2 -12  12    3.72    4.84
  -2 -12 -13   27.67   13.04
  -2  12 -13   27.10    7.11
  -2  12 -13   35.48   10.60
   2 -12  13   20.32    5.51
  -2  12 -14    9.34    8.13
  -2  12 -14   12.57    6.71
   2 -12  14    2.23    4.34
  -2  12 -15   45.91    8.59
  -2  12 -15   32.09    9.89
   2 -12  15   26.48    6.08
  -2  12 -16   25.05    9.57
  -2  12 -16   18.86    7.33
   2 -12  16   10.74    5.68
  -2 -13  12   -0.10    4.53
   2  13 -12    6.45    4.86
   2 -13 -12    3.87    6.48
   2  13 -11   -3.02    4.78
  -2 -13  11    3.66    5.08
   2 -13 -10   -1.97    4.08
  -2 -13  10    8.69    4.78
   2  13 -10    5.26    5.12
   2 -13  -9    4.56    3.94
  -2 -13   9   10.77    5.18
  -2 -13   8    1.37    4.47
   2 -13  -8    1.13    3.84
   2  13  -8    5.14    5.05
  -2  13   8   -7.75   12.25
  -2 -13   7   11.67    5.34
   2 -13  -7    8.53    3.85
   2  13  -7    7.47    4.83
  -2  13   7    7.97   12.26
  -2 -13   6    7.11    5.24
   2 -13  -6   -0.62    3.80
  -2 -13   5   23.46    6.53
   2 -13  -5   21.47    4.53
   2  13  -5   40.14    6.58
  -2  13   5   34.87   14.39
  -2 -13   4   21.57    6.82
   2  13  -4   21.81    5.87
  -2  13   4   35.26   13.98
   2 -13  -4   33.10    5.23
  -2 -13   3    8.97    5.88
   2 -13  -3    8.26    4.11
   2  13  -3   11.34    5.11
  -2 -13   2   17.23    6.97
   2 -13  -2    7.02    4.18
   2  13  -2   23.91    6.25
  -2  13   2   12.14   12.06
   2  13  -1   61.50    7.65
  -2  13   1   51.04   14.69
  -2 -13   1   41.25    8.56
   2 -13  -1   54.42    6.00
  -2 -13   0   29.82    7.96
   2  13   0   44.44    7.24
  -2  13   0   31.55   13.38
   2 -13   0   30.37    4.99
  -2 -13  -1   24.70    8.45
   2  13   1   18.63    5.85
   2 -13   1   11.92    4.34
  -2  13  -1   26.14   13.01
  -2 -13  -2   21.67    8.25
   2 -13   2   11.73    4.35
   2  13   2    7.51    5.02
  -2  13  -2   13.95    6.61
  -2 -13  -3    5.77    7.62
   2 -13   3    6.13    4.04
   2  13   3   -2.29    4.76
  -2  13  -3    4.62    6.33
  -2  13  -3   20.71   12.15
  -2 -13  -4    5.24    8.36
   2  13   4    8.15    5.07
  -2  13  -4    8.31    6.31
   2 -13   4    1.44    3.91
  -2  13  -4    0.43   10.19
  -2  13  -5   16.60   10.86
  -2 -13  -5   10.73    9.63
   2 -13   5    6.84    4.38
  -2  13  -5    6.67    6.51
  -2  13  -6   26.50   12.09
  -2 -13  -6   19.75    9.71
   2 -13   6   13.81    4.89
  -2  13  -6   15.20    7.40
   2 -13   7   36.12    5.86
  -2  13  -7   28.99   11.64
  -2 -13  -7   29.18   10.77
  -2  13  -7   32.15    7.76
  -2 -13  -8   15.23   10.97
  -2  13  -8   20.55   11.56
   2 -13   8    1.78    4.11
  -2  13  -8   11.66    6.37
  -2 -13  -9   10.97   11.29
  -2  13  -9   16.74   10.45
  -2  13  -9   34.05    8.55
   2 -13   9    1.96    4.23
  -2 -13 -10    9.78   11.43
   2 -13  10   14.66    5.06
  -2  13 -10    2.76    6.15
  -2 -13 -11   11.20   11.88
  -2  13 -11   36.17   11.60
  -2  13 -11   28.67    8.07
  -2 -13 -12   -1.39   12.89
  -2  13 -12   20.59   10.24
  -2  13 -12   16.30    7.56
   2 -13  12    0.65    4.76
  -2 -13 -13   11.93   13.84
  -2  13 -13   18.38   10.73
  -2  13 -13   36.83    8.46
   2 -13  13   15.01    5.42
  -2 -13 -14   -9.90   13.62
  -2  13 -14   14.45   10.26
   2 -13  14    0.19    4.76
  -2 -14   8    7.35    5.34
   2 -14  -8    7.01    4.15
  -2 -14   7   -1.23    5.02
   2 -14  -7   -2.77    4.15
  -2  14   7  -14.78   14.43
  -2 -14   6   11.98    5.97
   2 -14  -6    5.59    4.31
  -2 -14   5    1.14    5.47
   2 -14  -5    7.40    4.31
  -2 -14   4    4.88    6.20
   2 -14  -4    9.77    4.51
  -2 -14   3    6.57    5.91
   2 -14  -3   19.51    5.12
  -2  14   3   20.41   12.89
  -2 -14   2   13.84    6.87
   2 -14  -2   13.04    4.90
  -2  14   2    6.33   12.47
  -2 -14   1    2.02    6.18
  -2  14   1   37.11   15.08
   2 -14  -1   25.09    5.55
  -2 -14   0   22.18    7.95
  -2  14   0   33.12   14.11
   2 -14   0   26.62    5.38
  -2 -14  -1   27.40    8.78
  -2  14  -1   39.35    9.48
  -2  14  -1   51.81   16.34
   2 -14   1   29.18    5.71
  -2  14  -2   50.88    9.37
  -2 -14  -2   60.20   10.33
  -2  14  -2   35.23   14.33
   2 -14   2   36.93    5.94
  -2 -14  -3   27.47    9.17
   2 -14   3   19.52    5.18
  -2  14  -3   21.20    7.89
  -2  14  -3   21.97   12.50
  -2 -14  -4   -4.76    7.74
  -2  14  -4   12.68    7.55
   2 -14   4    5.96    4.34
  -2  14  -4   12.33   11.52
  -2  14  -5    4.49   11.43
  -2 -14  -5   11.76    9.73
   2 -14   5   -5.22    4.31
  -2  14  -5   13.89    7.20
  -2  14  -6   -0.25   10.97
  -2 -14  -6   13.07    9.72
   2 -14   6   -2.52    4.45
  -2  14  -6    4.82    6.92
  -2  14  -7  -14.11   11.93
  -2 -14  -7   -6.98    9.25
   2 -14   7   11.78    5.20
  -2  14  -7   15.32    7.50
  -2 -14  -8   -1.30   10.50
  -2  14  -8    0.42   10.86
   2 -14   8   11.99    5.19
  -2  14  -8   20.54    7.82
  -2 -14  -9   -3.34   10.61
  -2  14  -9   20.75   12.09
   2 -14   9    8.52    5.21
  -2  14  -9    4.17    7.19
  -2 -14 -10    0.74   11.14
   2 -14  10    6.36    5.21
   3   0 -23   17.09    5.58
   3   0 -22   -1.06    4.29
   3   0 -21    7.71    4.16
   3   0 -20   -4.61    3.64
   3   0 -19    4.12    3.91
   3   0 -18    2.53    3.41
   3   0 -17   41.16    5.35
   3   0 -16   -0.07    3.09
   3   0 -15    0.21    2.86
   3   0 -14    4.72    3.02
   3   0 -13   39.36    4.62
   3   0 -12    0.72    2.54
   3   0 -11    3.27    2.74
   3   0 -10    0.71    2.34
   3   0  -9  281.57    9.51
   3   0  -8   -0.56    2.36
   3   0  -7    9.36    2.78
  -3   0   7   11.79    2.59
  -3   0   7   12.33    2.41
  -3   0   6   -0.18    1.24
  -3   0   6    0.75    1.92
  -3   0   6    0.58    1.75
   3   0  -6    0.52    2.06
  -3   0   5   37.16    3.21
  -3   0   5   39.46    3.28
   3   0  -5   30.70    3.30
   3   0  -4    0.78    2.03
  -3   0   4    0.74    1.82
  -3   0   4   -0.52    0.91
  -3   0   4   -0.41    1.65
  -3   0   3   21.25    1.85
  -3   0   3   24.40    2.68
  -3   0   2   -1.06    1.64
  -3   0   2    0.07    1.36
  -3   0   1    7.74    1.68
  -3   0   1   10.19    2.05
  -3   0   1   14.27    4.94
   3   0  -1   13.62    2.81
  -3   0   0   -0.29    1.76
  -3   0   0    0.70    1.48
   3   0   0    2.50    2.76
  -3   0   0   -2.75    3.94
  -3   0  -1   41.82    3.20
   3   0   1   50.68    4.25
  -3   0  -1   53.74    6.14
  -3   0  -1   51.63    3.53
  -3   0  -2   -7.89    4.13
  -3   0  -2    0.43    1.67
  -3   0  -2    3.15   10.36
  -3   0  -2   -0.12    1.99
  -3   0  -2    0.44    1.93
   3   0   2    4.14    3.08
  -3   0  -3   78.22    3.57
  -3   0  -3   73.91   13.55
  -3   0  -3   66.85    4.21
   3   0   3   70.75    5.45
  -3   0  -3   80.27    6.59
  -3   0  -4   -1.34    3.31
  -3   0  -4    1.90    1.74
  -3   0  -4    9.00   10.37
   3   0   4   -1.86    4.06
  -3   0  -4   -0.21    2.15
   3   0   4    2.57    2.91
  -3   0  -5   79.14    3.70
  -3   0  -5   87.87   14.77
  -3   0  -5   64.78    4.46
   3   0   5   70.29    5.94
   3   0   5   74.81    7.27
  -3   0  -5   77.35    6.16
  -3   0  -6   -0.65    3.10
  -3   0  -6    0.73    1.63
  -3   0  -6    5.12   10.12
   3   0   6    4.80    3.38
   3   0   6    2.11    4.47
  -3   0  -7    1.19    2.94
  -3   0  -7    0.27    1.74
  -3   0  -7   -3.91    8.34
   3   0   7   -2.29    3.31
   3   0   7   -3.76    5.05
  -3   0  -8   -2.15    1.68
  -3   0  -8   -1.69    2.99
  -3   0  -8   -1.74    7.89
   3   0   8    1.21    3.28
   3   0   8    1.22    5.06
  -3   0  -9   36.45    3.19
  -3   0  -9   31.83    8.61
   3   0   9   40.71    5.31
  -3   0  -9   32.35    4.21
   3   0  10    2.01    2.74
  -3   0 -10    4.59    2.00
  -3   0 -10    3.12    2.93
   3   0  10   -1.89    3.34
  -3   0 -11  216.79    9.45
   3   0  11  187.82    7.98
   3   0  11  207.42   10.76
  -3   0 -11  203.30    7.12
  -3   0 -12   -0.23    2.15
  -3   0 -12    0.83    2.89
   3   0  12    1.85    3.66
  -3   0 -13   20.40    3.90
   3   0  13   14.62    4.84
  -3   0 -13   16.72    3.09
  -3   0 -14   -0.56    2.20
  -3   0 -14   -1.41    2.81
   3   0  14   -0.80    4.31
  -3   0 -15    8.15    2.92
  -3   0 -15   10.96    3.42
   3   0  15    1.81    4.56
  -3   0 -16   -0.23    2.51
  -3   0 -16   -2.07    3.00
   3   0  16    1.01    4.65
  -3   0 -17    8.48    3.23
  -3   0 -17    8.69    3.27
  -3   0 -18    2.77    3.09
   3   0  18    6.06    5.44
  -3   0 -18   -1.26    2.90
  -3   0 -19    1.17    2.96
   3   0  19   -7.61    6.02
  -3   0 -19    0.86    3.07
  -3   0 -20    2.40    3.25
   3   0  20    5.29    6.29
  -3   0 -20    2.58    3.18
  -3   0 -21    0.72    3.33
  -3   0 -21   -3.87    3.31
  -3   0 -22    7.87    4.18
  -3   0 -22    4.65    3.96
  -3   0 -23   35.29    5.46
  -3   0 -23   25.65    5.09
   3   0  23   41.85    8.89
  -3   0 -24    3.15    4.13
  -3   0 -24   -1.12    4.15
   3   0  24    1.01    7.00
  -3   0 -25   21.50    5.35
  -3   0 -25   29.93    6.04
   3   0  25   35.29    9.25
  -3   0 -26   -3.77    4.49
  -3   0 -26    6.49    4.80
   3   1 -23   -1.01    4.34
   3  -1 -23   11.33    5.58
   3   1 -22    3.29    4.30
   3  -1 -22   15.52    5.22
   3   1 -21    7.01    4.40
   3  -1 -21    5.28    4.59
   3   1 -20    0.07    3.59
   3  -1 -20    2.26    3.89
   3   1 -19    8.57    4.00
   3  -1 -19    2.30    4.01
   3   1 -18    9.42    3.91
   3  -1 -18    8.08    4.03
   3  -1 -17   17.90    4.28
   3   1 -17   11.36    3.79
   3   1 -16    3.45    2.86
   3  -1 -16    3.00    3.33
   3   1 -15    4.18    2.79
   3  -1 -15    2.48    3.53
   3   1 -14  122.00    6.98
   3  -1 -14  118.07    7.56
   3   1 -13    2.36    2.53
  -3  -1  13    3.08    1.19
   3  -1 -13    5.15    3.03
   3   1 -12    0.09    2.48
  -3  -1  12    1.70    0.94
   3  -1 -12   -1.42    2.85
   3   1 -11   28.47    3.61
   3  -1 -11   28.92    4.03
  -3  -1  11   16.15    1.25
  -3  -1  11   15.48    1.78
   3   1 -10   25.62    3.28
   3  -1 -10   29.58    4.13
  -3  -1  10   18.06    1.20
  -3  -1  10   16.42    1.77
   3   1  -9   45.97    3.82
  -3  -1   9   47.89    3.88
  -3  -1   9   31.59    1.52
   3  -1  -9   47.18    4.69
  -3  -1   9   27.92    2.10
  -3  -1   8  105.91    5.59
  -3  -1   8   94.51    4.94
   3   1  -8  108.64    5.47
   3  -1  -8  114.38    6.55
  -3  -1   7   53.36    3.88
  -3  -1   7   44.46    3.29
   3   1  -7   46.10    3.83
  -3  -1   7   37.07    2.55
   3  -1  -7   46.73    4.25
  -3  -1   7   35.76    1.96
  -3  -1   6   76.44    4.26
  -3  -1   6   64.31    3.67
  -3  -1   6   56.66    3.15
   3   1  -6   64.01    4.13
  -3   1   6   79.44    4.91
   3  -1  -6   73.04    5.02
  -3  -1   6   58.26    3.91
   3   1  -5   -1.55    1.95
   3  -1  -5    1.32    2.29
  -3   1   5   -0.39    0.67
  -3  -1   5   -0.96    1.59
  -3  -1   5    3.96    2.07
  -3  -1   5    0.16    1.45
  -3   1   5    0.76    1.97
  -3   1   4    8.64    1.26
   3   1  -4   13.79    2.50
  -3  -1   4    8.02    1.75
  -3  -1   4    9.89    1.79
   3  -1  -4   12.37    2.76
  -3  -1   4   11.91    2.37
  -3   1   4   11.66    2.52
  -3   1   3    8.10    2.27
  -3  -1   3    7.81    1.55
  -3  -1   3   11.77    1.83
  -3  -1   3    6.28    2.08
  -3  -1   2    0.97    1.19
  -3   1   2   -1.44    1.09
  -3   1   2   -0.32    4.68
  -3   1   2    3.72    2.12
  -3  -1   2    2.76    2.15
  -3  -1   2   -1.39    3.54
   3  -1  -2    2.72    2.08
  -3  -1   2    0.75    1.29
  -3   1   1  110.37    5.39
  -3  -1   1  104.56    3.19
  -3   1   1  110.37    3.77
  -3  -1   1  106.34    5.16
   3  -1  -1  112.84    5.12
   3   1  -1  109.89    5.76
  -3   1   1  114.40    9.27
  -3  -1   1  119.22    7.00
  -3  -1   1  117.58    4.05
  -3  -1   0   95.30    3.82
  -3   1   0   68.22   15.68
  -3   1   0   80.14    3.57
  -3  -1   0   83.88    4.75
  -3   1   0   84.57    4.81
   3  -1   0   90.42    4.93
   3   1   0   83.04    5.43
  -3   1   0   94.88    8.38
  -3  -1   0   96.47    6.19
  -3  -1  -1   17.02    1.43
  -3  -1  -1   26.18    2.52
  -3   1  -1   23.71    2.36
  -3  -1  -1   25.58    3.07
   3  -1   1   25.55    3.54
   3   1   1   24.29    4.00
  -3  -1  -1   30.43    4.28
  -3   1  -1   27.67    3.25
  -3   1  -1   23.44    5.27
  -3   1  -2  176.90    7.04
  -3  -1  -2  146.36    3.26
  -3   1  -2  166.10   18.05
  -3   1  -2  178.70    5.72
  -3  -1  -2  186.85    7.28
   3  -1   2  187.02    7.40
   3   1   2  183.05    8.18
  -3   1  -2  179.38   10.34
  -3  -1  -2  204.91    7.94
  -3  -1  -2  193.60    5.67
  -3   1  -3   93.17    4.60
  -3  -1  -3   79.05    2.36
  -3  -1  -3   64.76   12.98
  -3   1  -3   83.69   15.23
  -3   1  -3   91.76    5.37
  -3   1  -3   82.34    4.32
  -3  -1  -3   92.26    5.46
   3  -1   3   94.26    5.71
   3   1   3   85.02    6.01
  -3   1  -3   91.79    7.87
  -3  -1  -3   90.75    5.42
  -3   1  -4    7.80    4.80
  -3  -1  -4    5.84    1.07
  -3  -1  -4    5.06    2.59
  -3   1  -4    7.22    2.37
  -3  -1  -4    9.98    8.92
  -3   1  -4   19.37   11.47
   3   1   4    5.83    4.33
  -3   1  -4    3.53    2.04
  -3  -1  -4    3.30    2.61
   3  -1   4    6.07    2.99
   3   1   4    7.16    3.19
  -3   1  -5  150.81    5.93
  -3  -1  -5  144.13    3.66
  -3   1  -5  132.92   15.00
  -3   1  -5  140.06    6.00
   3  -1   5  146.05    7.20
   3   1   5  136.87    7.86
   3  -1   5  140.04    9.91
   3   1   5  129.67    8.45
  -3   1  -5  159.63    9.62
  -3  -1  -5  155.87    6.85
  -3  -1  -5  126.90   15.40
  -3   1  -6    8.15    3.76
  -3   1  -6    5.07    2.45
  -3  -1  -6   -3.46    9.06
  -3  -1  -6    4.51    1.36
  -3  -1  -6    4.51    2.58
  -3   1  -6    0.06    8.52
   3  -1   6    2.13    2.85
   3   1   6    5.46    3.56
   3  -1   6    4.40    5.20
   3   1   6    5.83    4.48
  -3   1  -7   64.78    4.31
  -3  -1  -7   67.42    3.10
  -3  -1  -7   60.72   10.88
  -3   1  -7   66.90   11.79
   3  -1   7   62.86    5.68
   3   1   7   56.87    5.85
   3   1   7   62.07    6.93
  -3   1  -7   63.11    6.28
  -3  -1  -7   62.82    4.75
  -3   1  -8   83.85    4.88
  -3  -1  -8   84.01    3.68
  -3  -1  -8   68.68   10.96
  -3   1  -8   85.76   12.34
   3  -1   8   86.06    6.53
   3   1   8   80.23    6.69
   3   1   8   83.75    8.12
  -3   1  -8   81.19    6.73
  -3  -1  -8   80.26    5.25
   3   1   9   12.48    5.17
   3   1   9    5.82    2.46
  -3   1  -9    7.98    3.82
  -3   1  -9    8.99    2.48
  -3  -1  -9    4.42    1.68
  -3  -1  -9    0.13    7.01
  -3   1  -9   13.91    8.54
  -3  -1  -9   11.37    3.04
   3  -1   9   10.56    3.63
   3   1   9    8.33    3.90
  -3  -1 -10   34.82    3.78
  -3   1 -10   32.04    3.56
   3  -1  10   24.89   12.49
  -3  -1 -10   30.38    2.82
  -3  -1 -10   21.40    8.04
   3  -1  10   30.22    4.88
   3   1  10   32.13    5.56
   3   1  10   31.18    3.57
  -3   1 -10   38.22    5.20
   3  -1  11   11.70   12.09
   3   1  11    4.27    2.68
  -3   1 -11    0.72    2.17
  -3  -1 -11    1.93    1.79
  -3   1 -11    0.81    3.12
  -3  -1 -11    2.74    2.54
   3  -1  11    5.96    3.68
   3   1  11    2.12    4.04
  -3  -1 -12   23.67    3.59
   3   1  12   26.06    3.90
  -3   1 -12   26.53    3.43
  -3  -1 -12   24.38    2.95
   3  -1  12   29.09   12.43
   3  -1  12   30.56    5.30
   3   1  12   27.33    5.75
  -3   1 -12   25.70    4.63
   3  -1  13   17.66   12.60
  -3   1 -13    5.16    2.85
  -3  -1 -13    7.29    2.51
  -3   1 -13    5.34    3.07
   3  -1  13    5.53    4.05
  -3  -1 -13    5.19    2.84
   3   1  13    5.49    4.26
  -3   1 -14   34.01    5.20
  -3  -1 -14   35.87    4.14
  -3  -1 -14   37.72    3.78
   3  -1  14   41.41    6.11
   3   1  14   37.66    6.39
  -3   1 -14   41.05    4.30
  -3   1 -15  173.62    9.65
  -3  -1 -15  162.48    8.13
  -3   1 -15  175.35    7.93
  -3  -1 -15  177.77    7.66
   3  -1  15  184.41   11.20
   3   1  15  169.89   11.48
  -3   1 -16    3.83    2.96
  -3  -1 -16    0.69    2.58
  -3   1 -16    5.08    3.63
   3  -1  16   12.35    5.03
   3   1  16    2.29    4.84
  -3  -1 -16    5.06    3.08
  -3   1 -17    4.16    3.09
  -3  -1 -17    3.66    2.95
  -3   1 -17    0.77    3.25
   3  -1  17    1.31    4.29
   3   1  17    6.64    5.53
  -3  -1 -17    4.07    3.04
  -3   1 -18   44.42    5.82
  -3   1 -18   45.36    5.00
  -3  -1 -18   41.71    5.24
  -3  -1 -18   35.62    4.56
   3  -1  18   39.23    6.84
   3   1  18   39.41    7.22
  -3   1 -19    0.87    2.88
  -3  -1 -19    1.93    2.99
   3  -1  19    3.33    5.48
  -3   1 -19    3.59    3.54
   3   1  19   -7.21    5.82
  -3  -1 -19   -2.89    3.28
  -3   1 -20    0.36    3.29
  -3  -1 -20    4.79    3.54
   3  -1  20    4.22    5.62
   3   1  20   -1.10    5.71
  -3   1 -20    2.37    3.30
  -3  -1 -20    4.53    3.56
  -3  -1 -21   15.19    4.30
  -3   1 -21   16.27    4.33
  -3  -1 -21   19.30    4.58
   3  -1  21    6.90    6.17
   3   1  21    5.37    6.48
  -3   1 -21    5.77    3.72
  -3  -1 -22   16.33    4.35
  -3   1 -22   26.51    5.51
  -3   1 -22   19.07    4.60
  -3  -1 -22   13.38    4.58
   3  -1  22   36.00    8.20
   3   1  22   25.52    8.17
  -3  -1 -23   -3.12    3.74
  -3   1 -23    0.02    3.95
   3  -1  23   -2.36    6.40
   3   1  23   -1.73    6.75
  -3   1 -23    4.33    4.19
  -3  -1 -24   20.14    4.85
  -3   1 -24   23.99    5.55
   3  -1  24   31.28    8.45
   3   1  24   16.44    8.09
  -3   1 -24   17.80    5.23
  -3  -1 -25    0.12    3.82
  -3   1 -25    4.44    4.40
   3  -1  25    3.89    6.74
   3   1  25   -0.59    7.46
  -3   1 -25    8.98    4.76
  -3   1 -26    4.25    4.54
  -3  -1 -26    5.26    4.35
  -3   1 -26   -7.02    5.05
   3  -1  26   -1.91    7.47
   3   1  26   -5.25    8.10
   3   2 -23    3.64    4.41
   3  -2 -23   14.20    5.64
   3   2 -22    2.88    4.24
   3  -2 -22   -1.73    4.80
   3   2 -21   10.74    4.48
   3  -2 -21    2.67    4.29
   3  -2 -20   51.13    6.71
   3   2 -20   40.73    5.63
   3   2 -19    5.88    3.67
   3  -2 -19    5.15    3.83
   3  -2 -18   27.69    5.48
   3   2 -18   19.86    4.41
   3   2 -17    6.45    3.54
   3  -2 -17    5.43    4.03
   3   2 -16    3.92    3.01
   3  -2 -16    8.97    3.94
   3   2 -15    1.45    2.88
   3  -2 -15    9.00    4.08
   3   2 -14    2.59    2.78
  -3  -2  14    5.63    1.86
   3  -2 -14    3.34    3.39
   3   2 -13   -1.47    2.46
  -3  -2  13   -0.70    1.59
   3  -2 -13    1.79    3.32
   3   2 -12   89.52    5.58
   3  -2 -12  101.47    7.26
  -3  -2  12   90.53    3.54
   3   2 -11   28.25    3.37
   3  -2 -11   37.22    4.74
  -3  -2  11   32.09    3.66
  -3  -2  10   34.34    1.64
  -3  -2  10   37.13    3.75
   3   2 -10   45.00    3.81
   3  -2 -10   53.10    5.44
  -3  -2  10   43.38    3.92
  -3  -2   9   18.64    2.93
   3   2  -9   15.50    2.67
   3  -2  -9   13.74    3.25
  -3  -2   9   11.86    2.94
  -3  -2   9   13.40    1.30
  -3  -2   8  156.43    5.93
  -3  -2   8  153.19    6.55
   3   2  -8  144.00    5.75
  -3  -2   8  145.04    6.06
   3  -2  -8  165.15    8.21
  -3  -2   8  137.41    3.89
  -3  -2   7    0.74    1.88
  -3  -2   7   -0.81    2.13
  -3  -2   7    2.15    2.49
  -3  -2   7   -0.95    1.70
   3  -2  -7    0.50    2.72
   3   2  -7    0.46    2.01
  -3  -2   6   88.25    3.93
  -3  -2   6   90.74    4.51
   3   2  -6   86.54    4.30
  -3  -2   6   79.30    4.82
  -3  -2   6   86.46    5.49
   3  -2  -6   94.56    6.17
  -3  -2   5   14.56    2.18
  -3  -2   5   13.58    1.78
  -3  -2   5   10.53    2.74
   3   2  -5   12.47    2.07
   3  -2  -5   16.39    3.16
  -3  -2   5   17.55    4.61
  -3   2   5   12.75    1.43
  -3  -2   4   40.52    2.75
  -3   2   4   35.86   14.65
  -3  -2   4   38.85    2.26
   3  -2  -4   44.78    4.49
  -3  -2   4   32.55    3.81
  -3   2   4   37.51    2.09
  -3  -2   3   -0.54    1.09
  -3   2   3    3.74    1.39
  -3   2   3   -2.75   11.64
  -3  -2   3    2.37    1.25
  -3   2   3    3.62    2.50
  -3  -2   3   -1.95    2.51
   3  -2  -3    2.74    1.41
  -3  -2   2   33.02    1.79
  -3   2   2   39.76    3.90
  -3   2   2   30.28   13.07
  -3  -2   2   41.46    1.98
  -3  -2   2   36.25    3.83
   3  -2  -2   46.37    3.11
  -3   2   2   45.38    7.22
  -3  -2   2   41.44    4.01
  -3   2   2   42.00    2.56
  -3   2   1   89.30    3.73
  -3  -2   1   51.32    1.67
  -3   2   1   64.87   14.87
  -3   2   1   75.73    5.04
   3  -2  -1   86.53    4.27
  -3  -2   1   79.81    5.26
  -3   2   1   93.21    9.14
  -3  -2   1   87.82    4.71
  -3  -2   1   86.80    2.85
  -3   2   0   43.52    2.92
  -3   2   0   37.78   12.83
   3  -2   0   45.31    3.53
  -3  -2   0   39.72    4.25
  -3   2   0   59.36    7.71
  -3   2   0   47.27    4.28
  -3  -2   0   46.40    3.55
  -3  -2   0   50.07    2.17
  -3  -2  -1  434.48    6.43
  -3   2  -1  439.96   29.55
   3  -2   1  451.88   10.14
  -3  -2  -1  398.52   11.25
   3   2   1  403.50   12.05
  -3   2  -1  459.96   17.46
  -3  -2  -1  425.67    8.09
  -3   2  -1  415.02   11.01
  -3   2  -2  105.89    6.11
  -3   2  -2  116.94   18.55
   3  -2   2  111.63    5.64
  -3  -2  -2  100.56    6.17
   3   2   2   93.14    6.55
  -3  -2  -2  109.32    3.64
  -3   2  -2  120.33   10.14
  -3  -2  -2  113.77    4.44
  -3   2  -3   21.48    3.56
  -3   2  -3   18.77    3.03
  -3   2  -3   31.66   12.36
  -3   2  -3   19.12    2.53
  -3  -2  -3   17.39    3.52
  -3   2  -3   30.36    6.55
   3  -2   3   16.01    2.83
   3   2   3   11.25    3.78
  -3  -2  -3   17.08    2.33
  -3   2  -4   21.28    3.20
  -3   2  -4   28.18   11.75
  -3   2  -4   21.69    2.79
   3  -2   4   21.29    3.55
   3   2   4   19.19    4.11
  -3   2  -4   28.24    6.26
   3   2   4   13.82    3.91
  -3  -2  -4   22.65    2.46
  -3   2  -5    3.62    4.92
  -3  -2  -5   -6.80    7.61
  -3   2  -5    2.57    2.63
  -3   2  -5   11.13    9.68
  -3  -2  -5    4.07    1.93
  -3   2  -5    3.46    2.00
   3  -2   5    2.39    2.74
   3   2   5    3.67    3.52
   3   2   5    2.24    3.50
  -3  -2  -6  133.39    5.35
  -3   2  -6  153.30    6.84
  -3  -2  -6  117.83   13.17
  -3   2  -6  122.53   14.99
   3  -2   6  151.06    7.51
   3   2   6  125.77    8.18
   3   2   6  136.94    8.20
  -3   2  -6  148.76   10.09
  -3   2  -7    6.21    4.07
  -3   2  -7    3.42    2.40
  -3  -2  -7   -0.92    7.79
  -3   2  -7   13.77    9.03
  -3  -2  -7    1.16    1.75
   3  -2   7    4.96    2.89
   3   2   7    1.32    3.67
   3   2   7   12.35    4.80
   3   2   8   16.63    4.47
  -3  -2  -8   19.16    2.70
  -3   2  -8   25.26    3.61
  -3   2  -8   16.60    4.92
   3   2   8   19.82    2.38
  -3  -2  -8   13.52    7.61
   3  -2   8   23.88    4.25
  -3   2  -8   36.79   11.06
   3   2   8   21.21    4.93
   3   2   9   29.70    5.51
  -3  -2  -9   23.59    2.92
   3   2   9   20.40    2.65
  -3   2  -9   33.90    4.00
  -3  -2  -9   23.68    7.35
   3  -2   9   35.96    4.98
  -3   2  -9   15.80    9.32
   3   2   9   27.09    5.41
  -3   2  -9   26.99    5.16
   3   2  10   23.10    5.42
  -3  -2 -10   29.30    3.30
   3   2  10   26.42    3.32
  -3   2 -10   31.84    3.85
  -3  -2 -10   24.42    7.54
   3  -2  10   38.04    5.18
   3   2  10   30.86    5.90
  -3   2 -10   28.35    5.26
  -3  -2 -11   22.24    3.08
   3   2  11   19.64    3.24
  -3   2 -11   24.19    3.68
  -3  -2 -11   21.20    2.78
  -3   2 -11   21.45    4.86
   3  -2  11   26.95    5.12
   3   2  11   18.87    5.25
   3   2  12   91.94    5.45
  -3  -2 -12   92.29    5.47
  -3   2 -12  107.25    6.44
  -3  -2 -12  101.88    5.19
   3  -2  12  111.69    8.04
   3   2  12  101.14    8.75
  -3   2 -12  106.34    8.15
  -3   2 -13    6.02    2.69
  -3   2 -13    4.24    3.82
  -3  -2 -13    4.73    2.35
   3  -2  13    8.30    3.99
   3   2  13    4.19    4.44
  -3  -2 -13    0.52    2.24
  -3   2 -14  369.75   11.69
  -3  -2 -14  347.94   10.76
  -3  -2 -14  361.43   10.27
   3  -2  14  392.53   15.08
   3   2  14  382.18   16.73
  -3   2 -14  366.70   14.12
  -3   2 -15  247.79   12.04
  -3   2 -15  252.90    9.83
  -3  -2 -15  229.74    9.03
   3  -2  15  258.35   12.75
   3   2  15  227.80   13.45
  -3   2 -16   10.37    3.46
  -3   2 -16    9.70    4.14
   3  -2  16   15.66    5.02
   3   2  16   12.25    5.77
  -3  -2 -16    9.41    3.11
  -3   2 -17    0.94    2.91
  -3   2 -17   -0.78    3.52
   3  -2  17    5.50    4.59
   3   2  17    1.67    5.41
  -3  -2 -17   -0.18    2.90
  -3  -2 -18   -2.10    2.73
  -3   2 -18    2.62    3.03
  -3   2 -18    3.26    3.76
   3  -2  18    2.89    4.73
   3   2  18   10.66    5.64
  -3  -2 -19    1.90    3.20
  -3   2 -19    1.17    3.26
  -3   2 -19   -1.43    3.68
   3  -2  19   -9.04    5.25
   3   2  19    1.28    5.66
  -3  -2 -20   11.05    3.79
  -3   2 -20   10.83    3.99
  -3   2 -20   15.27    4.09
   3  -2  20   23.57    6.67
   3   2  20   11.76    6.65
  -3   2 -21   42.22    5.94
  -3   2 -21   40.82    5.44
  -3  -2 -21   39.53    5.10
   3  -2  21   53.62    8.83
   3   2  21   27.73    8.20
  -3   2 -22   41.65    6.26
  -3   2 -22   56.53    6.28
  -3  -2 -22   50.64    6.00
   3  -2  22   71.46    9.65
   3   2  22   46.88    9.47
  -3  -2 -23    6.41    4.00
  -3   2 -23   16.86    4.64
   3  -2  23    9.40    6.60
   3   2  23   24.94    8.38
  -3   2 -23   12.92    4.90
  -3  -2 -24    5.29    4.01
  -3   2 -24   -3.54    4.10
   3  -2  24    1.72    6.63
   3   2  24   -6.49    7.47
  -3   2 -24    3.85    4.30
  -3  -2 -25    2.44    3.85
  -3   2 -25   -2.47    4.13
   3  -2  25   13.26    7.39
   3   2  25   -4.58    7.61
  -3   2 -25    9.67    4.96
  -3  -2 -26   -1.41    3.98
  -3   2 -26   11.09    5.05
   3  -2  26    6.02    7.53
   3   2  26   -4.51    8.43
  -3   2 -26    2.66    4.73
   3   3 -22   -0.43    4.03
   3  -3 -22   -1.36    5.01
   3   3 -21    3.78    4.12
   3  -3 -21    2.26    4.45
   3   3 -20    1.01    3.46
   3  -3 -20   -2.41    4.78
   3   3 -19   14.57    4.22
   3  -3 -19   22.46    5.59
   3   3 -18   -0.48    2.95
   3  -3 -18    1.22    4.12
   3   3 -17    5.76    3.44
   3  -3 -17    4.97    4.01
   3   3 -16   10.94    3.41
   3  -3 -16   12.75    4.41
   3   3 -15   11.34    3.00
   3  -3 -15   19.79    4.85
   3  -3 -14    9.42    4.21
   3   3 -14   11.12    2.97
  -3  -3  14   14.04    2.46
   3  -3 -13   42.57    5.46
  -3  -3  13   44.65    3.29
   3   3 -13   42.70    4.20
   3   3 -12    7.20    2.51
   3  -3 -12    7.93    3.76
  -3  -3  11   75.43    3.12
   3   3 -11   75.98    4.78
   3   3 -10   50.80    3.76
  -3  -3  10   48.31    5.11
   3  -3 -10   62.50    6.11
  -3  -3  10   52.23    2.69
  -3  -3  10   45.59    4.49
   3   3  -9   33.90    3.10
  -3  -3   9   39.08    4.51
  -3   3   9   35.79   15.47
  -3  -3   9   28.42    4.64
   3  -3  -9   41.55    4.87
  -3  -3   9   32.20    2.32
  -3  -3   9   30.13    3.79
   3   3  -8  103.92    4.59
  -3  -3   8  118.06    6.00
  -3  -3   8  118.33    6.70
   3  -3  -8  122.18    7.36
  -3  -3   8  111.72    4.69
  -3  -3   8  107.93    5.35
   3   3  -7   98.19    4.14
  -3   3   7   89.84   17.73
  -3  -3   7  110.27    5.54
  -3  -3   7  103.90    6.31
  -3  -3   7  102.06    5.26
   3  -3  -7  113.99    7.11
  -3  -3   7  103.71    4.80
   3  -3  -6  178.27    8.54
  -3  -3   6  164.61    6.18
  -3   3   6  134.69   20.57
   3   3  -6  149.66    4.72
  -3  -3   6  162.98    7.74
  -3  -3   6  157.25    7.44
  -3  -3   6  146.57    5.04
   3  -3  -5  109.99    6.90
  -3  -3   5   91.99    4.33
  -3   3   5   66.65   16.44
  -3  -3   5   94.58    6.15
   3   3  -5   74.27    3.09
  -3  -3   5   85.33    6.90
  -3   3   5   82.38    4.03
  -3  -3   5   85.40    3.57
  -3   3   4   -1.44    1.64
  -3  -3   4    0.47    1.54
  -3   3   4    5.21   12.34
  -3  -3   4    0.03    1.10
   3  -3  -4    3.05    2.88
   3  -3  -4    0.17    0.77
  -3  -3   4    4.21    3.14
  -3  -3   3  162.35    4.35
  -3   3   3  191.68   22.55
   3  -3  -3  173.54    4.69
  -3  -3   3  165.11    8.19
  -3  -3   3  117.98    4.14
  -3   3   3  199.29    5.22
  -3  -3   3  122.41    2.92
  -3   3   2    1.38    1.40
  -3  -3   2    0.99    0.68
  -3   3   2   12.72   13.14
  -3   3   2    1.85    5.58
   3  -3  -2    3.16    1.68
  -3  -3   2    1.41    2.99
  -3   3   1   78.10   17.53
   3  -3  -1   67.55    3.77
  -3  -3   1   48.24    5.16
  -3   3   1   65.81    9.18
  -3   3   1   69.24    3.55
  -3   3   0   27.61   13.88
   3  -3   0   44.04    3.50
  -3  -3   0   40.31    4.79
  -3   3   0   40.96    7.84
  -3   3   0   43.57    3.05
  -3   3  -1   20.75    2.56
  -3   3  -1   19.18   13.10
   3  -3   1   21.52    2.93
  -3  -3  -1   17.72    3.94
  -3   3  -1   14.50    6.10
  -3   3  -2  213.09    6.55
  -3   3  -2  197.62   19.63
   3  -3   2  196.10    6.95
   3   3   2  183.61    9.34
  -3   3  -2  225.10   13.72
  -3  -3  -3  165.90    3.36
  -3   3  -3  164.46   18.37
   3  -3   3  184.66    7.01
   3   3   3  159.97    9.15
  -3   3  -3  176.36   12.19
  -3   3  -4   10.28    3.17
  -3   3  -4    4.09    9.66
   3   3   4    7.74    3.04
   3  -3   4    5.93    2.42
  -3  -3  -4    6.30    1.13
   3   3   4    6.22    3.64
  -3   3  -4    8.80    5.32
  -3   3  -5    5.92    5.29
  -3   3  -5    4.96    2.79
  -3   3  -5   12.20    9.49
   3  -3   5    0.32    2.40
   3   3   5    3.22    3.38
  -3  -3  -5    3.31    1.29
   3   3   5    5.19    3.85
  -3   3  -6  152.76    7.33
  -3  -3  -6  145.25    4.45
  -3   3  -6  137.28   16.04
   3  -3   6  145.28    7.01
   3   3   6  133.69    9.29
   3   3   6  130.59    7.39
  -3   3  -6  149.81   11.05
   3   3   7  124.67    3.63
  -3   3  -7  180.34    8.10
  -3  -3  -7  160.41    5.10
  -3  -3  -7  129.47   12.75
  -3   3  -7  181.21   18.25
   3  -3   7  175.41    7.99
   3   3   7  164.28   10.06
   3   3   7  148.23    8.18
  -3   3  -7  190.24   12.10
   3   3   8   14.43    4.51
  -3   3  -8   14.59    5.72
   3   3   8    9.96    1.93
  -3  -3  -8   12.20    2.08
  -3   3  -8   12.16    3.36
  -3  -3  -8   19.54    7.50
  -3   3  -8   17.46    9.16
   3  -3   8   15.47    3.44
   3   3   8    9.65    4.26
   3   3   9   14.24    4.58
   3   3   9   13.32    2.38
  -3   3  -9   14.80    4.79
  -3   3  -9   11.97    3.16
  -3  -3  -9   14.27    6.55
   3  -3   9   15.79    3.79
   3   3   9    7.72    4.57
  -3  -3  -9   10.57    2.05
   3   3  10    9.26    4.67
  -3   3 -10   11.33    5.02
   3   3  10    7.61    2.42
  -3   3 -10    5.72    2.93
  -3  -3 -10    4.90    5.23
   3  -3  10    7.76    3.33
   3   3  10    3.88    4.38
  -3  -3 -10    4.62    1.89
   3   3  11   89.19    5.15
  -3   3 -11  120.79    7.15
   3  -3  11  112.25    7.35
   3   3  11  106.38    9.16
  -3  -3 -11  103.92    5.38
  -3   3 -11  104.51    8.91
  -3  -3 -12    0.45    2.05
   3   3  12    2.42    2.67
  -3   3 -12    0.97    4.10
  -3   3 -12    3.22    2.89
   3  -3  12    0.57    3.43
   3   3  12   -1.06    4.67
   3   3  13   31.66    3.99
  -3   3 -13   48.45    5.08
  -3  -3 -13   35.71    3.81
   3  -3  13   43.62    5.72
   3   3  13   40.61    7.19
  -3   3 -13   38.01    6.56
  -3   3 -14  142.17    8.05
  -3  -3 -14  113.02    6.19
   3  -3  14  131.84    8.94
   3   3  14  129.35   10.45
  -3   3 -14  137.73    9.69
  -3  -3 -15    3.52    2.50
  -3   3 -15    5.67    3.25
  -3   3 -15    0.93    4.48
   3  -3  15    2.69    3.81
   3   3  15   -1.45    5.28
  -3   3 -16  296.79   11.56
  -3  -3 -16  263.09    9.69
   3  -3  16  309.77   14.10
   3   3  16  297.01   15.78
  -3   3 -16  303.67   13.88
  -3  -3 -17   -0.44    2.47
  -3   3 -17    5.33    3.34
  -3   3 -17    5.37    4.50
   3  -3  17   -0.31    4.29
   3   3  17   -4.53    5.62
  -3  -3 -18    4.37    3.01
  -3   3 -18    5.27    3.61
  -3   3 -18    2.50    4.04
   3  -3  18   11.73    5.45
   3   3  18    4.99    5.91
  -3   3 -19   23.74    5.62
  -3  -3 -19   15.94    3.69
  -3   3 -19   19.78    4.34
   3  -3  19   16.41    5.94
   3   3  19   15.50    7.05
  -3  -3 -20    8.48    3.49
  -3   3 -20    5.22    3.79
  -3   3 -20    8.25    4.76
   3  -3  20    7.38    5.45
   3   3  20    9.32    6.65
  -3   3 -21   43.39    6.61
  -3   3 -21   57.71    6.37
  -3  -3 -21   37.50    5.26
   3  -3  21   51.20    8.00
   3   3  21   39.38    8.98
  -3   3 -22   22.91    5.23
  -3  -3 -22   19.58    4.57
   3  -3  22   23.64    6.81
  -3   3 -22   22.01    5.57
   3   3  22   38.41    9.19
  -3  -3 -23    3.76    3.61
  -3   3 -23    1.77    3.99
   3  -3  23   -3.59    6.14
  -3   3 -23   11.36    5.42
   3   3  23    0.14    7.13
  -3  -3 -24    5.74    3.96
  -3   3 -24    3.18    4.15
   3  -3  24    9.17    6.76
   3   3  24   -2.86    7.57
  -3   3 -24    1.59    4.36
  -3  -3 -25   -2.14    4.02
  -3   3 -25   -0.68    4.65
   3  -3  25    9.21    7.15
   3   3  25   11.51    8.75
  -3   3 -25   -4.04    4.63
  -3   4  22   60.33   25.23
   3  -4 -22   15.25    6.02
  -3   4  21    9.47   22.30
   3   4 -21    5.97    4.25
   3  -4 -21   -0.73    4.91
  -3   4  20   -6.72   20.33
   3   4 -20   -3.50    3.86
   3  -4 -20    3.10    4.76
  -3   4  19   -1.55   20.76
   3   4 -19   -2.96    3.29
   3  -4 -19    4.03    4.38
  -3   4  18   27.81   20.50
   3   4 -18    6.56    3.39
   3  -4 -18   15.19    5.58
  -3   4  17   34.09   20.89
   3  -4 -17   27.56    5.68
   3   4 -17   23.23    4.03
   3  -4 -16   -3.43    4.42
  -3   4  16   -4.10   17.20
   3   4 -16    1.07    2.91
   3  -4 -15   47.96    6.37
  -3  -4  15   49.63    4.07
   3   4 -15   39.87    4.28
   3  -4 -14    8.08    4.07
   3   4 -14   -1.38    2.31
   3  -4 -13   -1.78    3.70
  -3   4  13    0.68   16.01
   3   4 -13    2.80    2.43
   3   4 -12   32.26    3.50
  -3  -4  12   31.99    2.77
  -3   4  11   19.53   15.93
   3  -4 -11   32.48    5.24
   3   4 -11   28.35    3.09
  -3  -4  11   25.05    2.51
   3   4 -10    8.18    2.24
  -3  -4  10    5.54    1.67
  -3  -4  10    8.10    3.75
  -3   4  10   -0.12   15.66
   3  -4 -10   10.00    3.79
  -3  -4   9   70.22    5.65
  -3   4   9   55.62   18.42
  -3  -4   9   45.56    5.35
  -3  -4   9   50.71    4.85
   3  -4  -9   64.64    6.12
  -3  -4   9   51.89    3.55
   3   4  -9   48.83    3.29
   3   4  -8   43.08    2.81
  -3  -4   8   45.46    4.58
  -3   4   8   39.60   16.20
  -3  -4   8   46.56    5.59
  -3  -4   8   40.92    4.08
   3  -4  -8   50.83    5.57
  -3  -4   8   46.27    3.78
   3   4  -7  290.35    6.26
  -3  -4   7  342.83    9.62
  -3   4   7  259.82   27.34
  -3  -4   7  330.17   11.88
  -3  -4   7  296.87    8.23
  -3  -4   7  344.37   10.17
   3  -4  -7  362.37   12.87
   3   4  -6    0.12    1.21
  -3  -4   6   -0.56    3.73
   3  -4  -6   -2.17    3.15
  -3  -4   6    1.99    1.89
  -3  -4   6    3.36    2.53
  -3  -4   6    1.04    3.54
  -3  -4   5   21.08    5.04
  -3  -4   5   20.92    2.79
   3  -4  -5   21.58    4.39
  -3   4   5   17.13   14.63
   3  -4  -5    9.86    0.95
   3  -4  -5   11.36    1.20
  -3  -4   5   14.27    1.83
  -3  -4   5   12.85    4.02
  -3   4   5   19.16    3.77
   3   4  -5    7.59    0.89
  -3  -4   4    5.30    5.02
  -3  -4   4   15.47    2.14
  -3   4   4   27.01   15.17
   3  -4  -4   23.93    4.34
   3  -4  -4   15.29    1.65
  -3  -4   4    9.89    3.98
  -3   4   4   18.03    3.06
  -3   4   3    7.83    2.37
   3  -4  -3    7.10    1.74
  -3  -4   3    6.91    3.78
  -3   4   2   14.01    2.27
   3  -4  -2   17.97    2.26
  -3   4   1   66.26   17.29
   3  -4  -1   68.10    3.72
  -3   4   1   64.04    9.52
  -3   4   1   70.27    3.97
  -3   4   0    6.15    2.02
  -3   4   0    0.11   10.94
   3  -4   0    7.26    2.11
  -3   4   0    3.51    6.82
  -3   4  -1  105.65   17.11
   3  -4   1  116.77    5.19
  -3   4  -1  139.53   12.31
  -3   4  -1  118.36    5.08
   3  -4   2   -0.08    2.03
  -3   4  -2    4.94    6.63
  -3   4  -3    2.25    9.93
   3  -4   3   18.70    2.88
   3   4   3   14.77    4.25
  -3   4  -3   18.64    6.82
  -3   4  -4   49.85    5.05
   3  -4   4   45.38    3.98
  -3   4  -4   50.55   12.50
   3   4   4   26.99    2.52
   3   4   4   37.42    5.76
  -3   4  -4   51.75    8.34
  -3  -4  -4   26.37    1.31
  -3   4  -5  133.15    7.59
  -3   4  -5  138.06   17.22
   3  -4   5  121.97    6.22
   3   4   5  108.45    8.55
  -3  -4  -5  111.78    3.27
   3   4   5   88.77    5.20
  -3   4  -5  141.42   11.62
  -3   4  -6   18.69    6.31
  -3   4  -6    9.38    3.54
  -3   4  -6    5.05   10.59
  -3  -4  -6   11.79    1.64
   3  -4   6   11.06    2.93
   3   4   6   11.33    4.62
   3   4   6    7.84    3.47
   3   4   7  178.69    4.03
  -3   4  -7  277.68   10.55
  -3   4  -7  225.96   20.75
  -3  -4  -7  232.79    5.68
   3  -4   7  253.61    9.28
   3   4   7  237.79   12.07
   3   4   7  209.14    8.69
  -3   4  -7  266.95   14.95
   3   4   8   10.80    4.07
  -3   4  -8   13.70    6.01
  -3   4  -8   14.79    3.87
  -3  -4  -8    8.03    1.82
  -3  -4  -8    0.21    7.51
   3   4   8    8.06    1.71
   3  -4   8   14.30    3.23
   3   4   8    3.26    4.68
   3   4   9    9.90    4.21
  -3   4  -9   22.43    6.55
  -3   4  -9   13.51    3.85
  -3  -4  -9    7.86    1.89
   3   4   9   10.72    2.14
  -3  -4  -9   18.70    7.57
   3  -4   9   12.53    3.40
   3   4   9   13.72    4.97
   3   4  10   18.96    4.64
  -3   4 -10   28.69    4.49
   3   4  10   29.04    3.12
  -3  -4 -10   23.20    4.98
  -3  -4 -10   24.58    2.68
   3  -4  10   31.44    4.29
   3   4  10   27.36    6.47
  -3   4 -10   30.34    6.57
  -3  -4 -11    3.69    2.07
  -3   4 -11    9.45    5.42
  -3   4 -11    8.30    3.48
   3   4  11    4.27    2.44
   3  -4  11    9.66    3.57
   3   4  11   15.81    5.46
  -3  -4 -12   -3.15    2.04
  -3   4 -12   -0.23    4.43
   3   4  12    1.57    2.58
  -3   4 -12    3.45    3.41
   3  -4  12   -2.05    3.21
   3   4  12    7.39    5.30
  -3  -4 -13   11.12    2.63
  -3   4 -13    9.25    5.13
  -3   4 -13   10.69    3.79
   3  -4  13   14.75    4.47
   3   4  13   21.76    6.06
  -3  -4 -14   -0.09    2.34
  -3   4 -14    5.86    3.72
  -3   4 -14    1.42    4.78
   3  -4  14    1.94    3.58
   3   4  14    4.21    5.35
  -3   4 -15  220.36   10.56
   3  -4  15  215.11   11.20
  -3  -4 -15  198.92    8.23
   3   4  15  218.32   14.04
  -3   4 -15  228.81   12.90
  -3   4 -16   42.16    5.45
   3  -4  16   44.37    5.95
  -3  -4 -16   35.48    4.26
   3   4  16   34.00    7.63
  -3   4 -16   41.43    6.85
  -3  -4 -17   -3.57    2.97
  -3   4 -17    7.68    3.70
  -3   4 -17    6.04    4.19
   3  -4  17    4.64    4.36
   3   4  17    3.97    5.82
  -3  -4 -18   -1.82    2.88
  -3   4 -18    2.85    3.75
  -3   4 -18    2.27    4.62
   3  -4  18    4.38    4.73
   3   4  18    3.31    6.06
  -3  -4 -19    4.31    3.08
  -3   4 -19    0.96    3.53
  -3   4 -19    0.04    4.55
   3  -4  19    2.24    5.14
   3   4  19    9.11    6.46
  -3  -4 -20    3.66    3.14
  -3   4 -20   -9.27    4.26
  -3   4 -20  -10.63    5.03
   3  -4  20    0.54    4.83
   3   4  20    2.00    6.43
  -3  -4 -21    2.59    3.52
  -3   4 -21    1.96    3.80
  -3   4 -21   -1.93    4.45
   3  -4  21    0.04    5.30
   3   4  21    7.16    7.47
  -3  -4 -22    3.81    3.63
  -3   4 -22    4.43    4.25
  -3   4 -22   -4.10    4.79
   3  -4  22    2.15    5.67
   3   4  22    0.24    7.13
  -3  -4 -23   12.58    4.28
  -3   4 -23    4.34    4.55
   3  -4  23   11.69    6.86
  -3   4 -23   10.32    5.17
   3   4  23   16.21    8.10
  -3   4 -24    0.85    4.20
  -3  -4 -24    0.44    3.77
   3  -4  24    6.57    6.86
  -3   4 -24    7.01    5.05
   3   4  24   -2.06    7.71
  -3   4 -25   11.96    5.09
  -3  -4 -25   10.96    5.12
   3  -4  25   15.22    7.31
  -3   4 -25   21.15    6.20
   3   4  25   11.68    9.34
   3  -5 -21    0.15    5.32
  -3   5  21   -7.06   22.84
   3  -5 -20    1.59    5.49
  -3   5  20  -10.11   20.23
   3  -5 -19   -0.87    4.86
  -3   5  19   10.63   21.78
   3  -5 -18    4.13    4.92
  -3   5  18   21.82   21.02
   3   5 -18    6.95    3.42
   3  -5 -17   14.65    5.57
   3   5 -17    1.69    2.93
  -3   5  16   55.02   21.18
   3  -5 -16   93.03    8.76
   3   5 -16   60.78    5.10
   3  -5 -15    2.49    4.12
  -3   5  15   -1.48   17.42
   3   5 -15    2.50    2.44
  -3   5  14   19.94   17.71
   3  -5 -14    3.50    4.05
   3   5 -14    4.86    2.49
  -3  -5  13    1.36    2.08
  -3   5  13    6.80   17.00
   3  -5 -13    0.09    3.93
   3   5 -13    1.13    2.12
  -3   5  12   16.34   15.34
   3  -5 -12   14.08    4.51
   3   5 -12   12.62    2.56
  -3  -5  12   12.96    2.58
  -3  -5  11    3.34    1.92
  -3   5  11    5.75   16.68
   3   5 -11    4.47    2.58
   3  -5 -11    4.71    4.03
   3   5 -11    2.13    2.01
   3   5 -10   22.18    3.05
   3   5 -10   14.95    2.35
   3  -5 -10   20.77    4.80
  -3  -5  10   18.50    2.69
  -3  -5   9   -1.23    2.27
   3  -5  -9    2.08    3.37
  -3   5   9    3.52   14.36
   3   5  -9   -2.06    2.17
   3   5  -9   -2.92    1.96
  -3  -5   8  111.39    6.42
  -3   5   8  136.17   22.64
   3   5  -8  124.36    5.24
  -3  -5   8   96.76    6.02
  -3  -5   8  113.62    6.17
   3   5  -8   92.83    3.63
   3  -5  -8  130.60    8.57
  -3  -5   7    3.19    3.07
  -3  -5   7   -0.15    2.80
  -3   5   7    1.77   14.30
   3   5  -7   -1.22    1.26
   3  -5  -7   -2.22    3.43
  -3  -5   7    2.85    2.66
  -3  -5   6  124.99    6.07
  -3   5   6  122.23   21.99
   3  -5  -6  146.65    9.11
   3  -5  -6   82.71    2.54
   3  -5  -6   86.61    3.30
  -3  -5   6   63.85    3.47
  -3  -5   6  119.55    7.81
  -3   5   5   -4.22    4.14
  -3  -5   5   -0.30    4.04
   3  -5  -5    4.64    3.46
   3  -5  -5    0.91    1.12
  -3  -5   4   17.06    5.45
  -3   5   4    4.53    3.73
  -3   5   4   18.72   15.25
   3  -5  -4    2.16    1.49
  -3  -5   3    8.03    6.08
  -3   5   3    1.86    2.99
   3  -5  -3    2.24    1.60
  -3   5   2  121.13   18.99
   3  -5  -2  109.72    4.45
  -3   5   2  117.86   12.21
  -3   5   2  106.62    5.93
  -3   5   1    6.26    2.71
   3  -5  -1    1.41    1.73
  -3   5   1   11.01    7.41
   3  -5   0   17.82    2.52
  -3   5   0   15.38    7.18
  -3   5  -1    3.79   11.16
   3  -5   1    1.87    2.11
  -3   5  -1   -8.45    6.03
  -3   5  -2   91.48   15.96
   3  -5   2   93.79    4.95
  -3   5  -2  103.48   11.67
  -3   5  -3    8.81   11.65
   3  -5   3    6.46    2.57
  -3   5  -3    0.33    6.42
  -3   5  -4   37.89    4.81
   3  -5   4   37.32    3.83
  -3   5  -4   37.21   12.24
  -3   5  -4   37.92    8.36
  -3  -5  -5   23.31    1.62
  -3   5  -5   37.44    4.97
   3  -5   5   37.86    3.89
  -3   5  -5   21.76   12.63
   3   5   5   28.69    5.43
   3   5   5   23.45    2.68
  -3   5  -5   33.58    7.40
  -3   5  -6   19.15    6.84
   3   5   6    9.42    2.70
   3   5   6    5.64    0.78
  -3   5  -6   13.40    3.96
  -3   5  -6   13.09   12.37
   3  -5   6    9.87    2.72
   3   5   6    6.95    4.59
  -3  -5  -6   10.71    1.65
  -3   5  -7   11.37    6.42
   3   5   7    0.32    2.94
  -3   5  -7    1.75    3.35
   3   5   7    1.11    1.06
   3  -5   7   -0.56    2.65
  -3  -5  -7    0.14    1.44
   3   5   7    1.61    4.50
  -3   5  -8   56.16    5.97
   3   5   8   42.34    2.62
   3  -5   8   61.74    5.22
   3   5   8   38.38    6.49
  -3   5  -8   54.28    8.36
   3   5   8   43.43    4.52
  -3  -5  -8   49.88    3.24
  -3   5  -9   14.23    6.42
   3   5   9   11.96    3.97
  -3  -5  -9    9.08    6.44
  -3   5  -9    9.29    3.77
   3   5   9    7.74    2.06
  -3  -5  -9    6.76    2.04
   3  -5   9    8.31    3.04
   3   5   9   13.68    5.06
  -3   5 -10   27.75    6.99
  -3   5 -10   24.41    4.68
   3   5  10   12.41    2.39
  -3  -5 -10    5.36    3.63
   3  -5  10   19.68    3.86
   3   5  10   13.87    4.08
  -3  -5 -10   16.99    2.67
   3   5  10   16.24    5.34
  -3   5 -11   -3.17    5.50
  -3   5 -11   -5.30    3.91
   3   5  11    0.34    2.19
  -3  -5 -11   -0.71    1.99
   3  -5  11    2.40    2.99
   3   5  11   -2.77    4.76
  -3   5 -12   -1.34    5.12
  -3   5 -12   -1.40    3.42
   3   5  12    3.39    2.56
  -3  -5 -12   -0.75    2.04
   3  -5  12    1.79    3.66
   3   5  12   -4.87    4.95
  -3   5 -13    5.12    5.69
  -3   5 -13   -3.40    3.88
  -3  -5 -13    0.54    2.22
   3  -5  13    4.08    3.86
   3   5  13    2.36    5.33
  -3   5 -14   18.62    5.70
  -3   5 -14   11.96    4.45
  -3  -5 -14   12.59    3.12
   3  -5  14   15.92    4.52
   3   5  14   19.38    6.90
  -3   5 -15   23.62    4.97
  -3   5 -15   24.49    6.35
  -3  -5 -15    6.65    2.90
   3  -5  15   11.07    4.14
   3   5  15   13.93    6.52
  -3   5 -16   25.59    5.04
  -3  -5 -16   15.24    3.51
   3  -5  16   16.54    4.75
   3   5  16   16.32    6.51
  -3   5 -16   30.04    6.85
  -3   5 -17   -0.24    3.98
  -3   5 -17    7.13    4.71
  -3  -5 -17    5.41    2.94
   3  -5  17    2.41    4.24
   3   5  17    3.91    6.36
  -3   5 -18    2.58    3.71
  -3   5 -18    1.51    4.92
  -3  -5 -18   10.73    3.68
   3  -5  18   10.34    4.71
   3   5  18    1.53    6.26
  -3   5 -19    2.35    3.91
  -3  -5 -19   -0.99    3.05
  -3   5 -19   -3.10    5.07
   3  -5  19   -4.78    4.83
   3   5  19    6.86    7.03
  -3   5 -20    1.31    4.03
  -3  -5 -20    5.05    3.34
  -3   5 -20   -2.84    5.16
   3  -5  20    7.03    5.48
   3   5  20   -2.08    7.00
  -3   5 -21    6.04    4.34
  -3  -5 -21    4.85    3.76
  -3   5 -21   12.89    5.97
   3  -5  21   -4.16    5.49
   3   5  21   14.33    7.86
  -3   5 -22    4.96    4.44
  -3  -5 -22   -3.90    4.13
  -3   5 -22    5.06    5.28
   3  -5  22    2.24    5.44
   3   5  22   17.60    8.60
  -3   5 -23   -4.13    4.51
  -3  -5 -23    0.69    3.82
  -3   5 -23    2.35    5.13
   3  -5  23   -3.28    5.85
   3   5  23   -4.93    8.08
  -3   5 -24    7.84    4.91
  -3  -5 -24    9.09    4.82
  -3   5 -24    5.97    4.96
   3   5  24   -4.25    8.20
   3  -6 -21    2.76    5.85
  -3   6  21    1.03   23.60
   3  -6 -20    4.58    6.17
  -3   6  20  -10.38   22.26
   3  -6 -19   11.12    6.31
  -3   6  19    7.89   20.85
  -3   6  18   66.95   24.59
   3  -6 -18   90.53    9.73
   3  -6 -17   -3.88    5.53
   3   6 -17   -2.33    3.60
  -3   6  16   17.99   21.28
   3   6 -16    3.36    3.45
   3  -6 -16   -0.75    4.62
   3   6 -15   50.37    5.29
  -3   6  15   32.64   19.13
   3  -6 -15   56.19    7.58
  -3   6  14   12.45   18.12
   3   6 -14    1.90    2.82
   3  -6 -14    4.10    4.38
   3   6 -14    7.99    3.09
   3   6 -13   24.92    3.87
   3   6 -13   18.99    2.88
   3  -6 -13   23.30    5.62
  -3  -6  13   22.13    3.22
  -3  -6  12    0.77    2.30
   3   6 -12   -0.88    2.57
   3   6 -12    1.65    2.26
   3  -6 -11    5.81    4.33
  -3  -6  11    3.03    2.20
   3   6 -11    4.52    2.47
   3   6 -11    6.45    2.17
  -3  -6  10    8.30    2.58
   3  -6 -10    4.70    4.01
  -3   6  10    7.08   16.39
   3   6 -10    3.73    2.32
   3   6 -10    5.03    1.77
  -3  -6   9    1.25    2.46
   3   6  -9    1.52    2.00
   3  -6  -9   -1.21    3.63
   3   6  -9    2.17    1.53
   3  -6  -8    6.25    4.41
  -3  -6   8   -1.06    2.74
  -3   6   8    2.82   17.27
   3   6  -8   -1.71    1.95
   3  -6  -8    0.38    0.89
   3   6  -8    1.42    1.22
   3   6  -7   14.95    1.25
   3  -6  -7   35.58    5.77
   3   6  -7   33.94    3.01
  -3   6   7   34.02   17.58
   3  -6  -7   24.47    1.84
   3  -6  -7   36.32    3.00
  -3  -6   7   30.85    4.29
   3   6  -6   67.83    3.60
   3  -6  -6   70.02    7.08
  -3   6   6   55.68   16.87
   3  -6  -6   52.14    2.67
   3  -6  -6   43.48    3.62
  -3  -6   6   59.49    6.12
  -3  -6   5    8.12    4.29
   3   6  -5   18.56    2.14
  -3   6   5    2.56   13.01
   3  -6  -5   19.05    4.96
   3  -6  -5   10.14    1.79
  -3   6   5   11.25    5.79
   3   6  -4  332.46    6.35
  -3   6   4  309.98   28.05
   3  -6  -4  327.75    7.13
  -3   6   4  283.92   12.37
  -3  -6   4  282.39   13.73
  -3  -6   3   -6.83    5.99
  -3   6   3   -0.40    4.00
   3   6  -3   -1.97    1.32
  -3   6   3   -4.58    7.61
   3  -6  -3    2.59    2.03
  -3  -6   2   12.13    6.87
   3   6  -2    9.23    1.19
   3  -6  -2    9.04    2.16
  -3   6   2   18.88    7.81
   3   6  -1   25.27    1.33
   3  -6  -1   40.71    3.20
  -3   6   1   42.76   14.00
  -3   6   1   41.55    9.62
  -3  -6   1   27.89    8.10
   3  -6   0    8.08    2.44
  -3   6   0   14.44   12.10
  -3   6   0   14.31    8.11
  -3   6  -1   12.47   12.12
   3  -6   1    3.75    2.16
  -3   6  -1   -0.39    7.07
  -3   6  -2    8.99   11.75
   3  -6   2    5.59    2.24
  -3   6  -2    9.64    6.92
  -3   6  -3   10.20   11.71
   3  -6   3    8.97    2.51
  -3   6  -3   12.51    7.79
  -3   6  -4   69.96    6.61
   3  -6   4   66.48    4.75
  -3   6  -4   64.57   15.16
  -3   6  -4   66.33   10.49
   3   6   5    2.65    1.62
  -3   6  -5    1.33    3.73
   3   6   5    0.39    0.74
  -3   6  -5   -0.49   11.86
   3  -6   5    1.26    2.29
  -3  -6  -5    1.69    1.01
  -3   6  -5   10.72    7.23
  -3   6  -6   71.04    6.67
   3   6   6   41.04    1.99
  -3  -6  -6   44.52    2.70
   3  -6   6   64.52    5.07
  -3   6  -6   71.14   10.36
   3   6   6   40.54    3.54
  -3  -6  -7   74.89    3.68
  -3   6  -7  104.59    7.92
   3   6   7   65.90    2.83
   3  -6   7   86.54    5.93
   3   6   7   73.53    8.44
  -3   6  -7   98.35   11.96
   3   6   7   59.16    4.49
  -3   6  -8   77.96    7.04
   3   6   8   40.67    2.60
   3  -6   8   62.53    5.42
   3   6   8   42.67    6.67
  -3   6  -8   67.34    9.80
   3   6   8   41.00    4.07
  -3  -6  -8   58.20    3.66
  -3  -6  -9    8.56    2.32
  -3   6  -9   19.00    7.32
   3   6   9   11.25    2.24
   3   6   9    5.89    3.33
  -3   6  -9   11.05    4.27
   3  -6   9    8.93    3.11
   3   6   9   11.01    5.47
  -3   6 -10   15.41    7.16
   3   6  10   12.79    2.61
   3   6  10    6.21    3.49
  -3   6 -10   16.98    4.46
  -3  -6 -10   -2.53    3.93
   3  -6  10   10.31    3.13
   3   6  10    8.57    5.49
  -3  -6 -10    5.31    2.22
  -3   6 -11   -2.93    5.77
  -3   6 -11    3.24    3.75
   3  -6  11    0.41    3.07
   3   6  11    2.73    5.00
  -3  -6 -11   -2.86    2.34
  -3   6 -12   33.06    5.47
   3  -6  12   30.41    4.78
  -3   6 -12   37.87    7.74
  -3  -6 -12   25.37    3.47
   3   6  12   22.27    6.42
  -3   6 -13   11.87    5.57
  -3   6 -13    6.97    4.42
   3  -6  13    1.22    3.47
  -3  -6 -13    1.85    2.36
   3   6  13   -1.60    5.98
  -3   6 -14   -0.54    5.74
  -3   6 -14    3.24    4.10
   3  -6  14    0.47    3.52
  -3  -6 -14   -1.05    2.58
   3   6  14   -2.63    6.00
  -3   6 -15   36.46    6.07
   3  -6  15   28.59    5.13
  -3  -6 -15   31.47    4.23
  -3   6 -15   39.94    7.69
   3   6  15   24.27    7.05
  -3   6 -16    1.02    4.06
  -3   6 -16   -2.45    4.93
   3  -6  16    9.32    4.52
  -3  -6 -16    4.90    3.06
  -3   6 -17   19.97    5.25
  -3   6 -17    9.86    5.75
   3  -6  17   28.89    5.63
  -3  -6 -17   19.48    4.19
   3   6  17   23.71    7.68
  -3   6 -18    1.10    4.06
  -3   6 -18   -4.96    5.12
   3  -6  18   -1.91    4.36
  -3  -6 -18    0.26    3.15
   3   6  18    1.56    6.88
  -3   6 -19   21.45    5.49
  -3   6 -19   14.23    6.08
   3  -6  19   17.58    5.58
  -3  -6 -19   13.13    4.10
   3   6  19    9.87    7.43
  -3   6 -20   11.44    5.06
  -3   6 -20    9.40    5.86
   3  -6  20    8.17    5.44
  -3  -6 -20    4.07    4.01
   3   6  20    6.94    7.50
  -3   6 -21   -1.29    4.48
  -3   6 -21   -2.34    5.36
   3  -6  21    2.06    5.07
  -3  -6 -21   -1.72    3.68
   3   6  21   -0.19    7.31
  -3   6 -22   13.07    5.40
  -3   6 -22   10.55    5.83
   3  -6  22    2.54    5.51
  -3  -6 -22    5.58    4.17
   3   6  22   -0.99    7.58
  -3   6 -23   22.71    7.26
  -3   6 -23    7.66    5.57
   3  -6  23    8.76    6.35
  -3  -6 -23    6.62    4.91
   3   6  23    6.67    8.18
  -3   6 -24   16.34    6.20
  -3   6 -24   14.98    6.69
  -3  -6 -24    1.95    4.42
   3   6  24    8.84    9.31
  -3   7  20   20.15   25.35
   3   7 -20    0.63    4.30
   3  -7 -20   18.81    7.32
   3   7 -19   29.62    5.57
   3  -7 -19   21.89    7.07
   3   7 -18    8.91    4.52
   3  -7 -18   11.42    6.14
  -3   7  17   14.11   22.29
   3   7 -17   14.32    4.26
   3  -7 -17   12.22    6.44
   3   7 -16   -5.81    3.83
   3  -7 -16    8.04    6.22
   3   7 -15    4.70    3.34
   3  -7 -15    3.99    5.31
   3   7 -14   -0.42    2.95
   3  -7 -14    8.95    5.22
   3   7 -13   64.75    5.38
  -3   7  13   53.16   23.20
   3  -7 -13   70.32    8.29
  -3  -7  13   49.99    4.58
  -3  -7  12   -2.73    2.78
   3  -7 -12    0.21    4.56
  -3   7  12   13.26   19.76
   3   7 -12    1.06    2.71
   3   7 -11   24.53    3.47
  -3   7  11   11.71   17.53
   3  -7 -11   18.79    4.95
  -3  -7  11   18.82    3.45
  -3  -7  10    6.93    2.97
  -3   7  10   -4.84   15.69
   3   7 -10    8.01    2.59
   3  -7 -10   12.20    4.86
   3  -7  -9   41.98    6.77
   3   7  -9   40.17    3.68
  -3  -7   9   28.86    4.16
  -3  -7   8   -0.68    3.21
   3   7  -8    4.66    2.24
  -3   7   8    8.28   15.51
   3  -7  -8   14.94    5.29
   3   7  -7   31.83    3.17
   3  -7  -7   30.24    5.32
  -3   7   7   40.57   17.35
  -3  -7   7   33.12    4.97
   3   7  -6   82.37    4.16
   3  -7  -6   85.67    8.35
  -3   7   6   61.95   18.14
  -3  -7   6   60.90    6.54
   3   7  -5  321.98    7.44
  -3   7   5  292.18   28.93
  -3  -7   5  276.07   13.17
  -3  -7   4    0.38    5.33
   3   7  -4   12.81    2.24
  -3   7   4    6.22   13.27
  -3  -7   3   10.80    6.04
   3   7  -3   17.54    2.13
  -3   7   3   10.56    7.43
  -3  -7   2    9.01    6.90
   3   7  -2   10.34    1.76
   3  -7  -2    6.40    2.48
  -3   7   2   23.88   13.77
  -3   7   2   13.80    8.31
  -3   7   1   98.38   18.64
   3  -7  -1   80.16    4.70
   3   7  -1   83.08    3.13
  -3   7   1   66.41   12.13
  -3  -7   1   70.39   10.53
   3   7   0   59.50    2.53
   3  -7   0   69.60    4.57
  -3   7   0   56.34   16.34
  -3   7   0   66.76   11.90
  -3  -7   0   63.91   11.05
   3   7   1    5.42    1.25
  -3   7  -1    8.39   12.18
   3  -7   1    0.70    2.11
  -3   7  -1    6.21    7.95
   3   7   2    8.61    1.24
  -3   7  -2   23.48   15.10
   3  -7   2    8.56    2.73
  -3   7  -2    8.60    7.91
   3   7   3   14.30    1.54
   3  -7   3   18.39    3.22
  -3   7  -3   21.65   12.64
  -3   7  -3   11.81    8.39
  -3   7  -4   19.63    6.00
   3   7   4    9.86    1.67
   3   7   4    9.93    1.67
   3  -7   4   19.20    3.47
  -3   7  -4   20.73    9.75
   3   7   5  106.49    4.00
  -3   7  -5  157.46    9.68
   3   7   5  108.87    3.38
   3  -7   5  141.92    7.02
  -3   7  -5  165.02   14.80
  -3   7  -6    2.12    8.16
  -3   7  -6    6.17    5.15
   3   7   6    7.59    1.70
   3  -7   6    1.12    2.47
  -3  -7  -6    6.64    1.77
   3   7   6   -2.67    2.21
  -3   7  -7   29.61    8.79
  -3   7  -7   31.71    5.87
  -3  -7  -7   24.54    2.72
   3  -7   7   31.73    4.27
   3   7   7   34.33    3.60
  -3   7  -8    2.83    6.78
  -3   7  -8   10.44    4.44
   3  -7   8    5.30    2.97
  -3  -7  -8    2.37    2.25
  -3  -7  -9   41.44    3.72
   3  -7   9   46.90    5.07
  -3   7 -10   21.02    7.69
  -3   7 -10   21.68    5.29
  -3  -7 -10   12.31    2.85
   3  -7  10   18.19    4.02
  -3   7 -11   10.04    7.09
  -3  -7 -11    7.33    2.67
  -3   7 -11   12.61    4.72
   3  -7  11   11.96    3.61
   3   7  11    9.59    6.52
  -3  -7 -12   11.65    3.20
  -3   7 -12   18.15    7.37
  -3   7 -12   21.96    4.97
   3  -7  12   24.64    4.60
   3   7  12   13.95    6.49
  -3   7 -13  167.30   10.69
   3  -7  13  149.29    9.13
   3   7  13  118.18   11.45
  -3   7 -13  147.80   12.82
  -3  -7 -13  114.63    6.66
  -3   7 -14   50.38    6.85
   3  -7  14   49.75    5.93
   3   7  14   54.84    9.41
  -3   7 -14   58.91    9.32
  -3  -7 -14   42.21    4.64
  -3  -7 -15    6.04    3.12
  -3   7 -15   11.44    6.65
  -3   7 -15   10.79    5.23
   3  -7  15    6.64    4.07
   3   7  15   13.27    7.11
  -3   7 -16   29.90    6.00
  -3   7 -16   32.97    7.78
   3  -7  16   32.60    5.79
   3   7  16   28.44    7.93
  -3  -7 -16   20.64    4.44
  -3   7 -17   20.66    5.66
  -3   7 -17   31.37    7.85
   3  -7  17   20.33    5.55
   3   7  17   24.60    8.37
  -3  -7 -17   11.38    3.95
  -3   7 -18    5.49    4.74
  -3   7 -18   11.00    6.55
   3  -7  18    3.22    4.49
   3   7  18    7.19    7.45
  -3  -7 -18   -0.05    3.44
  -3   7 -19    7.46    4.84
  -3   7 -19   24.16    7.37
   3  -7  19   13.74    5.61
   3   7  19    2.99    7.50
  -3  -7 -19    8.62    4.30
  -3   7 -20    3.48    4.91
  -3   7 -20    1.18    5.59
   3  -7  20   -2.38    5.62
   3   7  20    2.86    7.68
  -3  -7 -20    2.50    3.81
  -3   7 -21   24.29    6.24
   3  -7  21   31.02    7.28
  -3   7 -21   28.03    7.47
   3   7  21   17.41    8.74
  -3  -7 -21   20.97    5.26
  -3   7 -22    6.23    5.32
   3  -7  22    7.05    6.13
   3   7  22   14.18    9.24
  -3  -7 -22    4.86    4.47
  -3   7 -23   20.71    5.96
   3   7  23   10.63    9.60
  -3  -7 -23    8.08    5.02
  -3   8  18   14.94   21.21
   3   8 -18   -3.39    4.30
   3  -8 -18    6.88    6.05
  -3   8  17   11.11   21.42
   3   8 -17   14.79    4.50
   3  -8 -17    2.87    5.46
   3  -8 -16    9.61    5.71
   3   8 -16    7.75    3.64
   3   8 -15   27.74    4.58
  -3   8  15   52.94   21.68
   3  -8 -15   39.55    7.48
   3   8 -14   22.56    4.16
  -3   8  14   10.95   17.62
   3  -8 -14   28.05    6.93
  -3  -8  13   11.87    3.50
   3  -8 -13   18.58    6.11
   3   8 -13   19.44    3.70
  -3   8  13   20.49   17.99
   3  -8 -12   71.26    8.43
   3   8 -12   54.09    4.85
  -3   8  12   53.51   20.82
  -3  -8  12   50.28    4.94
  -3  -8  11    0.17    2.90
   3   8 -11   -1.76    2.61
   3  -8 -11    6.74    5.04
  -3  -8  10    2.73    3.20
   3  -8 -10    8.53    4.86
   3   8 -10   11.05    3.07
  -3   8  10   -3.63   16.45
   3  -8  -9   17.28    2.87
  -3  -8   9   16.25    3.98
   3   8  -9   17.48    3.17
   3  -8  -9   22.38    5.92
  -3  -8   8   17.96    4.45
   3  -8  -8   14.02    2.70
   3   8  -8   19.33    3.06
   3  -8  -8   22.40    5.51
  -3   8   8   20.20   16.70
  -3  -8   7    3.21    3.94
   3  -8  -7    6.08    2.50
   3   8  -7    2.99    2.36
   3  -8  -7    6.73    4.76
   3  -8  -6   33.19    3.56
  -3  -8   6   24.12    5.66
   3   8  -6   37.19    3.46
  -3   8   6   29.01   15.14
   3  -8  -5  259.24    8.16
   3   8  -5  288.22    7.73
  -3   8   5  242.91   27.68
  -3  -8   5  225.64   12.51
   3  -8  -4   44.26    4.50
  -3  -8   4   23.41    6.66
   3   8  -4   44.64    3.51
  -3   8   4   44.66   15.91
  -3   8   4   53.75   13.85
   3   8  -3   42.63    3.21
  -3   8   3   29.46   15.13
  -3   8   3   33.98   10.66
  -3  -8   3   34.03    7.74
  -3  -8   2    5.14    6.59
   3   8  -2    7.02    2.09
  -3   8   2   -0.44   12.86
  -3   8   2    5.71    8.95
  -3  -8   1    6.25    7.48
   3   8  -1   16.10    2.27
  -3   8   1    5.75    9.10
  -3  -8   0    8.90    8.36
   3   8   0   23.79    2.72
  -3   8   0   23.66   15.83
  -3   8   0   10.60    8.99
   3   8   1   66.17    3.49
   3  -8   1   59.30    4.80
  -3   8  -1   77.18   12.79
  -3  -8  -1   47.38   11.18
   3   8   2   12.45    2.38
   3  -8   2    0.91    2.60
  -3   8  -2   -0.27   13.24
  -3  -8  -2    1.87    8.34
  -3   8  -2   14.08    9.85
   3   8   3    1.27    1.87
   3  -8   3    0.42    2.36
  -3   8  -3   -6.51    7.90
  -3   8  -4   10.10    4.65
   3   8   4   12.01    2.32
   3  -8   4    8.44    3.06
  -3   8  -4   12.76    8.75
   3   8   5    7.63    2.38
  -3   8  -5    9.67    5.22
   3  -8   5    0.63    2.59
   3   8   5    5.37    2.38
  -3   8  -5   12.18    9.21
  -3   8  -6   44.22    6.48
   3  -8   6   37.61    4.64
  -3   8  -6   40.82   10.77
  -3   8  -7    6.40    7.97
  -3   8  -7    3.86    4.42
   3  -8   7    3.44    2.92
  -3  -8  -7    7.06    2.48
  -3   8  -8   -9.79    7.59
  -3   8  -8    2.80    4.85
  -3  -8  -8   -0.99    2.47
   3  -8   8    1.46    3.07
  -3   8  -9  215.22   12.21
   3  -8   9  195.53    9.40
  -3   8  -9  222.30   17.81
  -3   8 -10   18.24    8.48
  -3   8 -10   19.07    5.64
   3  -8  10   18.63    4.22
  -3  -8 -10    6.62    3.00
  -3   8 -11    4.89    7.09
  -3   8 -11    0.36    4.36
   3  -8  11    1.32    3.19
  -3  -8 -11   -1.95    2.97
  -3   8 -12   27.52    8.56
  -3  -8 -12   19.75    3.89
   3  -8  12   31.00    5.07
  -3   8 -13   35.11    6.71
   3  -8  13   40.79    5.59
  -3  -8 -13   19.94    3.94
  -3   8 -13   42.54    9.38
   3   8  13   31.24    7.91
  -3  -8 -14   65.93    5.93
  -3   8 -14  115.95    9.90
   3  -8  14   88.85    7.78
   3   8  14   86.51   10.99
  -3   8 -14  116.04   12.83
  -3   8 -15   38.02    7.16
  -3   8 -15   30.51    8.66
  -3  -8 -15   14.29    4.04
   3  -8  15   21.42    5.05
   3   8  15   13.05    7.03
  -3   8 -16    1.41    6.73
  -3  -8 -16   -1.79    3.33
  -3   8 -16    4.75    4.98
   3  -8  16    5.36    4.19
   3   8  16    7.95    7.67
  -3  -8 -17    6.95    3.72
  -3   8 -17   17.06    5.71
  -3   8 -17   13.04    7.06
   3  -8  17   10.34    4.70
   3   8  17   15.31    7.50
  -3  -8 -18    6.18    4.16
  -3   8 -18    6.50    5.32
  -3   8 -18    0.31    6.43
   3  -8  18    4.06    4.64
   3   8  18    6.81    8.35
  -3  -8 -19   17.08    4.92
  -3   8 -19   19.75    6.09
  -3   8 -19   17.04    7.18
   3  -8  19   21.58    6.24
   3   8  19   26.50    9.67
  -3  -8 -20    2.51    4.23
  -3   8 -20    0.44    5.09
  -3   8 -20   -5.31    7.30
   3  -8  20    2.53    5.19
   3   8  20    6.30    8.36
  -3  -8 -21    4.49    4.43
  -3   8 -21    7.35    5.43
  -3   8 -21    8.68    6.49
   3  -8  21    7.84    6.21
   3   8  21    2.70    8.65
   3  -9 -17    2.70    6.14
  -3   9  17   13.11   20.47
   3  -9 -16   -8.89    5.71
  -3   9  16   55.86   23.19
   3  -9 -15    5.76    5.32
  -3   9  15   -3.37   18.94
   3   9 -14   74.61    6.12
   3  -9 -14   36.93    7.31
  -3  -9  13    0.28    3.32
   3   9 -13    0.84    3.17
   3  -9 -13    0.22    5.31
   3  -9 -12   -1.95    5.28
  -3  -9  12    2.91    3.27
   3   9 -12    6.49    3.37
  -3   9  12    9.15   17.81
  -3  -9  11    5.22    3.73
   3   9 -11    3.22    2.91
  -3   9  11   17.86   16.74
   3  -9 -11   -0.18    5.26
   3  -9 -10   -0.71    5.01
  -3  -9  10    3.85    3.34
   3   9 -10   -0.36    2.87
  -3   9  10   11.20   16.04
  -3  -9   9   -7.13    4.23
   3   9  -9   -3.17    2.73
  -3   9   9  -16.81   15.46
   3  -9  -9   11.59    5.51
   3  -9  -8   50.73    4.27
   3   9  -8   52.69    4.65
   3  -9  -8   57.84    7.92
  -3  -9   8   44.11    5.78
  -3  -9   7    5.59    4.25
   3  -9  -7    1.44    2.70
   3   9  -7    1.64    2.50
   3  -9  -6   32.67    3.66
  -3  -9   6   22.67    5.86
   3   9  -6   34.52    3.72
  -3  -9   5    9.79    5.48
   3  -9  -5   -2.08    2.56
   3   9  -5    7.55    2.72
  -3   9   5   -9.21   14.07
  -3   9   5    8.57    9.40
   3  -9  -4   20.41    3.36
  -3  -9   4   17.92    6.31
   3   9  -4   26.03    3.27
  -3   9   4   15.30   14.67
  -3   9   4   25.76   10.46
  -3  -9   3   13.65    7.07
   3  -9  -3    5.23    3.01
   3   9  -3   11.55    2.79
  -3   9   3   16.51   15.46
  -3   9   3    5.02    9.72
  -3  -9   2    7.34    6.87
   3   9  -2   14.31    2.97
   3  -9  -2    0.89    2.77
  -3   9   2   14.57   15.56
  -3   9   2    3.56    9.84
   3  -9  -1   51.30    4.71
   3   9  -1   67.99    4.30
  -3   9   1   45.09   17.61
  -3   9   1   48.91   12.22
  -3  -9   1   61.50   10.67
  -3  -9   0   23.50    9.39
   3   9   0   38.13    3.84
  -3   9   0   16.09   15.14
  -3   9   0   20.30    9.97
  -3  -9  -1    8.54    9.33
   3   9   1   18.27    3.13
  -3   9  -1    0.26    9.01
   3   9   2   32.81    3.38
  -3   9  -2   33.01   10.60
  -3  -9  -2   43.87   11.64
   3   9   3   14.37    3.13
   3  -9   3    8.63    3.46
  -3  -9  -3   24.66   10.95
  -3   9  -3   14.60    9.85
  -3   9  -4   18.20    6.19
   3   9   4    4.28    2.62
   3  -9   4    1.52    2.93
  -3  -9  -4   17.86   10.08
  -3   9  -4   11.25    8.44
   3   9   5   12.23    3.10
  -3   9  -5   21.23    5.62
   3  -9   5    8.92    3.47
  -3   9  -5   19.22    9.61
  -3   9  -6   19.17    9.26
  -3   9  -6   23.39    6.50
   3  -9   6    7.06    2.95
  -3   9  -7   24.09   10.20
  -3   9  -7   29.44    6.32
   3  -9   7   15.77    3.92
  -3   9  -8   41.66    7.02
   3  -9   8   33.67    4.73
  -3   9  -8   49.28   10.90
  -3   9  -9   37.93   10.12
  -3   9  -9   35.41    6.47
   3  -9   9   24.71    4.54
  -3   9 -10    9.93    8.20
  -3   9 -10    2.66    4.80
   3  -9  10    0.68    3.31
  -3   9 -11   17.17    8.55
  -3   9 -11    9.98    5.64
   3  -9  11    3.56    3.58
  -3   9 -12  108.73    9.82
   3  -9  12   79.14    7.18
  -3   9 -12  116.11   14.11
  -3   9 -13   14.26    7.64
  -3   9 -13   19.19    6.47
   3  -9  13    4.85    4.49
  -3   9 -14   23.76    6.55
   3  -9  14   20.47    5.29
  -3   9 -14   36.34    9.61
  -3   9 -15   11.49    8.23
  -3   9 -15    8.83    5.64
   3  -9  15   13.53    4.67
  -3   9 -16   17.23    8.60
  -3   9 -16   28.08    6.76
   3  -9  16   17.80    5.65
  -3   9 -17   -2.91    5.56
  -3   9 -17    3.93    6.58
   3  -9  17   -2.68    4.54
  -3   9 -18   23.39    6.74
  -3   9 -18   27.70    8.60
   3  -9  18   15.81    5.85
  -3   9 -19    8.55    6.03
  -3   9 -19    2.16    6.74
   3  -9  19    1.96    4.75
   3   9  19   -9.55    8.41
  -3   9 -20    9.07    6.08
  -3   9 -20    5.90    7.13
   3  -9  20    2.18    5.35
   3   9  20   -5.28    9.29
  -3  10  15   40.48   21.93
   3 -10 -15   10.04    6.82
   3 -10 -14   14.02    7.29
  -3  10  14   29.15   21.11
  -3 -10  13    6.87    4.03
   3 -10 -13   12.87    6.40
  -3 -10  12    8.95    4.23
   3 -10 -12    8.47    6.49
  -3 -10  11   -0.54    3.52
   3 -10 -11    4.49    5.77
  -3 -10  10    5.06    4.06
   3 -10 -10    9.69    6.23
  -3  10  10   16.65   17.12
   3 -10  -9   20.49    6.58
  -3 -10   9   18.19    4.64
  -3  10   9    6.90   16.30
   3 -10  -8   17.38    3.80
  -3 -10   8    1.46    4.07
  -3  10   8    3.38   16.39
  -3 -10   7    7.20    4.98
   3 -10  -7   -1.30    2.84
  -3 -10   6    5.79    4.90
   3 -10  -6    9.44    3.16
  -3  10   6   13.84   16.81
  -3  10   6    9.71    9.69
  -3 -10   5    4.52    5.30
   3 -10  -5    1.54    2.98
  -3  10   5   21.22   16.90
  -3  10   5    8.14    9.58
  -3 -10   4   11.06    6.13
   3 -10  -4    8.24    3.11
  -3  10   4   22.80   11.44
  -3 -10   3   -4.07    6.35
   3 -10  -3    8.23    3.46
   3 -10  -2    3.33    2.99
  -3  10   2   -2.90   10.42
  -3 -10   1    4.09    7.27
   3 -10  -1    1.29    2.85
  -3  10   1    3.00    9.86
  -3 -10   0    6.18    7.54
   3 -10   0    0.33    2.97
  -3  10   0   15.65   10.79
  -3 -10  -1    2.94    8.25
  -3  10  -1   -2.31    9.82
  -3 -10  -2   -2.53    8.66
  -3  10  -2   20.64   10.74
  -3 -10  -3   31.12   11.48
  -3  10  -3   35.06   11.72
  -3 -10  -4   18.71   11.31
  -3  10  -4   12.27    6.07
   3 -10   4    6.53    3.74
  -3  10  -4   13.36   11.55
  -3 -10  -5   20.41   12.12
  -3  10  -5   27.08    6.58
   3 -10   5   18.05    4.14
  -3  10  -5   32.79   11.20
  -3  10  -6   24.22   10.79
  -3  10  -6   -0.34    5.75
   3 -10   6    1.25    3.12
  -3 -10  -6   29.14   11.97
  -3  10  -7   26.51   11.04
  -3  10  -7   25.04    6.62
   3 -10   7   24.02    4.39
  -3  10  -8   38.24   11.28
  -3  10  -8   28.33    6.89
   3 -10   8   27.65    4.78
  -3  10  -9   17.07   10.78
  -3  10  -9    5.77    5.33
   3 -10   9    4.86    3.95
  -3  10 -10    8.17    8.86
  -3  10 -10   -4.11    5.89
   3 -10  10    3.84    3.79
  -3  10 -11   29.03    9.83
  -3  10 -11   21.88    6.79
   3 -10  11    6.72    3.92
  -3  10 -12   -6.98    7.66
  -3  10 -12   -0.40    5.11
   3 -10  12   -3.55    3.93
  -3  10 -13   42.30   10.63
  -3  10 -13   36.66    7.38
   3 -10  13   15.78    4.94
  -3  10 -14   17.74    9.07
  -3  10 -14   13.73    6.36
   3 -10  14    5.69    4.42
  -3  10 -15    5.49    8.49
  -3  10 -15   11.47    6.40
   3 -10  15   -0.13    4.56
  -3  10 -16    1.21    7.38
  -3  10 -16    1.32    5.73
   3 -10  16    5.72    5.01
  -3  10 -17    5.54    6.11
   3 -10  17    7.78    5.46
  -3  10 -18    7.29    6.15
  -3  10 -18   23.51    8.87
   3 -10  18    5.79    5.32
  -3 -11  13   -3.84    4.37
   3 -11 -13   -8.05    7.31
  -3 -11  12   -0.65    4.13
   3 -11 -12   12.57    7.04
  -3  11  12    1.94   18.52
   3 -11 -11   52.28    8.98
  -3 -11  11   35.03    5.49
  -3 -11  10    4.21    4.03
  -3  11  10   17.40   20.06
  -3 -11   9    4.76    4.76
  -3  11   9    6.71   18.99
  -3 -11   8    9.30    4.90
  -3  11   8   26.78   20.24
   3 -11  -7   19.71    4.09
  -3 -11   7   12.43    5.28
  -3  11   7   25.92   12.48
  -3 -11   6    3.49    5.28
   3 -11  -6    6.43    3.43
  -3  11   6   -4.14   10.70
  -3 -11   5   -2.00    5.56
   3 -11  -5    2.05    3.26
  -3  11   5    6.00   11.01
  -3 -11   4    4.32    5.81
   3 -11  -4   14.28    3.96
  -3  11   4   21.68   12.52
   3 -11  -3   27.98    4.37
  -3 -11   3   17.03    7.03
  -3 -11   2    7.63    6.86
   3 -11  -2    3.76    3.61
  -3  11   2    9.11   11.41
  -3 -11   1    0.93    7.30
   3 -11  -1    4.26    3.29
  -3  11   1   13.90   11.51
  -3 -11   0   -0.26    7.49
   3 -11   0   -1.51    3.24
  -3  11   0   -0.56   10.28
  -3 -11  -1    0.82    8.19
   3 -11   1    9.51    3.97
  -3  11  -1   21.04   11.50
   3 -11   2   29.86    4.66
  -3 -11  -2   20.86    9.38
  -3 -11  -3   37.62   11.50
  -3  11  -3   38.95    7.95
  -3  11  -3   16.53   11.42
  -3 -11  -4   42.28   12.79
  -3  11  -4    6.08    6.08
  -3 -11  -5   11.49   11.00
  -3  11  -5   13.31    6.11
   3 -11   5   15.63    4.28
  -3  11  -5    4.57   10.63
  -3  11  -6   -4.11    9.24
  -3 -11  -6    5.05   12.09
  -3  11  -6   -4.38    5.96
   3 -11   6    4.16    4.15
  -3 -11  -7   -1.15   11.32
  -3  11  -7   -0.95    5.39
   3 -11   7   -0.11    3.82
  -3  11  -8    6.79    9.42
  -3  11  -8   16.18    6.27
   3 -11   8    6.08    3.90
  -3 -11  -8    3.84   12.00
  -3  11  -9   21.85   10.58
  -3  11  -9   20.21    6.86
   3 -11   9   12.43    4.74
  -3 -11  -9   33.96   14.01
  -3  11 -10   11.99    9.96
  -3  11 -10    2.51    5.87
   3 -11  10    1.24    3.74
  -3  11 -11   -0.14    9.31
  -3  11 -11    4.32    6.09
   3 -11  11   -1.13    3.87
  -3  11 -12    9.62    9.27
  -3  11 -12    1.35    5.71
   3 -11  12    4.35    4.43
  -3  11 -13    2.53    5.83
   3 -11  13   12.59    4.94
  -3  11 -14   13.57    6.81
   3 -11  14    8.57    5.02
  -3  11 -15   16.25    9.31
  -3  11 -15    9.88    6.51
   3 -11  15    9.20    5.20
  -3  11 -16    1.20    8.24
  -3  11 -16   20.53    7.39
   3 -11  16    6.22    5.47
  -3 -12  10    5.99    4.69
  -3 -12   9   10.42    4.96
  -3  12   9    4.27   13.60
  -3 -12   8   11.24    5.80
  -3  12   8    3.05   12.32
  -3 -12   7   10.52    5.48
  -3  12   7   10.65   12.99
  -3 -12   6    6.13    5.81
   3 -12  -6    2.49    3.62
  -3 -12   5    7.12    5.85
   3 -12  -5    6.41    3.86
  -3 -12   4   14.66    6.74
   3 -12  -4   10.11    4.02
  -3  12   4   -3.45   11.84
  -3 -12   3    6.02    6.81
   3 -12  -3    9.85    4.21
  -3  12   3   10.99   11.69
  -3 -12   2   -1.30    6.47
   3 -12  -2   11.11    4.22
  -3  12   2   20.42   13.86
  -3 -12   1    9.87    8.03
   3 -12  -1    3.58    3.80
   3 -12   0   25.11    4.71
  -3 -12   0   33.31    9.10
  -3  12   0   28.50   12.98
   3 -12   1   22.63    5.18
  -3 -12  -1   11.67    8.98
  -3  12  -1   10.76   12.60
   3 -12   2   21.59    4.91
  -3 -12  -2   30.09   11.09
  -3  12  -2   37.61   13.84
  -3 -12  -3   23.70   11.01
  -3  12  -3   47.61    8.93
  -3  12  -3   50.70   14.74
  -3 -12  -4   34.10   11.63
  -3  12  -4   61.23    9.88
  -3  12  -4   61.82   15.37
  -3 -12  -5   63.21   13.88
  -3  12  -5   49.17    9.45
  -3  12  -5   23.45   12.60
  -3  12  -6    7.15   10.63
  -3 -12  -6   15.11   11.31
  -3  12  -6   21.82    7.94
   3 -12   6   18.88    4.91
  -3 -12  -7    0.92   11.92
  -3  12  -7    7.14    6.44
   3 -12   7    4.65    4.10
  -3 -12  -8  -22.76   12.63
  -3  12  -8   31.63   12.89
  -3  12  -8   -2.89    5.95
   3 -12   8   10.79    4.61
  -3 -12  -9   11.40   12.56
  -3  12  -9   21.16   12.08
  -3  12  -9    5.11    6.32
   3 -12   9    3.28    4.40
  -3 -12 -10   12.83   13.02
  -3  12 -10    3.05   10.52
  -3  12 -10    7.09    6.99
   3 -12  10   -1.49    4.45
  -3  12 -11   50.88   13.21
  -3  12 -11   34.78    8.28
   3 -12  11    6.84    4.88
  -3 -12 -11   43.81   14.84
  -3  12 -12   45.96   12.80
  -3  12 -12   48.42    9.32
   3 -12  12   30.03    6.08
  -3 -12 -12   37.20   15.86
  -3  12 -13    9.56   10.42
  -3  12 -13    1.86    6.51
   3 -12  13   -2.12    4.84
  -3 -12 -13    0.37   14.60
  -3 -13   6   16.33    6.27
  -3  13   6   39.30   16.16
  -3 -13   5    8.57    6.17
   3 -13  -5   15.02    4.87
  -3  13   5   29.65   15.91
  -3 -13   4    6.07    6.65
   3 -13  -4   18.29    4.77
  -3  13   4   -4.54   13.65
  -3 -13   3   -1.82    6.76
   3 -13  -3    0.71    4.15
  -3  13   3  -11.49   13.56
  -3 -13   2    5.84    6.91
   3 -13  -2   -0.39    3.93
  -3  13   2    9.69   12.83
  -3 -13   1    7.26    7.51
   3 -13  -1    9.42    4.33
  -3  13   1   16.68   13.20
  -3 -13   0   10.58    8.07
   3 -13   0   16.69    4.86
  -3  13   0   24.85   14.46
  -3 -13  -1   20.51    8.96
   3 -13   1   22.19    5.07
  -3  13  -1   38.63   15.19
  -3 -13  -2   24.07   10.48
  -3  13  -2   32.26    9.14
   3 -13   2   15.46    4.97
  -3  13  -2   37.70   14.62
   3 -13   3   45.78    6.19
  -3 -13  -3   33.70   11.29
  -3  13  -3   37.07    8.57
  -3 -13  -4   37.85   12.51
  -3  13  -4   35.61    9.09
  -3  13  -4   22.75   14.83
  -3  13  -5   21.73   12.87
  -3 -13  -5    9.19   10.73
  -3  13  -5   13.10    7.73
  -3  13  -6   18.91   12.99
  -3 -13  -6  -20.16   13.79
  -3  13  -6   -8.32    7.28
   3 -13   6   13.66    5.32
  -3 -13  -7   33.63   13.80
  -3  13  -7   45.36   14.34
  -3  13  -7   16.96    7.56
   3 -13   7    8.88    4.83
  -3 -13  -8    6.15   11.99
   3 -13   8    9.65    5.16
  -3  13  -9   15.23    8.23
   3 -13   9    1.10    4.47
   4   0 -20   26.82    6.76
   4   0 -19   -2.32    4.88
   4   0 -18    7.71    4.87
   4   0 -17    4.59    4.53
   4   0 -16   40.81    6.02
   4   0 -15   -3.87    4.43
   4   0 -14    8.22    4.23
   4   0 -13    0.57    3.55
   4   0 -12    9.47    3.96
   4   0 -11    2.92    3.18
   4   0 -10    8.80    3.51
   4   0  -9   -2.10    3.28
   4   0  -8   54.76    5.30
   4   0  -7   -0.84    3.15
  -4   0   6   61.71    4.41
  -4   0   4    8.60    2.54
  -4   0   4    8.13    1.36
  -4   0   3    0.26    1.99
  -4   0   3   -1.61    1.36
  -4   0   3   -1.83    5.30
  -4   0   3   -0.18    2.09
  -4   0   2   64.61    3.53
  -4   0   2   83.74    4.85
  -4   0   1    8.19   13.58
  -4   0   1    2.40    2.38
  -4   0   1   -1.37    1.92
   4   0  -1    5.11    3.39
  -4   0   1    9.75    5.49
  -4   0   0   30.05    3.35
  -4   0   0   32.31   14.92
  -4   0   0   21.90    2.94
   4   0   0   32.48    4.32
  -4   0   0   32.22    5.91
  -4   0  -1    3.32    2.01
  -4   0  -1    0.81   13.82
  -4   0  -1   -2.16    2.16
   4   0   1    0.63    3.43
  -4   0  -1    1.07    2.34
  -4   0  -1    6.99    5.12
  -4   0  -2    4.78    4.79
  -4   0  -2    6.38    2.90
  -4   0  -2    0.40    1.76
  -4   0  -2   -7.15   12.96
  -4   0  -2   15.04    3.30
   4   0   2   -0.85    3.37
  -4   0  -3   -5.40    4.49
  -4   0  -3   -0.93    1.76
  -4   0  -3   -0.40   13.09
  -4   0  -3    1.07    2.57
   4   0   3   -0.85    3.48
  -4   0  -4    5.55    3.93
  -4   0  -4    2.82    1.86
  -4   0  -4    5.54   12.92
  -4   0  -4    2.82    2.60
   4   0   4   -0.14    3.54
  -4   0  -5   -0.04    3.99
  -4   0  -5    0.73    2.12
  -4   0  -5    7.15   13.15
  -4   0  -5    2.38    2.82
   4   0   5   -1.54    3.73
  -4   0  -6   47.74    3.29
   4   0   6   49.65    6.46
  -4   0  -6   49.46    5.89
  -4   0  -7    3.34    3.61
  -4   0  -7    0.71    1.97
  -4   0  -7    3.94   10.90
   4   0   7   -0.52    4.06
  -4   0  -8   64.68    3.92
  -4   0  -8   49.43   13.56
   4   0   8   66.22    7.22
  -4   0  -8   60.19    6.09
  -4   0  -9   -3.29    2.16
  -4   0  -9    0.18    3.48
  -4   0  -9    4.03   10.04
   4   0   9   -2.91    4.06
  -4   0 -10   64.25    4.29
  -4   0 -10   49.64   12.94
   4   0  10   66.99    7.69
  -4   0 -10   71.29    6.54
  -4   0 -11    4.02    2.33
  -4   0 -11    0.88    3.21
  -4   0 -11    4.17   10.62
   4   0  11    0.53    4.47
  -4   0 -12    7.08    2.58
  -4   0 -12   13.32    4.08
   4   0  12   18.84    6.03
  -4   0 -13    1.50    2.45
  -4   0 -13    0.38    3.34
   4   0  13    3.05    5.26
  -4   0 -14    8.57    2.80
  -4   0 -14   -0.26    3.48
   4   0  14    9.46    5.66
  -4   0 -15    5.25    2.79
  -4   0 -15    2.43    3.45
   4   0  15    2.59    5.44
  -4   0 -16    4.97    2.97
  -4   0 -16    3.89    3.61
   4   0  16    2.53    5.73
  -4   0 -17    4.72    3.32
  -4   0 -17    6.74    3.98
   4   0  17    4.68    5.69
  -4   0 -18   33.20    5.28
  -4   0 -18   48.91    5.30
   4   0  18   51.61    8.87
  -4   0 -19   -4.72    3.43
   4   0  19   -2.40    6.20
  -4   0 -19    0.77    3.96
  -4   0 -20    5.69    3.78
   4   0  20   10.90    7.92
  -4   0 -20    6.48    4.07
  -4   0 -21   -0.73    3.79
   4   0  21    1.31    7.05
  -4   0 -21    1.40    3.95
  -4   0 -22   -2.56    4.21
   4   0  22   -5.36    7.52
  -4   0 -22    8.27    4.43
  -4   0 -23    3.07    4.52
   4   0  23    7.87    8.28
  -4   0 -23   -0.89    4.08
  -4   0 -24    9.12    5.32
   4  -1 -19    5.62    4.96
   4  -1 -18   10.02    5.70
   4  -1 -17    7.32    5.30
   4   1 -17   10.19    4.64
   4   1 -16    3.50    4.19
   4  -1 -16    2.45    4.51
   4   1 -15   17.84    4.66
   4  -1 -15   34.27    5.90
   4   1 -14   -0.60    3.49
   4  -1 -14    2.66    3.90
   4   1 -13   11.86    4.29
   4  -1 -13   13.67    4.61
   4   1 -12    8.90    3.35
   4  -1 -12   16.32    4.52
   4   1 -11    5.57    3.61
   4  -1 -11    4.29    3.70
   4  -1 -10    3.88    3.39
   4   1 -10    5.92    3.22
   4   1  -9   28.40    4.07
   4  -1  -9   30.17    4.94
   4  -1  -8    4.37    3.33
   4   1  -8    5.22    3.04
   4   1  -7   14.59    3.20
   4  -1  -7   14.69    3.88
  -4  -1   6   28.02    4.27
  -4  -1   5   82.31    7.89
  -4   1   4   19.27   15.14
  -4  -1   4   14.06    2.41
  -4  -1   4   18.80    2.42
  -4   1   4   27.18    7.12
  -4  -1   4   14.86    2.34
  -4  -1   4   18.00    5.40
  -4   1   3   11.09   15.58
  -4  -1   3    4.74    1.67
  -4  -1   3    6.12    2.07
  -4  -1   3    5.19    2.22
  -4   1   3    4.32    6.08
  -4  -1   3   14.44    5.52
  -4  -1   2   60.49    2.90
  -4   1   2   39.98   17.43
  -4  -1   2   57.91    4.07
  -4   1   2   84.87    9.23
  -4  -1   2   83.41    7.27
  -4  -1   2   66.15    3.73
  -4   1   1   12.06   14.51
  -4  -1   1    4.74    1.22
  -4   1   1    8.86    1.98
  -4  -1   1    4.08    2.32
   4  -1  -1    7.02    3.19
  -4   1   1    7.44    5.63
  -4  -1   1    4.94    1.99
  -4  -1   1    5.15    4.60
  -4  -1   0    7.79    4.55
  -4  -1   0    6.58    1.39
  -4  -1   0    8.62    2.13
  -4  -1   0    4.87    0.97
  -4   1   0   -1.78   13.55
  -4   1   0    4.03    1.95
  -4  -1   0    2.15    2.25
   4  -1   0    7.41    3.40
   4   1   0    9.74    3.67
  -4   1   0    3.12    5.48
  -4  -1  -1   36.10    3.17
  -4  -1  -1   20.68    1.50
  -4  -1  -1   13.07   13.30
  -4  -1  -1   26.31    1.34
  -4   1  -1    5.43   13.29
  -4   1  -1   32.25    3.17
  -4  -1  -1   43.06    4.16
   4  -1   1   37.25    4.51
   4   1   1   39.96    5.27
  -4   1  -1   37.50    7.37
  -4  -1  -1   44.49    5.49
  -4   1  -2   18.69    5.96
  -4   1  -2   30.31    3.54
  -4  -1  -2   10.36    0.99
  -4  -1  -2   11.68    0.87
  -4  -1  -2   21.70   15.00
  -4  -1  -2   24.02    3.04
  -4   1  -2   27.22   15.73
  -4   1  -2   16.17    2.76
   4  -1   2   18.63    4.25
   4   1   2   26.60    4.76
  -4  -1  -2   23.24    4.63
  -4   1  -3    7.38    5.84
  -4   1  -3    4.77    2.92
  -4  -1  -3    3.39    0.70
  -4  -1  -3    2.84   13.78
  -4   1  -3    8.37   13.12
  -4  -1  -3    1.43    2.27
  -4  -1  -3    7.72    4.07
   4  -1   3    1.64    3.41
   4   1   3    3.28    3.98
  -4   1  -4   86.28    4.97
  -4  -1  -4   47.82    1.76
  -4  -1  -4   63.08   16.03
  -4   1  -4   61.81   17.36
   4  -1   4   77.19    6.40
   4   1   4   71.84    6.95
  -4   1  -4   86.56    8.33
  -4  -1  -4   75.89    6.01
  -4  -1  -4   73.31    4.76
  -4   1  -5   -7.32    4.65
  -4  -1  -5    4.46    2.84
  -4  -1  -5    6.90    3.59
  -4   1  -5    6.45    2.86
  -4  -1  -5   -4.11   12.37
  -4  -1  -5    3.71    0.88
  -4   1  -5   -2.96   12.44
   4  -1   5    5.18    3.71
   4   1   5    5.52    3.85
  -4   1  -6    3.46    4.35
  -4   1  -6   -0.75    2.54
  -4  -1  -6    0.05    2.96
  -4  -1  -6    0.37   12.96
  -4  -1  -6    1.36    1.04
  -4   1  -6   -4.18   12.22
   4  -1   6    4.23    4.07
   4   1   6   -3.48    4.12
  -4   1  -7   60.35    4.40
  -4  -1  -7   51.35    2.49
  -4  -1  -7   41.27   13.32
  -4   1  -7   33.51   12.92
   4  -1   7   61.07    6.64
   4   1   7   62.07    7.21
   4   1   7   46.92    7.92
  -4   1  -7   56.19    6.87
  -4  -1  -7   60.00    5.29
  -4   1  -8    1.21    4.30
  -4   1  -8    0.80    2.50
  -4  -1  -8    1.05    1.45
  -4  -1  -8    7.70   11.61
  -4  -1  -8    3.81    3.06
  -4   1  -8   -2.89   10.10
   4  -1   8    0.74    3.78
   4   1   8    1.53    4.25
  -4  -1  -9   10.33    1.98
  -4   1  -9   11.67    4.67
  -4   1  -9    9.82    2.79
  -4  -1  -9   15.45   10.48
  -4   1  -9   11.47   10.09
  -4  -1  -9    8.74    3.15
   4  -1   9   11.94    4.56
   4   1   9    7.01    5.15
  -4   1 -10    3.13    2.49
  -4   1 -10   -1.47    3.80
  -4  -1 -10    1.20    1.81
  -4  -1 -10   18.50   10.69
  -4   1 -10   -6.14   11.59
  -4  -1 -10    2.41    3.09
   4  -1  10    3.36    4.43
   4   1  10    2.12    5.00
  -4  -1 -11   28.07    4.27
  -4   1 -11   28.39    3.66
  -4  -1 -11   22.47    2.82
  -4  -1 -11   31.08   11.64
  -4   1 -11   38.23   12.80
   4  -1  11   21.75    5.63
   4   1  11   29.55    5.97
  -4   1 -11   27.13    5.26
  -4  -1 -12   17.31    3.87
  -4   1 -12   19.34    3.60
  -4  -1 -12   13.61    2.65
  -4   1 -12   13.01    4.54
   4  -1  12   20.21    5.48
   4   1  12   22.98    6.58
  -4   1 -13    4.44    2.71
  -4  -1 -13    4.94    2.58
  -4   1 -13    8.87    4.08
  -4  -1 -13    6.56    3.15
   4  -1  13    8.98    4.75
   4   1  13   10.62    5.61
  -4   1 -14    0.10    2.71
  -4  -1 -14   -2.34    2.74
  -4   1 -14   -3.88    4.26
  -4  -1 -14    2.72    2.85
   4  -1  14    1.47    4.74
   4   1  14   -0.37    5.56
  -4   1 -15    5.88    3.25
  -4  -1 -15    9.21    2.98
  -4   1 -15   15.41    4.97
   4  -1  15   10.39    5.11
  -4  -1 -15    7.96    3.46
   4   1  15   13.32    6.31
  -4   1 -16   18.66    3.70
  -4  -1 -16   13.97    3.63
   4  -1  16   30.84    7.30
  -4   1 -16   19.21    4.89
   4   1  16   25.03    7.22
  -4  -1 -16   12.59    3.72
  -4   1 -17   41.14    6.17
  -4  -1 -17   35.45    5.08
  -4   1 -17   39.10    4.80
  -4  -1 -17   36.81    4.62
   4  -1  17   54.46    8.70
   4   1  17   35.77    8.46
  -4   1 -18    0.97    3.12
  -4  -1 -18    4.92    3.23
  -4   1 -18   -0.67    3.74
   4  -1  18   -0.12    5.62
   4   1  18   -2.70    6.72
  -4  -1 -18    5.02    3.80
  -4   1 -19   28.61    5.51
  -4  -1 -19   23.18    4.54
  -4   1 -19   23.95    4.44
   4  -1  19   18.36    7.10
   4   1  19   23.18    7.98
  -4  -1 -19   18.80    4.42
  -4   1 -20    3.67    3.69
  -4  -1 -20    5.57    4.06
   4  -1  20    7.08    6.88
  -4   1 -20    5.31    4.25
   4   1  20   13.13    7.73
  -4  -1 -20    5.48    3.56
  -4   1 -21    4.82    4.01
   4  -1  21    5.83    6.37
   4   1  21    6.89    7.37
  -4   1 -21    1.88    4.20
  -4  -1 -21    4.42    3.65
  -4  -1 -22    1.05    3.99
  -4   1 -22   -5.16    4.35
   4  -1  22    1.53    6.90
   4   1  22   16.48    8.16
  -4   1 -22   -1.36    4.53
  -4  -1 -23   11.24    4.84
  -4   1 -23    7.33    4.74
   4  -1  23   -1.42    7.72
   4   1  23   13.48    8.76
  -4   1 -23    4.30    4.63
   4  -2 -19    9.38    5.43
   4  -2 -18   13.21    5.79
   4  -2 -17   10.24    5.15
   4  -2 -16    6.84    4.95
   4  -2 -15    3.89    4.37
   4   2 -14   10.70    4.19
   4  -2 -14   11.48    5.28
   4   2 -13    7.14    3.44
   4  -2 -13    9.55    4.57
   4   2 -12   10.50    3.76
   4  -2 -12   12.40    4.63
   4  -2 -11    6.32    3.91
   4   2 -11    8.41    3.47
   4  -2 -10   21.75    4.48
   4   2 -10   21.74    3.97
   4  -2  -9   79.02    6.93
   4   2  -9   61.44    4.72
   4  -2  -8   20.97    4.32
   4   2  -8   11.59    2.94
  -4  -2   7    3.89    2.50
  -4   2   7   11.49   17.08
   4  -2  -7    2.40    3.38
  -4  -2   6   17.34    4.64
  -4   2   6   27.43   18.01
  -4   2   5   54.23   18.76
  -4  -2   5  104.38    7.88
  -4   2   4  180.35   14.05
  -4  -2   4  171.58    8.75
  -4   2   3   53.70   16.46
  -4  -2   3   70.17    5.01
  -4   2   3   94.83   11.06
  -4  -2   3   87.77    6.06
  -4   2   3   39.52    3.01
  -4   2   2  151.39   22.68
  -4  -2   2  137.44    6.70
   4  -2  -2  167.30    6.28
  -4   2   2  186.78   14.06
  -4  -2   2  156.94    7.34
  -4   2   2  162.90    5.24
  -4   2   1  100.20    4.58
  -4   2   1   85.59   20.85
  -4  -2   1   76.34    5.40
   4  -2  -1  101.43    5.66
  -4  -2   1   88.39    3.41
  -4   2   1  105.32   10.97
  -4  -2   1   97.20    5.65
  -4   2   0   32.60    3.26
  -4   2   0   16.54   15.11
   4  -2   0   31.18    4.10
  -4   2   0   40.92    8.19
  -4  -2   0   34.31    3.84
  -4  -2   0   20.77    1.99
  -4  -2  -1    1.67    1.36
  -4   2  -1    4.42   14.96
  -4  -2  -1    6.29    2.79
   4  -2   1    0.15    3.03
   4   2   1    1.15    3.52
  -4   2  -1    2.44    6.38
  -4  -2  -2   34.97    2.67
  -4   2  -2   41.91    4.25
  -4   2  -2   48.02   16.88
   4  -2   2   37.55    4.65
   4   2   2   34.16    5.29
  -4   2  -2   48.43    8.25
  -4  -2  -2   44.15    3.76
  -4   2  -3   25.92    7.37
  -4   2  -3   22.89    3.97
  -4  -2  -3   10.30   12.40
  -4  -2  -3   23.69    2.66
  -4   2  -3   36.45   15.78
   4  -2   3   25.22    4.42
   4   2   3   15.16    4.53
  -4  -2  -3   20.61    3.18
  -4   2  -4   78.71    5.39
  -4  -2  -4   32.94   14.34
  -4   2  -4   25.72   13.95
   4  -2   4   85.79    6.50
   4   2   4   64.85    7.04
  -4   2  -4   93.20    9.74
  -4  -2  -4   70.68    4.12
  -4  -2  -4   80.53    4.55
  -4   2  -5   12.37    5.96
  -4   2  -5    5.74    3.28
  -4   2  -5   -1.00   13.01
  -4  -2  -5    9.57    2.74
  -4  -2  -5    9.42    2.62
   4  -2   5    7.41    3.74
   4   2   5    4.86    4.59
  -4   2  -6    8.80    5.63
  -4   2  -6    9.41    3.46
  -4  -2  -6    4.93   11.68
  -4   2  -6    3.38   12.06
  -4  -2  -6    8.91    2.74
   4  -2   6    2.77    3.51
   4   2   6    6.99    5.29
  -4  -2  -7  154.48    6.51
  -4   2  -7  160.24    7.43
  -4  -2  -7  119.71   18.25
  -4   2  -7  116.79   18.38
   4  -2   7  164.14    9.25
   4   2   7  147.35   10.30
   4   2   7  123.03    9.71
  -4   2  -7  167.17   11.50
  -4  -2  -8   11.82    2.89
  -4   2  -8   15.39    5.76
  -4   2  -8   11.53    3.24
  -4  -2  -8    7.23   10.93
  -4   2  -8    8.00   11.05
   4  -2   8   10.42    4.19
   4   2   8    7.38    4.95
  -4   2  -9    2.43    4.40
  -4   2  -9    9.52    3.37
  -4  -2  -9    7.07   10.35
  -4   2  -9   19.27   11.84
  -4  -2  -9    3.60    2.50
   4  -2   9    0.51    4.20
   4   2   9    2.31    4.75
  -4  -2 -10   36.88    3.83
  -4   2 -10   48.35    4.79
  -4  -2 -10   38.51   11.26
   4  -2  10   41.75    6.12
  -4   2 -10   31.62   13.42
   4   2  10   31.78    6.59
  -4   2 -10   49.26    6.73
  -4  -2 -11   54.84    4.51
  -4   2 -11   68.81    5.55
  -4  -2 -11   46.00   10.80
   4  -2  11   70.02    7.35
   4   2  11   57.95    8.05
  -4   2 -11   68.70    7.70
  -4  -2 -12  109.74    6.37
  -4   2 -12  123.27    7.06
   4  -2  12  129.47    9.71
   4   2  12  115.13   10.71
  -4   2 -12  126.08    9.78
  -4  -2 -13   25.92    3.87
  -4   2 -13   25.56    3.96
   4  -2  13   34.94    6.38
   4   2  13   35.69    7.81
  -4   2 -13   32.29    6.04
  -4   2 -14    4.08    3.20
  -4   2 -14   -6.64    4.17
   4  -2  14    8.84    5.19
   4   2  14    4.12    5.39
  -4  -2 -14    3.75    2.86
  -4  -2 -15   32.56    4.37
  -4   2 -15   36.25    4.76
   4  -2  15   41.94    7.38
   4   2  15   29.34    7.66
  -4   2 -15   44.19    6.65
  -4  -2 -16   20.28    4.11
  -4   2 -16   21.67    4.18
  -4   2 -16   16.91    5.22
   4  -2  16   23.48    6.61
   4   2  16   25.97    7.79
  -4   2 -17    1.88    3.47
  -4   2 -17    4.61    4.60
   4  -2  17    1.80    5.78
   4   2  17   -1.36    6.46
  -4  -2 -17    5.49    3.30
  -4   2 -18   11.46    4.00
  -4   2 -18   13.44    5.17
   4  -2  18   13.57    6.42
   4   2  18    6.81    7.15
  -4  -2 -18    6.65    3.34
  -4  -2 -19   -5.11    3.59
  -4   2 -19    1.24    3.47
  -4   2 -19   -2.16    4.75
   4  -2  19    4.90    5.96
   4   2  19   -7.21    7.11
  -4  -2 -20   22.16    4.45
  -4   2 -20   33.47    6.29
  -4   2 -20   26.16    4.86
   4   2  20   41.43    9.92
   4  -2  20   34.32    8.37
  -4   2 -21   31.90    6.35
  -4   2 -21   32.59    5.39
  -4  -2 -21   22.53    4.94
   4  -2  21   17.45    7.55
   4   2  21   19.80    8.16
  -4  -2 -22   13.15    4.77
  -4   2 -22    6.25    4.30
   4  -2  22   14.53    7.47
  -4   2 -22   13.18    5.06
   4   2  22    3.21    7.56
  -4  -2 -23    5.21    3.79
  -4   2 -23    4.30    4.48
   4  -2  23   18.88    8.22
   4   2  23   22.92    9.20
  -4   2 -23    0.81    4.48
  -4   3  19  -12.95   25.22
   4  -3 -19   -2.24    5.64
  -4   3  18   15.11   23.91
   4  -3 -18   15.29    6.15
  -4   3  17   19.10   23.82
   4  -3 -17   17.24    5.53
  -4   3  16   31.87   24.59
   4  -3 -16    8.37    4.69
  -4   3  15   11.64   22.26
   4  -3 -15   11.86    4.96
  -4   3  14  -16.21   21.58
   4  -3 -14    7.24    5.02
  -4   3  13   23.53   20.71
   4  -3 -13    7.49    4.56
  -4   3  12   18.62   20.75
   4  -3 -12   41.73    6.07
  -4   3  11    0.33   18.77
   4  -3 -11    7.18    4.49
   4  -3 -10   38.83    5.87
  -4   3  10   12.80   18.86
   4  -3  -9   -1.18    3.87
  -4   3   9   -3.73   17.75
   4   3  -9   12.38    3.11
   4   3  -8    1.39    2.15
   4  -3  -8    7.01    4.05
  -4   3   7   97.43   23.16
   4  -3  -7  137.61    8.75
  -4  -3   7  110.82    6.26
  -4  -3   6    5.25    4.49
  -4   3   6    2.83   15.06
  -4  -3   6   -1.47    3.60
  -4  -3   5   -0.31    5.55
  -4   3   5    5.43   16.52
  -4  -3   5    8.96    3.18
  -4   3   4   10.23   16.36
  -4   3   4   -7.27    7.20
  -4  -3   4    1.52    2.04
  -4   3   3  246.12   28.79
   4  -3  -3  217.33    5.74
  -4   3   2  128.45   22.26
   4  -3  -2  136.07    5.65
  -4   3   2  147.86   13.81
  -4   3   1   58.26   18.38
   4  -3  -1   51.25    4.35
  -4   3   1   60.62    9.65
   4  -3   0   13.77    3.35
  -4   3   0   10.07    7.82
  -4   3  -1    5.34   15.05
   4  -3   1    3.96    2.92
  -4   3  -1    7.36    7.90
  -4  -3  -2   11.21    0.95
  -4   3  -2   14.65   14.13
   4  -3   2   16.26    3.80
  -4  -3  -2    9.36    0.77
  -4   3  -3    2.32    3.04
  -4  -3  -3   -0.80    0.86
  -4   3  -3   -2.52   13.22
   4  -3   3   -0.84    3.22
  -4  -3  -3    0.41    0.81
   4   3   3    3.07    4.28
  -4   3  -3   -4.46    6.28
  -4   3  -4   -8.89    6.39
  -4  -3  -4    1.20    1.40
  -4   3  -4   -1.61    3.10
   4  -3   4   -1.80    3.22
  -4  -3  -4   -0.65    1.01
   4   3   4    2.23    4.32
  -4   3  -5    8.07    6.29
  -4  -3  -5    3.28    1.65
  -4   3  -5    8.45    4.50
  -4  -3  -5    9.29   12.71
  -4   3  -5   18.44   13.68
   4  -3   5    3.98    3.99
   4   3   5   -4.43    4.57
  -4  -3  -6  204.59    5.73
  -4   3  -6  233.70    9.60
  -4   3  -6  220.04   22.51
   4  -3   6  229.12   10.33
   4   3   6  193.13   11.84
  -4   3  -6  235.13   14.78
  -4   3  -7   21.20    6.70
  -4  -3  -7   25.60    2.75
  -4   3  -7   21.85    4.42
  -4  -3  -7   34.32   13.64
  -4   3  -7   10.40   12.24
   4   3   7   38.14    6.60
   4  -3   7   16.29    4.33
   4   3   7   14.08    6.03
  -4   3  -8    1.52    5.49
  -4   3  -8   -3.41    3.04
  -4  -3  -8   16.18   12.00
  -4   3  -8   10.75   11.63
   4  -3   8    1.10    3.80
   4   3   8   -6.14    4.70
  -4  -3  -8   -0.44    1.98
  -4   3  -9   11.50    6.21
  -4   3  -9    6.68    3.55
  -4  -3  -9    3.62   10.39
  -4   3  -9    3.54   11.59
   4  -3   9    7.79    4.27
   4   3   9    7.16    5.47
  -4  -3  -9    4.37    2.12
  -4   3 -10    4.56    5.22
  -4   3 -10    8.24    3.93
  -4  -3 -10    0.53    9.28
   4  -3  10   14.09    4.83
   4   3  10    5.98    5.18
  -4  -3 -10    3.97    2.17
  -4   3 -11   12.98    6.05
  -4   3 -11    0.96    3.35
  -4  -3 -11    1.68    8.78
   4  -3  11    4.34    4.08
   4   3  11    5.25    5.26
  -4  -3 -11    0.69    2.54
  -4   3 -12   74.60    6.25
  -4  -3 -12   65.50    4.90
   4  -3  12   75.82    7.99
   4   3  12   57.11    8.96
  -4   3 -12   79.76    8.86
  -4   3 -13    4.93    3.55
  -4   3 -13    6.51    5.38
   4  -3  13    1.84    4.44
   4   3  13    5.21    5.59
  -4  -3 -13    4.65    2.64
  -4   3 -14   26.13    4.76
  -4  -3 -14   14.76    3.35
  -4   3 -14   22.78    5.87
   4  -3  14   18.93    6.11
   4   3  14   19.16    6.66
  -4  -3 -15    7.76    3.15
  -4   3 -15    8.79    3.63
  -4   3 -15    6.14    5.48
   4  -3  15   11.40    5.20
   4   3  15   15.70    6.61
  -4  -3 -16   -0.16    2.88
  -4   3 -16    1.39    3.37
  -4   3 -16    5.47    5.05
   4  -3  16    2.63    4.81
   4   3  16   -4.05    6.68
  -4  -3 -17   14.63    3.62
  -4   3 -17    9.82    3.98
  -4   3 -17   16.89    5.64
   4  -3  17   20.41    6.42
   4   3  17    4.75    6.51
  -4  -3 -18   -2.27    3.18
  -4   3 -18    1.16    3.74
  -4   3 -18   -0.09    4.97
   4  -3  18    1.72    6.06
   4   3  18   11.20    7.31
  -4   3 -19   72.85    8.54
  -4   3 -19   75.07    7.07
  -4  -3 -19   64.59    6.05
   4  -3  19   78.97    9.98
   4   3  19   67.47   10.28
  -4   3 -20  144.14   11.07
  -4   3 -20  149.08    9.47
  -4  -3 -20  128.73    8.29
   4  -3  20  155.81   12.96
   4   3  20  164.84   15.04
  -4  -3 -21   -2.53    3.58
  -4   3 -21    6.60    4.60
  -4   3 -21    1.91    5.01
   4  -3  21   -3.55    6.36
   4   3  21   -2.59    7.72
  -4  -3 -22    3.05    3.64
  -4   3 -22   -3.07    4.34
  -4   3 -22   10.67    5.55
   4  -3  22    5.99    7.13
   4   3  22    5.57    8.55
  -4  -3 -23    4.33    4.19
  -4   3 -23   11.35    4.96
   4  -3  23   -2.01    7.32
  -4   3 -23    6.57    5.12
   4   3  23   -3.08    8.67
  -4   4  18   10.54   23.35
   4  -4 -18   23.81    6.88
  -4   4  17    0.10   22.96
   4  -4 -17    2.22    5.16
  -4   4  16    6.57   20.62
   4  -4 -16    4.96    4.98
  -4   4  15   12.07   20.63
   4  -4 -15   -2.81    4.88
   4  -4 -14   26.25    5.96
  -4   4  14   53.48   23.25
   4  -4 -13    8.06    4.63
  -4   4  13   18.73   20.12
  -4   4  12   -6.57   18.47
   4  -4 -12   16.48    5.28
  -4   4  11   16.42   20.56
   4  -4 -11   19.12    5.13
   4  -4 -10   -1.59    4.12
  -4   4  10   30.01   20.26
  -4   4   9   14.77   18.09
   4  -4  -9    8.78    4.64
   4  -4  -8   25.65    5.36
  -4   4   8   25.72   18.62
  -4  -4   8   20.25    3.64
   4  -4  -7    5.65    4.39
  -4  -4   7    3.99    3.91
  -4   4   6    6.35   18.59
  -4  -4   6   30.09    5.84
  -4  -4   5    1.19    5.61
  -4   4   5    3.62   17.67
  -4   4   4  -22.52   18.65
  -4   4   4   -3.58    8.21
  -4  -4   4    2.07    6.43
  -4   4   3   44.61   19.59
   4  -4  -3   41.95    3.11
  -4   4   3   49.01    9.85
  -4   4   2    2.50   17.10
   4  -4  -2    7.25    2.55
  -4   4   2   16.99    8.42
  -4   4   1   18.17   17.42
   4  -4  -1    3.61    2.89
  -4   4   1    1.57    7.28
  -4   4   0   78.87   19.06
   4  -4   0   73.77    5.12
  -4   4   0   84.86   11.41
  -4   4  -1    8.59   13.22
   4  -4   1    3.12    2.95
  -4   4  -1    7.76    7.71
  -4   4  -2   36.89   15.47
   4  -4   2   52.53    4.99
  -4   4  -2   55.51   10.15
  -4   4  -3   51.94    5.61
  -4   4  -3   44.40   16.59
   4  -4   3   39.28    4.63
  -4   4  -3   49.66    9.69
  -4   4  -4   18.66    8.22
  -4   4  -4    9.12    4.47
  -4   4  -4   -4.12   12.17
   4  -4   4    8.08    3.79
   4   4   4    3.04    4.29
  -4   4  -5   63.72    6.20
   4  -4   5   68.55    6.17
   4   4   5   49.30    7.28
  -4   4  -5   51.95    9.84
  -4   4  -6   36.22    5.31
  -4  -4  -6   26.15   12.75
  -4   4  -6   27.92   13.26
   4  -4   6   33.75    5.18
  -4  -4  -6   18.66    1.64
   4   4   6   27.08    6.30
  -4   4  -6   43.68    9.18
  -4   4  -7    6.18    6.59
  -4  -4  -7    1.49    1.39
  -4  -4  -7   13.62   10.65
  -4   4  -7    3.18    3.91
  -4   4  -7    5.82   12.19
   4  -4   7   -4.04    3.99
   4   4   7    2.24    5.40
  -4   4  -8  109.65    7.71
  -4  -4  -8   57.05   13.03
  -4  -4  -8   79.50    3.78
   4  -4   8  101.58    7.88
  -4   4  -8   73.61   16.83
   4   4   8   78.32    8.74
  -4   4  -8   92.66   10.77
  -4  -4  -9   -4.31    1.99
  -4   4  -9   -2.60    5.96
  -4   4  -9    2.95    3.83
  -4  -4  -9   -4.80   10.58
  -4   4  -9   13.95   12.77
   4  -4   9    3.82    4.25
   4   4   9   -3.28    5.18
  -4   4 -10   77.21    6.68
  -4  -4 -10   35.03   10.19
  -4  -4 -10   51.13    3.68
   4  -4  10   68.72    7.28
   4   4  10   56.43    8.59
  -4   4 -10   61.29    8.87
  -4  -4 -11    1.54    2.03
  -4   4 -11    7.87    6.08
  -4   4 -11   -4.29    3.87
   4  -4  11    7.09    4.50
   4   4  11    5.84    6.18
  -4  -4 -12   -0.42    2.25
  -4   4 -12    3.72    5.62
  -4   4 -12    1.71    3.76
   4  -4  12    4.19    4.71
   4   4  12   -2.06    5.88
  -4  -4 -13    1.45    2.38
  -4   4 -13   -1.04    5.17
  -4   4 -13    2.38    3.76
   4  -4  13    2.48    5.10
   4   4  13    1.86    5.91
  -4  -4 -14    8.46    2.85
  -4   4 -14   11.19    4.24
  -4   4 -14   15.04    5.98
   4  -4  14    6.39    5.31
   4   4  14    5.15    6.22
  -4  -4 -15    1.75    2.75
  -4   4 -15   -1.76    3.61
  -4   4 -15    2.31    5.56
   4  -4  15    4.19    5.11
   4   4  15   -9.65    6.68
  -4   4 -16   56.67    6.45
  -4  -4 -16   40.95    4.54
   4  -4  16   55.18    7.92
   4   4  16   47.64    9.26
  -4   4 -16   42.67    7.48
  -4  -4 -17    2.28    2.94
  -4   4 -17    3.31    4.12
  -4   4 -17    5.39    5.28
   4  -4  17   -1.62    5.14
   4   4  17   11.55    7.69
  -4  -4 -18    0.17    3.04
  -4   4 -18   10.78    4.40
  -4   4 -18    9.91    5.62
   4  -4  18   12.58    6.28
   4   4  18   15.40    8.33
  -4   4 -19   98.00   10.31
  -4   4 -19  106.62    8.57
   4  -4  19   96.10   10.20
  -4  -4 -19   72.52    6.31
   4   4  19   85.36   11.99
  -4  -4 -20   11.17    3.81
  -4   4 -20    5.85    4.61
  -4   4 -20    1.78    5.27
   4  -4  20    9.54    6.31
   4   4  20    5.47    8.71
  -4  -4 -21    8.85    4.08
  -4   4 -21   24.05    5.60
  -4   4 -21   23.75    6.53
   4  -4  21   16.19    7.43
   4   4  21   14.10    8.94
  -4  -4 -22    0.36    3.90
  -4   4 -22    5.67    4.96
  -4   4 -22    1.74    5.42
   4  -4  22    0.22    7.13
   4   4  22    3.68    8.55
  -4   5  18   10.47   24.15
   4  -5 -18   -0.38    5.64
  -4   5  17   22.20   23.86
   4  -5 -17   18.47    6.49
   4  -5 -16   -0.80    5.08
  -4   5  16   -6.92   22.02
   4  -5 -15    9.22    5.59
  -4   5  15    6.09   22.26
   4  -5 -14    2.87    5.04
  -4   5  14   26.82   22.73
  -4   5  13   56.77   24.03
   4  -5 -13   54.46    7.77
  -4   5  12    2.27   19.69
   4  -5 -12   19.22    5.61
   4  -5 -11    9.61    4.95
  -4   5  11    4.06   20.31
  -4   5  10    3.71   19.42
   4  -5 -10    3.87    4.69
   4  -5  -9   34.19    6.15
  -4   5   9   35.60   21.10
  -4  -5   8    8.34    3.48
   4  -5  -8    9.13    4.74
  -4   5   8   28.44   20.91
  -4  -5   7    0.51    3.65
  -4   5   7    7.23   18.48
  -4  -5   6    1.89    4.80
  -4   5   6   47.44   21.37
  -4  -5   5   12.81    5.90
  -4   5   5   36.40   21.58
  -4   5   5   27.64    9.68
  -4  -5   4   -1.95    6.17
  -4   5   4   -0.02   16.72
  -4   5   4  -14.20    9.50
  -4   5   3    1.63   17.28
   4  -5  -3    3.52    2.11
  -4   5   3    0.58    7.94
  -4  -5   3    8.09    7.09
  -4   5   2   13.84   18.17
   4  -5  -2   19.16    3.46
  -4   5   2   34.17   10.25
   4  -5  -1   72.16    4.92
  -4   5   1   87.85   12.03
  -4   5   0    1.90   15.72
   4  -5   0   -0.71    3.19
  -4   5   0    2.19    9.24
  -4   5  -1  119.70   22.37
   4  -5   1  125.05    6.64
  -4   5  -1  162.11   15.45
  -4   5  -2   -7.90   14.35
   4  -5   2    4.59    3.05
  -4   5  -2   10.37    9.59
  -4   5  -3   20.24    4.81
  -4   5  -3    5.95   13.53
   4  -5   3   20.69    3.87
  -4   5  -3   26.80    9.45
  -4   5  -4   12.75    4.43
  -4   5  -4   15.89   13.76
   4  -5   4   10.80    3.58
  -4   5  -4   22.25    8.70
  -4   5  -5    4.27    8.03
  -4   5  -5    7.74    3.80
   4  -5   5    6.43    3.36
  -4   5  -6   23.64    8.72
  -4   5  -6   18.27    4.78
  -4   5  -6   26.75   15.00
   4  -5   6   15.11    4.22
   4   5   6    3.29    4.77
  -4   5  -7   25.52    8.15
  -4   5  -7   18.68    4.94
  -4   5  -7   21.86   14.91
   4  -5   7   13.82    3.83
   4   5   7   13.59    5.57
  -4   5  -8    7.64    7.57
  -4  -5  -8    9.29   10.93
  -4   5  -8    8.29    4.81
  -4   5  -8    5.00   14.66
   4  -5   8    4.20    3.65
   4   5   8   13.39    6.19
  -4   5  -9   48.28    5.99
  -4  -5  -9   17.38   11.37
   4  -5   9   44.20    5.95
  -4   5  -9   56.94    9.84
   4   5   9   21.35    6.85
  -4   5 -10   -8.96    6.73
  -4   5 -10   -2.28    3.79
   4  -5  10    4.67    4.25
   4   5  10   -9.85    6.26
  -4   5 -11   41.71    5.93
  -4   5 -11   34.23    8.13
   4  -5  11   25.15    5.26
   4   5  11   30.55    7.87
  -4   5 -12    7.11    6.73
  -4   5 -12   -2.91    4.05
  -4  -5 -12   -1.15    2.36
   4  -5  12   -3.59    4.10
   4   5  12   -5.33    6.71
  -4   5 -13    8.47    6.48
  -4   5 -13    0.18    4.47
  -4  -5 -13   -1.81    2.58
   4  -5  13    7.54    5.22
   4   5  13   -0.64    6.05
  -4   5 -14    9.55    6.73
  -4   5 -14    4.40    4.63
  -4  -5 -14    3.58    2.76
   4  -5  14    2.25    4.53
   4   5  14    9.41    7.14
  -4   5 -15    4.76    4.13
  -4   5 -15   11.61    6.85
  -4  -5 -15    1.23    2.78
   4  -5  15   11.46    5.30
   4   5  15    6.12    7.05
  -4   5 -16   15.49    4.95
  -4   5 -16   15.76    7.29
  -4  -5 -16    0.86    2.95
   4  -5  16    2.26    5.03
   4   5  16   10.83    7.33
  -4   5 -17    9.66    4.59
  -4   5 -17    7.14    5.84
  -4  -5 -17    3.35    3.25
   4  -5  17    6.65    5.55
   4   5  17    6.07    7.13
  -4   5 -18    2.73    4.33
  -4  -5 -18    3.83    3.34
  -4   5 -18    6.22    5.63
   4  -5  18   12.91    6.62
   4   5  18   17.03    8.17
  -4   5 -19   19.31    5.60
  -4   5 -19   29.03    7.41
   4  -5  19   28.48    7.90
   4   5  19   26.99    9.87
  -4   5 -20   24.71    5.95
  -4   5 -20   12.29    6.56
   4  -5  20   21.97    7.46
   4   5  20   21.08    9.99
  -4   5 -21   68.65   10.03
  -4   5 -21   59.89    7.47
   4  -5  21   89.83   11.33
   4   5  21   65.85   13.07
  -4   5 -22   12.18    5.51
  -4   5 -22    8.75    6.65
   4  -5  22    0.14    6.82
   4  -6 -17   -0.68    5.50
  -4   6  17   40.38   26.05
   4  -6 -16    8.93    5.90
  -4   6  16   -9.22   23.97
  -4   6  15  -40.24   25.55
   4  -6 -15    0.99    5.36
  -4   6  14   37.03   25.68
   4  -6 -14   20.51    5.86
  -4   6  13   31.83   23.56
   4  -6 -13    3.60    5.25
   4  -6 -12    2.74    5.14
  -4   6  12   12.50   21.81
   4  -6 -11   62.91    8.57
  -4   6  11   20.67   22.45
   4  -6 -10   17.64    5.81
  -4   6  10  -16.90   24.51
  -4   6   9  -27.25   21.97
   4  -6  -9   -2.15    4.33
  -4  -6   8    8.04    3.83
   4  -6  -8    2.49    4.59
  -4  -6   7    6.42    4.06
  -4   6   7   -5.20   19.91
  -4  -6   6   10.45    5.51
  -4   6   6   30.30   19.40
  -4  -6   5   -1.58    5.45
  -4   6   5  -15.07   15.79
  -4   6   5  -10.96    8.91
  -4  -6   4   13.70    6.71
  -4   6   4    5.81   15.65
  -4   6   4   27.08   10.64
  -4  -6   3   22.67    8.60
  -4   6   3   14.09   15.58
  -4   6   3   43.71   11.22
  -4   6   2  -11.81   14.85
   4  -6  -2    2.33    2.49
  -4   6   2    3.44    9.22
  -4  -6   2   14.00    8.13
  -4   6   1   41.33   18.14
   4  -6  -1   16.84    3.30
  -4   6   1   35.48   10.80
  -4   6   0   82.72   20.08
   4  -6   0   57.82    4.89
  -4   6   0   81.09   13.11
  -4   6  -1   36.54   15.97
   4  -6   1   25.26    3.82
  -4   6  -1   38.67   11.18
  -4   6  -2    6.32   13.65
   4  -6   2   19.91    3.73
  -4   6  -2   35.04   10.83
  -4   6  -3    2.96    4.07
  -4   6  -3    7.58   14.14
   4  -6   3   10.15    3.19
  -4   6  -3    3.79    7.98
  -4   6  -4    5.99    4.77
  -4   6  -4    6.87   15.41
   4  -6   4    4.31    3.17
  -4   6  -4   23.04   10.16
  -4   6  -5   59.89    6.94
   4  -6   5   55.55    5.52
  -4   6  -5   68.18   18.42
  -4   6  -5   66.02   11.71
  -4   6  -6   21.28    9.43
  -4   6  -6    5.67    5.45
  -4   6  -6    7.80   14.24
   4  -6   6    0.01    3.44
  -4   6  -7   46.39    6.65
  -4   6  -7   23.67   14.75
   4  -6   7   24.60    4.40
  -4   6  -7   42.96   10.06
  -4   6  -8   20.48    9.11
  -4   6  -8    7.16    4.85
   4  -6   8    6.44    3.89
   4   6   8   27.30    7.00
  -4   6  -9   27.59    8.86
  -4   6  -9   15.01    5.08
   4  -6   9   22.93    4.86
   4   6   9   22.28    7.10
  -4   6 -10   27.27    8.23
  -4   6 -10   41.86    6.38
   4  -6  10   37.52    5.77
   4   6  10   30.47    7.79
  -4   6 -11   10.90    7.47
  -4   6 -11   28.07    5.59
   4  -6  11   21.36    4.99
   4   6  11   20.95    7.31
  -4   6 -12    5.30    6.35
  -4   6 -12   -0.46    4.48
   4  -6  12    8.64    4.89
   4   6  12   -3.46    6.72
  -4   6 -13   36.13    6.34
   4  -6  13   33.08    6.27
  -4   6 -13   38.30    8.76
   4   6  13   24.56    8.30
  -4   6 -14   11.79    7.60
  -4   6 -14    3.86    4.92
   4  -6  14    2.52    4.54
   4   6  14   -5.67    7.17
  -4   6 -15   13.95    7.23
  -4   6 -15   15.06    5.42
   4  -6  15   11.69    5.21
   4   6  15    9.03    7.59
  -4   6 -16    5.01    5.06
  -4   6 -16   -2.89    6.40
   4  -6  16    0.22    4.75
   4   6  16    4.62    7.21
  -4   6 -17   15.34    5.67
  -4   6 -17    3.06    6.14
   4  -6  17    6.26    5.59
   4   6  17   14.41    8.09
  -4   6 -18   27.42    6.06
   4  -6  18   26.89    6.99
  -4   6 -18   41.62    8.39
  -4   6 -19   74.30    8.37
   4  -6  19   55.70    8.57
   4   6  19   47.84   11.01
  -4   6 -19   51.54    8.90
  -4   6 -20    1.58    5.07
  -4   6 -20   -2.74    6.18
   4  -6  20   -5.82    6.40
   4   6  20   -4.48    8.15
  -4   6 -21    2.64    5.00
  -4   6 -21    3.89    6.32
   4  -6  21   10.69    7.02
   4   6  21   11.33   10.29
  -4   7  16    1.73   25.97
   4  -7 -16    2.39    6.49
  -4   7  15   56.96   28.26
   4  -7 -15   -0.30    6.27
   4  -7 -14    5.97    6.05
  -4   7  14   29.92   27.75
   4  -7 -13   -1.09    5.82
  -4   7  13   25.43   24.15
  -4   7  12   38.98   24.79
   4  -7 -12   24.42    7.03
   4  -7 -11    0.88    5.29
  -4   7  11    9.60   21.03
   4  -7 -10   76.51    8.83
  -4   7  10   45.20   23.97
   4  -7  -9    0.86    5.25
  -4   7   9   25.85   19.33
  -4  -7   8    7.47    3.80
  -4   7   8    6.00   17.72
  -4  -7   7   17.91    5.01
  -4   7   7   12.66   18.73
  -4  -7   6    4.66    4.92
  -4   7   6   22.82   18.58
  -4   7   6   17.31   10.68
  -4  -7   5   -3.92    5.05
  -4   7   5  -11.61   17.59
  -4   7   5   -0.18   10.11
  -4  -7   4    2.21    5.68
  -4   7   4   -0.48   16.48
  -4   7   4    7.88    9.67
  -4  -7   3   40.25    8.42
  -4   7   3   30.01   18.18
  -4  -7   2   28.09    9.41
  -4   7   2   19.59   17.30
  -4   7   2   50.01   13.05
  -4   7   1   59.15   20.22
   4  -7  -1   82.90    5.26
  -4   7   1  109.64   16.03
  -4  -7   1   80.99   11.95
   4  -7   0   77.44    5.38
  -4   7   0   62.64   18.68
  -4  -7   0   67.90   12.24
   4  -7   1   27.45    3.96
  -4   7  -1   30.42   16.37
  -4   7  -1   42.85   12.33
   4  -7   2   19.44    3.70
  -4   7  -2   17.88   15.20
  -4   7  -2   37.57   11.54
  -4   7  -3   14.73    5.75
  -4   7  -3   12.87   15.27
   4  -7   3   13.35    3.40
  -4   7  -3   16.53    9.88
  -4   7  -4   29.04    5.93
   4  -7   4   19.13    4.09
  -4   7  -4    6.81   15.84
  -4   7  -4   20.36   10.09
  -4   7  -5   11.67    9.22
  -4   7  -5    9.94    5.39
  -4   7  -5    9.58   15.90
   4  -7   5   10.45    3.63
  -4   7  -6   16.14    8.93
  -4   7  -6   22.63    5.70
   4  -7   6   20.61    4.21
  -4   7  -7    0.31    8.01
  -4   7  -7    7.44    4.98
   4  -7   7    4.20    3.50
  -4   7  -8    5.45    8.28
  -4   7  -8   10.30    5.07
   4  -7   8    5.88    3.89
  -4   7  -9    2.58    7.62
  -4   7  -9    7.84    5.24
  -4   7 -10   18.88    8.25
  -4   7 -10   19.70    5.70
   4  -7  10   21.44    5.04
  -4   7 -11   -0.05    7.83
  -4   7 -11    3.28    4.75
   4  -7  11   -2.92    4.10
   4   7  11   -3.22    6.15
  -4   7 -12   20.18    8.61
  -4   7 -12   12.55    5.17
   4  -7  12    8.23    4.50
   4   7  12   -1.08    7.05
  -4   7 -13   26.20    9.50
  -4   7 -13   26.08    6.13
   4  -7  13    8.13    4.75
   4   7  13    6.67    7.45
  -4   7 -14   83.31    8.79
   4  -7  14   72.19    7.98
   4   7  14   54.78   10.38
  -4   7 -14   88.08   12.16
  -4   7 -15   12.51    7.50
  -4   7 -15    7.36    5.95
   4  -7  15   -2.20    4.71
   4   7  15   -1.30    7.07
  -4   7 -16   -0.75    7.27
  -4   7 -16   12.98    5.65
   4  -7  16   -6.38    5.24
   4   7  16    8.51    7.95
  -4   7 -17   44.43    7.43
   4  -7  17   51.81    8.47
   4   7  17   22.04    9.31
  -4   7 -17   49.40   10.16
  -4   7 -18    3.44    5.17
  -4   7 -18    7.83    6.78
   4  -7  18    4.54    5.44
   4   7  18    6.10    8.78
  -4   7 -19   31.41    6.95
  -4   7 -19   21.28    8.07
   4  -7  19   37.62    7.99
   4   7  19   38.92   10.74
  -4   7 -20   23.39    6.75
   4  -7  20   32.85    8.11
  -4   7 -20   42.29    9.46
  -4   8  14   -1.26   22.26
   4  -8 -14    6.57    6.25
   4  -8 -13   60.14    9.53
  -4   8  13   75.43   26.03
  -4   8  12   16.54   20.52
   4  -8 -12    2.39    5.92
  -4   8  11   29.01   21.63
   4  -8 -11   -1.60    5.51
   4  -8 -10    2.21    5.07
  -4   8  10    5.80   20.29
  -4   8   9   41.07   21.73
  -4  -8   8    6.30    4.38
  -4   8   8   15.09   18.03
  -4  -8   7    2.50    4.67
  -4   8   7   -4.50   18.45
  -4   8   7    7.49   11.07
  -4  -8   6   10.27    5.30
  -4   8   6   -5.88   16.89
  -4   8   6    6.40   10.11
  -4  -8   5   -1.35    5.22
  -4   8   5   -1.47    9.81
  -4  -8   4   18.67    7.17
  -4   8   4  -12.29   17.28
  -4   8   4   13.14   10.83
  -4  -8   3   12.94    7.50
  -4   8   3   18.80   16.64
  -4   8   3    1.21    9.50
  -4  -8   2   20.17    8.69
  -4   8   2   21.70   17.20
  -4   8   2   51.97   14.72
  -4   8   1  118.53   23.49
   4  -8  -1  128.73    6.75
  -4  -8   1  110.78   13.95
  -4   8   0  132.05   23.61
   4  -8   0  103.04    6.33
  -4  -8   0  118.89   15.50
   4  -8   1   53.15    4.99
  -4   8  -1   62.47   20.56
  -4   8  -1   89.94   16.09
  -4  -8  -1   57.20   13.43
  -4   8  -2    8.96   17.73
   4  -8   2    0.26    3.13
  -4   8  -2   -2.54    9.99
  -4   8  -3   15.17    7.34
  -4   8  -3    0.43   15.88
   4  -8   3    4.00    3.16
  -4   8  -3    5.92   10.19
  -4   8  -4   96.59    8.91
  -4   8  -4  105.25   22.78
   4  -8   4   75.14    6.28
  -4   8  -4   92.04   14.34
  -4   8  -5   -4.65    9.61
   4  -8   5    0.80    3.52
  -4   8  -6   -1.96    8.83
  -4   8  -6    9.51    5.49
   4  -8   6   -0.84    3.66
  -4   8  -7   18.50   10.24
  -4   8  -7   28.06    6.42
   4  -8   7    9.18    4.14
  -4   8  -8   28.03   10.66
  -4   8  -8   38.03    7.00
   4  -8   8   23.84    4.88
  -4   8  -9   18.34   10.10
  -4   8  -9   22.09    6.42
   4  -8   9   11.86    4.45
  -4   8 -10   13.52    9.34
  -4   8 -10    6.29    5.32
   4  -8  10    8.65    4.43
  -4   8 -11   48.48   11.01
  -4   8 -11   35.37    7.16
   4  -8  11   29.96    5.60
  -4   8 -12   41.03    7.11
   4  -8  12   33.34    6.15
  -4   8 -12   53.55   11.62
  -4   8 -13    7.62    8.01
  -4   8 -13    5.98    5.32
   4  -8  13    0.33    4.27
  -4   8 -14   58.04    8.29
  -4   8 -14   44.64   10.51
   4  -8  14   52.20    7.17
   4   8  14   33.01    9.44
  -4   8 -15    3.25    7.65
  -4   8 -15   13.83    6.38
   4  -8  15    3.99    5.15
   4   8  15    8.85    8.27
  -4   8 -16   10.47    8.30
  -4   8 -16   10.53    6.19
   4  -8  16    7.62    5.53
   4   8  16    0.02    7.67
  -4   8 -17    8.09    5.68
  -4   8 -17   11.10    8.00
   4  -8  17    1.59    5.40
   4   8  17    5.77    8.51
  -4   8 -18   51.18    8.28
   4  -8  18   57.04    8.88
   4   8  18   41.22   10.63
  -4   8 -18   72.14   11.65
   4  -9 -12    5.92    5.83
  -4   9  12   14.60   21.81
  -4   9  11   44.07   22.88
  -4   9  10   14.44   20.85
  -4   9   9    9.00   18.92
  -4  -9   8    4.02    4.73
  -4   9   8   24.11   20.79
  -4   9   8   21.65   13.09
  -4   9   7   16.97   18.66
  -4   9   7   42.98   14.37
  -4  -9   7   40.26    6.90
  -4  -9   6    2.04    5.43
  -4   9   6   -7.83   11.97
  -4  -9   5   14.35    6.21
  -4   9   5   28.82   20.02
  -4   9   5   12.90   12.39
  -4  -9   4   11.90    7.25
  -4   9   4  -13.68   19.28
  -4   9   4    8.82   11.90
  -4  -9   3   12.88    7.53
  -4   9   3   -4.33   16.68
  -4   9   3    4.96   10.85
  -4  -9   2   34.24   10.23
  -4   9   2   13.91   16.86
  -4   9   2   31.38   12.50
  -4  -9   1   17.02    9.62
  -4   9   1   21.73   19.16
  -4   9   1   41.15   14.03
   4  -9   0   98.98    6.58
  -4   9   0   59.25   20.49
  -4   9   0   92.50   16.43
  -4  -9   0   80.72   14.29
   4  -9   1   55.84    5.33
  -4   9  -1   -5.07   19.12
  -4   9  -1   99.87   16.89
  -4  -9  -1  169.44   16.37
  -4  -9  -2   30.57   12.71
  -4   9  -2   -0.84   16.85
   4  -9   2    3.36    3.52
  -4   9  -2    2.54   12.06
  -4   9  -3   -0.76    5.08
   4  -9   3    4.72    3.52
  -4  -9  -3   -2.72   11.03
  -4   9  -3   -3.12    9.67
  -4   9  -4    8.05    5.71
   4  -9   4    1.40    3.31
  -4   9  -4    1.02    9.91
  -4   9  -5    6.64    9.54
  -4   9  -5    3.38    5.39
   4  -9   5    4.50    3.80
  -4   9  -6   14.50   10.24
  -4   9  -6    9.20    6.38
   4  -9   6    7.93    4.04
  -4   9  -7   43.51   12.45
  -4   9  -7   44.65    8.22
   4  -9   7   23.92    5.03
  -4   9  -8    4.15   10.23
  -4   9  -8   25.85    7.35
   4  -9   8   13.06    4.64
  -4   9  -9    8.09    9.95
  -4   9  -9   26.75    7.10
   4  -9   9    5.18    4.08
  -4   9 -10   10.22    6.34
   4  -9  10    4.81    4.56
  -4   9 -11    6.82    9.63
  -4   9 -11    3.01    5.65
   4  -9  11   15.13    4.92
  -4   9 -12   12.50    9.88
  -4   9 -12   22.96    7.17
   4  -9  12    5.67    4.21
  -4   9 -13   -0.69    8.35
  -4   9 -13    6.17    6.31
   4  -9  13    1.22    4.95
  -4   9 -14   24.24    9.20
  -4   9 -14   24.48    7.22
   4  -9  14   17.49    5.54
  -4   9 -15   -1.17    7.97
  -4   9 -15    9.31    6.58
   4  -9  15    3.73    5.53
  -4   9 -16   -0.52    7.92
  -4   9 -16   20.69    7.31
   4  -9  16    7.10    5.67
  -4  10  10  -14.92   20.93
  -4  10   9  -31.12   21.46
  -4  10   9   15.69   14.40
  -4 -10   8    4.23    4.78
  -4  10   8   12.99   19.02
  -4  10   8   23.93   14.61
  -4 -10   7    0.12    5.16
  -4  10   7   32.84   21.78
  -4  10   7    7.88   13.62
  -4 -10   6    2.67    5.85
  -4  10   6   12.15   20.16
  -4  10   6    5.10   12.51
  -4 -10   5    9.02    6.38
  -4  10   5   32.62   23.41
  -4  10   5    0.74   12.43
  -4 -10   4    4.96    7.32
  -4  10   4   19.64   20.13
  -4  10   4   19.92   14.14
  -4 -10   3    6.95    7.14
  -4  10   3   16.19   12.43
  -4 -10   2   -4.67    7.90
  -4  10   2    5.62   12.22
  -4 -10   1    5.43    8.84
  -4  10   1  -11.81   18.66
  -4  10   1    1.41   11.13
  -4 -10   0   13.21   10.32
  -4  10   0   32.42   22.21
  -4  10   0   35.09   13.53
  -4 -10  -1   14.08   10.79
  -4  10  -1   20.51   12.09
  -4 -10  -2   21.72   11.98
   4 -10   2    0.43    3.51
  -4  10  -2    6.09   11.79
  -4 -10  -3    7.48   12.62
  -4  10  -3   -5.12    5.66
   4 -10   3   -0.43    3.42
  -4  10  -3    1.09   10.87
  -4 -10  -4   -0.29   12.42
  -4  10  -4   -0.28    5.42
   4 -10   4   -3.26    3.56
  -4  10  -4   -5.14   11.07
  -4  10  -5    6.41   11.23
  -4  10  -5   11.97    6.07
   4 -10   5    3.07    3.76
  -4 -10  -5   14.42   12.39
  -4  10  -6   11.42   11.36
  -4  10  -6   -4.49    5.71
   4 -10   6    7.96    4.23
  -4  10  -7    1.02    5.83
   4 -10   7   -1.26    3.99
  -4  10  -8   27.97   11.92
  -4  10  -8   15.68    6.66
   4 -10   8    9.14    4.45
  -4  10  -9   -0.70   10.49
  -4  10  -9    0.81    6.30
   4 -10   9    2.12    4.11
  -4  10 -10   29.92   11.67
  -4  10 -10   17.09    7.08
   4 -10  10   17.85    5.44
  -4  10 -11    8.38    6.60
   4 -10  11    2.43    4.57
  -4  10 -12   13.30   10.53
  -4  10 -12    0.03    5.96
   4 -10  12    2.33    4.57
  -4  10 -13  -11.80   10.42
  -4  10 -13   -3.38    6.17
   4 -10  13   16.56    5.93
  -4  10 -14  -10.59   10.04
  -4  10 -14    0.33    6.31
   4 -10  14  -12.31    6.06
  -4 -11   7    8.56    6.00
  -4  11   7    5.12   22.00
  -4  11   7   -8.92   14.01
  -4 -11   6   -3.69    5.90
  -4  11   6   -1.63   20.96
  -4  11   6    8.29   13.46
  -4 -11   5    8.34    7.21
  -4  11   5   30.52   24.16
  -4  11   5   26.45   15.05
  -4 -11   4    5.28    7.40
  -4  11   4   46.40   23.44
  -4  11   4   33.83   14.59
  -4 -11   3   -2.53    7.63
  -4  11   3   13.24   21.51
  -4  11   3    1.81   12.51
  -4 -11   2   14.11    8.94
  -4  11   2    1.51   13.02
  -4 -11   1   11.79    9.92
  -4  11   1  -13.91   12.15
  -4 -11   0   17.32    9.77
  -4  11   0   21.34   12.89
  -4 -11  -1   15.39   10.95
  -4  11  -1   11.28   12.34
  -4 -11  -2    2.57   10.86
  -4  11  -2   13.24    7.12
  -4  11  -2    5.43   11.75
  -4 -11  -3    7.49   10.89
  -4  11  -3    2.96    6.67
   4 -11   3    6.97    4.33
  -4  11  -3    9.89   13.13
  -4 -11  -4   12.50   12.23
  -4  11  -4   11.50    7.10
   4 -11   4   15.29    4.76
  -4  11  -4   26.80   13.60
  -4  11  -5   14.01   12.68
  -4 -11  -5   -3.95   12.36
  -4  11  -5   22.79    8.15
   4 -11   5   10.00    4.46
  -4 -11  -6  -10.51   13.31
  -4  11  -6   22.74   13.57
  -4  11  -6   13.58    7.50
   4 -11   6    8.30    4.69
  -4  11  -7   20.12   12.46
  -4  11  -7    8.73    6.99
   4 -11   7    3.94    4.22
  -4 -11  -7  -12.28   14.59
  -4  11  -8    3.90   10.89
  -4  11  -8   -3.77    6.42
   4 -11   8    2.66    4.61
  -4 -11  -8    2.94   15.17
  -4  11  -9  -12.79   11.14
  -4  11  -9    7.82    7.03
   4 -11   9    1.31    4.50
  -4  11 -10   -2.77   10.96
  -4  11 -10   11.61    7.11
   4 -11  10    8.73    5.11
  -4  11 -11   -1.45   10.41
  -4  11 -11   -3.18    6.69
   4 -11  11   -1.00    5.01
  -4 -12   1    6.84    8.87
  -4  12   1   22.80   15.71
  -4 -12   0    4.88    9.76
  -4  12   0    9.59   13.48
  -4 -12  -1   23.01   11.75
  -4  12  -1   16.42   14.39
  -4 -12  -2   13.86   11.39
  -4  12  -2    8.23    7.42
  -4  12  -2   16.89   14.20
  -4 -12  -3    2.94   11.23
  -4  12  -3   12.71    7.68
  -4  12  -3   24.38   13.93
  -4 -12  -4   22.87   13.56
  -4  12  -4   20.08    7.97
  -4  12  -4   20.37   14.41
  -4  12  -5   35.90   14.81
  -4 -12  -5   21.47   13.67
  -4  12  -5   15.46    8.35
   4 -12   5    2.77    4.63
  -5   0   5   20.41   19.72
  -5   0   4   -0.76   20.90
  -5   0   3   -7.92   18.19
  -5   0   2   -6.32   19.13
  -5   0   1   51.08   21.87
  -5   0   0   28.88   19.19
  -5   0  -1   15.94    6.20
   5   0   1    5.97    4.55
  -5   0  -2   14.99    8.69
   5   0   2    1.06    4.45
   5   0   3  206.06   11.23
  -5   0  -3  231.85   12.21
  -5   0  -4   17.32    7.51
   5   0   4    2.92    5.07
  -5   0  -5    1.70    4.37
  -5   0  -5    8.52   18.58
   5   0   5   13.79    5.55
  -5   0  -6    3.27    4.64
  -5   0  -6  -13.50   15.09
   5   0   6    3.71    5.78
  -5   0  -7   22.89   15.28
   5   0   7   25.20    5.99
  -5   0  -7   33.47    5.83
  -5   0  -8    6.12    4.86
  -5   0  -8   20.35   15.25
   5   0   8    2.18    5.41
  -5   0  -9   70.99   17.95
   5   0   9   98.25   10.26
  -5   0  -9   87.95    7.77
  -5   0 -10    4.95    4.40
  -5   0 -10    7.78   14.25
   5   0  10    4.35    5.56
  -5   0 -11    6.81    4.39
  -5   0 -11   13.37   13.60
   5   0  11    9.98    6.21
  -5   0 -12   12.09   13.86
  -5   0 -12    4.03    4.14
   5   0  12    8.15    6.15
  -5   0 -13    9.76    4.40
   5   0  13    1.41    6.25
  -5   0 -14   -4.72    4.07
   5   0  14    0.66    6.32
  -5   0 -15   -0.84    3.98
   5   0  15    1.14    6.70
  -5   0 -16    8.51    4.41
   5   0  16    7.13    7.06
  -5   0 -17   43.58    6.24
   5   0  17   62.27   10.63
  -5   0 -18    3.31    4.29
   5   0  18    2.54    7.49
   5   0  19    8.02    8.15
  -5   0 -19   -5.20    4.45
  -5   1  10   -8.44   22.66
  -5   1   9   -9.92   20.80
  -5   1   8   -2.72   20.71
  -5   1   7   34.75   21.70
  -5   1   6   19.77   21.05
  -5   1   6   -0.42    8.36
  -5   1   5  -21.89   19.15
  -5   1   5  -11.71    8.90
  -5   1   4    4.78   18.77
  -5   1   4   15.05    8.16
  -5   1   3   45.58   20.78
  -5   1   3   31.14    8.81
  -5  -1   2   -1.15   19.46
  -5   1   2   15.53   20.16
  -5   1   2   14.75    8.02
  -5  -1   1   34.71   21.43
  -5   1   1   18.59   17.85
  -5   1   1   40.72    9.16
  -5  -1   0   59.31   21.89
  -5   1   0   52.80   21.42
  -5  -1  -1   43.59   21.47
   5  -1   1   61.30    6.20
  -5   1  -1   88.74   10.55
  -5  -1  -2   13.07   17.22
  -5   1  -2   -9.40   18.86
  -5   1  -2   34.78    9.03
   5  -1   2   -1.68    4.42
[truncated: 1,347,759 more chars]
