# Supplementary material for: Polymorphism in the structure of N-(5-methyl­thia­zol-2-yl)-4-oxo-4H-chromene-3-carboxamide
Source: Acta Crystallogr E Crystallogr Commun. 2017 Jul 13;73(Pt 8):1154–61. doi: 10.1107/S2056989017009902 (PMC5598839; doi:10.1107/S2056989017009902)
Supplement: Supplementary file 2 [file e-73-01154-1_P21_nsup2.hkl]

data_1_P2~1~_n                                                                  
_shelx_title ' 91bn_red in P21/n No14' 
_shelx_refln_list_code          4                                               
_shelx_F_calc_maximum      254.02                                               
_exptl_crystal_F_000       592.00                                               
_reflns_d_resolution_high  0.7685                                               
                                                                                
loop_                                                                           
 _space_group_symop_operation_xyz                                               
 'x, y, z'                                                                      
 '-x+1/2, y+1/2, -z+1/2'                                                        
 '-x, -y, -z'                                                                   
 'x-1/2, -y-1/2, z-1/2'                                                         
                                                                                
_cell_length_a     4.8722                                                       
_cell_length_b    12.0436                                                       
_cell_length_c    21.9803                                                       
_cell_angle_alpha  90.000                                                       
_cell_angle_beta   96.353                                                       
_cell_angle_gamma  90.000                                                       
                                                                                
_shelx_F_squared_multiplier     1.000                                           
                                                                                
loop_                                                                           
 _refln_index_h                                                                 
 _refln_index_k                                                                 
 _refln_index_l                                                                 
 _refln_F_squared_calc                                                          
 _refln_F_squared_meas                                                          
 _refln_F_squared_sigma                                                         
 _refln_observed_status                                                         
   2   0   0       3556.79       3955.93        34.00 o                         
   4   0   0        160.10        206.31        14.71 o                         
   6   0   0        188.85        150.79       170.61 o                         
   1   1   0          0.25         20.34         5.24 o                         
   2   1   0        151.91        148.92         6.17 o                         
   3   1   0        545.08        638.82        18.58 o                         
   4   1   0         41.11         41.55         6.74 o                         
   5   1   0        776.05        408.08       111.53 o                         
   6   1   0         58.70         26.06       121.13 o                         
   0   2   0       6522.69       5494.67        55.05 o                         
   1   2   0         44.83         54.30         4.52 o                         
   2   2   0          3.13         26.04         6.04 o                         
   3   2   0        336.62        342.73        13.10 o                         
   4   2   0        189.73        205.27        24.62 o                         
   5   2   0          6.03         39.94        49.48 o                         
   6   2   0         38.47        164.61       258.39 o                         
   1   3   0       1106.75       1283.60        39.33 o                         
   2   3   0        734.54        790.02        21.85 o                         
   3   3   0        229.55        311.23        15.63 o                         
   4   3   0         52.57         93.89        22.43 o                         
   5   3   0         16.94         55.08       133.05 o                         
   6   3   0         57.66         96.07       120.24 o                         
   0   4   0       1154.54       1188.72        56.27 o                         
   1   4   0        605.56        590.68        16.36 o                         
   2   4   0        340.57        246.97         9.32 o                         
   3   4   0         50.35         42.90        10.31 o                         
   4   4   0        555.75        553.87        33.05 o                         
   5   4   0         93.55        126.32        64.44 o                         
   6   4   0          3.29        189.88       126.58 o                         
   1   5   0       1000.89        843.59        15.59 o                         
   2   5   0       1777.77       1948.15        51.19 o                         
   3   5   0        148.32        127.51        17.32 o                         
   4   5   0          2.29          2.03        21.57 o                         
   5   5   0          0.05         -1.15        59.58 o                         
   0   6   0        238.09        261.63        17.43 o                         
   1   6   0        743.71        761.73        25.27 o                         
   2   6   0         20.01         18.54         5.90 o                         
   3   6   0         44.46         73.18        18.24 o                         
   4   6   0        462.26        459.06        73.78 o                         
   5   6   0          5.79        -31.51        83.85 o                         
   1   7   0        289.77        380.44        16.61 o                         
   2   7   0        290.81        298.13        15.63 o                         
   3   7   0        429.49        453.82        16.12 o                         
   4   7   0        549.77        548.75        38.17 o                         
   5   7   0         16.54         17.33        51.19 o                         
   0   8   0         55.35         51.13        21.54 o                         
   1   8   0         13.19         58.79        11.64 o                         
   2   8   0        513.81        593.36        15.98 o                         
   3   8   0         72.27        155.93        29.39 o                         
   4   8   0        810.15        783.06        69.38 o                         
   5   8   0        113.81        259.22        60.74 o                         
   1   9   0        674.40        839.25        26.86 o                         
   2   9   0          0.64         32.94        12.75 o                         
   3   9   0        120.66        246.94        48.40 o                         
   4   9   0        748.62        685.98        57.67 o                         
   5   9   0        174.70        138.53        58.99 o                         
   0  10   0       4099.03       3650.33       127.59 o                         
   1  10   0          0.30         65.46        18.05 o                         
   2  10   0        239.73        276.75        19.09 o                         
   3  10   0         13.34         30.86        29.64 o                         
   4  10   0        200.05        180.00        56.07 o                         
   1  11   0        184.62        195.15        26.64 o                         
   2  11   0        526.35        532.52        25.52 o                         
   3  11   0          0.10         -7.50        20.81 o                         
   4  11   0         19.06        138.80        56.72 o                         
   0  12   0         79.79        252.14        80.17 o                         
   1  12   0         25.56        124.53        19.37 o                         
   2  12   0         85.12         79.42        19.84 o                         
   3  12   0        192.99        199.76        29.00 o                         
   4  12   0         19.97         49.96        57.59 o                         
   1  13   0          0.80         65.73        19.41 o                         
   2  13   0        168.45        252.71        25.66 o                         
   3  13   0        118.11        118.30        29.14 o                         
   0  14   0         28.56        101.50        28.67 o                         
   1  14   0         11.78          7.55        23.87 o                         
   2  14   0         76.65        192.50        30.95 o                         
   1  15   0         11.58         56.35        21.41 o                         
  -5   0   1         24.95         74.23        36.31 o                         
  -3   0   1        339.46        352.88        18.24 o                         
  -1   0   1      10805.18      10512.51        46.02 o                         
   1   0   1       1684.75       1442.79        15.28 o                         
   3   0   1         99.35         75.86        10.47 o                         
   5   0   1        735.83        372.10       159.31 o                         
  -6   1   1        182.48        125.21       121.07 o                         
  -5   1   1        436.81        502.38        90.68 o                         
  -4   1   1        262.05        212.32        24.64 o                         
  -3   1   1        147.44        168.96         7.86 o                         
  -2   1   1         93.24         45.26         5.42 o                         
  -1   1   1         40.23         57.85         6.16 o                         
   1   1   1          2.75          9.75         2.88 o                         
   2   1   1       1108.24        985.79        10.62 o                         
   3   1   1        731.85        805.94        11.49 o                         
   4   1   1         59.70         44.26         5.86 o                         
   5   1   1        117.30        254.75        55.49 o                         
   6   1   1          2.51       -106.07       123.42 o                         
  -6   2   1          4.99        164.71       117.07 o                         
  -5   2   1         11.60         98.86        71.77 o                         
  -4   2   1          0.26         17.11         7.73 o                         
  -3   2   1       3035.92       3119.32        49.41 o                         
  -2   2   1        341.61        301.97        18.61 o                         
  -1   2   1       1246.05       1641.73        32.96 o                         
   0   2   1      12667.00      11578.84        99.50 o                         
   1   2   1        550.59        852.35        11.98 o                         
   2   2   1        246.15        214.96        12.32 o                         
   3   2   1        435.25        535.17        33.10 o                         
   4   2   1        707.86        678.95        25.76 o                         
   5   2   1         89.78        198.61       140.19 o                         
   6   2   1         12.48        120.68       126.30 o                         
  -6   3   1          8.20       -120.91       120.91 o                         
  -5   3   1        268.22        564.84        43.97 o                         
  -4   3   1          2.60         35.95        19.63 o                         
  -3   3   1        122.57        146.36        12.04 o                         
  -2   3   1       2812.92       3259.97        33.01 o                         
  -1   3   1         29.77         28.95         4.07 o                         
   0   3   1        927.37       1037.65        16.02 o                         
   1   3   1        208.26        184.84         7.38 o                         
   2   3   1        259.03        258.77         7.01 o                         
   3   3   1        466.98        478.51        25.78 o                         
   4   3   1        345.34        388.41        28.24 o                         
   5   3   1        242.51        369.37        72.25 o                         
   6   3   1         57.49        225.15       130.48 o                         
  -6   4   1          2.21        -33.87       201.09 o                         
  -5   4   1         42.35        124.41        32.06 o                         
  -4   4   1         11.68         36.32        19.65 o                         
  -3   4   1        786.43        867.93        38.95 o                         
  -2   4   1        743.04        839.26        35.59 o                         
  -1   4   1        253.25        260.18         8.02 o                         
   0   4   1       1249.80       1128.82        19.37 o                         
   1   4   1       1776.22       2003.36        32.74 o                         
   2   4   1         30.63         27.70         5.99 o                         
   3   4   1        445.47        500.60        18.80 o                         
   4   4   1          1.78         33.78        30.27 o                         
   5   4   1         83.64        122.95       234.24 o                         
   6   4   1         60.70        -44.34       122.15 o                         
  -5   5   1          0.03          4.01       102.06 o                         
  -4   5   1        817.30        957.29        83.74 o                         
  -3   5   1          6.14         -1.75        24.64 o                         
  -2   5   1       2707.42       3184.59        34.04 o                         
  -1   5   1        531.77        559.05        13.42 o                         
   0   5   1        474.24        466.33        14.09 o                         
   1   5   1        936.99        958.77        15.96 o                         
   2   5   1        535.68        622.25        38.07 o                         
   3   5   1         22.62         31.04        19.91 o                         
   4   5   1        599.58        544.99        57.15 o                         
   5   5   1         10.46         -2.19        62.91 o                         
  -5   6   1         12.69        119.21        65.81 o                         
  -4   6   1        224.93        204.50        37.56 o                         
  -3   6   1          5.96         28.74        22.42 o                         
  -2   6   1          3.10         89.94        20.57 o                         
  -1   6   1        550.84        584.04        16.62 o                         
   0   6   1        192.38        177.49        11.91 o                         
   1   6   1        535.80        657.64        22.67 o                         
   2   6   1        463.93        422.94        26.50 o                         
   3   6   1        254.13        211.79        31.17 o                         
   4   6   1        115.59        157.80        65.78 o                         
   5   6   1          0.67         63.94        48.37 o                         
  -5   7   1         51.94         86.05        72.76 o                         
  -4   7   1        278.20        216.02        27.76 o                         
  -3   7   1         14.99         31.98        11.08 o                         
  -2   7   1         86.54        147.87        13.63 o                         
  -1   7   1          0.02          8.07         8.80 o                         
   0   7   1          7.27         16.37         8.98 o                         
   1   7   1         31.94         71.64        10.21 o                         
   2   7   1        236.97        227.09        14.27 o                         
   3   7   1        615.19        593.40        33.48 o                         
   4   7   1        667.31        615.87        58.55 o                         
   5   7   1         31.57         45.34        53.17 o                         
  -5   8   1         14.18         85.47        56.73 o                         
  -4   8   1        421.08        425.35        44.22 o                         
  -3   8   1        497.49        465.89        38.56 o                         
  -2   8   1        116.22        224.11        18.30 o                         
  -1   8   1         27.98         50.95        11.31 o                         
   0   8   1        151.12        141.22        18.01 o                         
   1   8   1        609.37        537.05        18.23 o                         
   2   8   1        199.56        230.64        15.62 o                         
   3   8   1         93.20        103.37        31.40 o                         
   4   8   1        820.52        912.70        42.85 o                         
   5   8   1         16.02        177.07        60.30 o                         
  -5   9   1          4.27         76.63        39.29 o                         
  -4   9   1        468.13        589.04       229.78 o                         
  -3   9   1          5.17        106.70        41.41 o                         
  -2   9   1        235.24        233.79        13.20 o                         
  -1   9   1       1332.26       1384.00        44.03 o                         
   0   9   1       1453.76       1348.81        40.25 o                         
   1   9   1        593.91        585.17        21.22 o                         
   2   9   1         51.09         43.75         9.83 o                         
   3   9   1        465.64        441.12        32.59 o                         
   4   9   1         49.49        186.95        53.40 o                         
   5   9   1          1.85        101.27        55.37 o                         
  -4  10   1         80.12        124.66        58.64 o                         
  -3  10   1         41.60          3.96        46.01 o                         
  -2  10   1         17.56        100.39        19.56 o                         
  -1  10   1          9.87         50.73        17.44 o                         
   1  10   1        371.67        480.57        25.32 o                         
   2  10   1          1.06        101.02        24.75 o                         
   3  10   1         11.08         16.30        18.66 o                         
   4  10   1         15.95          3.07        47.28 o                         
  -4  11   1          0.86         98.03        59.66 o                         
  -3  11   1         12.98         68.35        34.94 o                         
  -2  11   1         38.59        158.91        30.60 o                         
  -1  11   1          0.27        180.21        28.15 o                         
   1  11   1        210.43        231.22        20.18 o                         
   2  11   1        247.17        580.62        58.27 o                         
   3  11   1          4.01         36.30        23.51 o                         
   4  11   1         14.79          1.74        93.61 o                         
  -4  12   1         39.03        146.04        66.30 o                         
  -3  12   1         78.16        131.46        31.33 o                         
  -2  12   1          0.01         55.24        18.15 o                         
  -1  12   1         47.92         60.90        19.56 o                         
   1  12   1        368.14        321.17        23.30 o                         
   2  12   1         36.08         51.58        18.58 o                         
   3  12   1          9.66         40.80        25.02 o                         
   4  12   1         46.63         91.78        58.13 o                         
  -3  13   1        108.81        175.66        34.41 o                         
  -2  13   1         38.03        132.71        22.78 o                         
  -1  13   1         97.14        138.32        20.48 o                         
   0  13   1        123.15        127.27        19.77 o                         
   1  13   1         42.15        113.65        25.02 o                         
   2  13   1        362.44        394.75        28.99 o                         
   3  13   1          1.11         72.97        26.29 o                         
  -2  14   1         64.85        244.34        36.36 o                         
  -1  14   1        103.26        144.38        19.94 o                         
   0  14   1         27.42        104.05        22.05 o                         
   1  14   1          9.88         35.65        20.03 o                         
   2  14   1        128.44        139.97        70.34 o                         
  -1  15   1         21.78         57.08        31.85 o                         
   0  15   1        130.49        143.24        34.09 o                         
   1  15   1          5.60         53.54        28.18 o                         
  -6   0   2         79.87        389.65       191.08 o                         
  -4   0   2          1.26         35.55        18.46 o                         
  -2   0   2        307.28        278.44        10.48 o                         
   2   0   2       4255.29       5277.46        33.63 o                         
   4   0   2        549.41        527.39        69.68 o                         
   6   0   2          0.89        248.04       186.70 o                         
  -6   1   2          0.34        -81.11       126.34 o                         
  -5   1   2          0.34         56.09        46.77 o                         
  -4   1   2        112.36        108.21        16.87 o                         
  -3   1   2       1087.98       1266.43        32.74 o                         
  -2   1   2        221.55        267.84         9.37 o                         
  -1   1   2         35.35          9.63         3.85 o                         
   0   1   2       2931.08       2488.94       101.54 o                         
   1   1   2         63.90         24.16         2.65 o                         
   2   1   2       1602.58       1604.92        13.57 o                         
   3   1   2          0.49          6.49         4.33 o                         
   4   1   2        461.78        470.61        41.29 o                         
   5   1   2         44.45         82.32        50.69 o                         
   6   1   2         10.96         47.52       122.73 o                         
  -6   2   2         23.58        251.60       124.39 o                         
  -5   2   2        499.45        621.44        56.81 o                         
  -4   2   2        229.17        285.62        15.56 o                         
  -3   2   2        758.25        791.24        18.99 o                         
  -2   2   2        383.75        528.91        16.20 o                         
  -1   2   2       2002.99       2058.20        13.57 o                         
   0   2   2       3258.39       2650.13        15.74 o                         
   1   2   2          9.91         11.81         2.92 o                         
   2   2   2          0.43         11.58         3.31 o                         
   3   2   2        284.95        288.38        10.90 o                         
   4   2   2       1182.89       1162.59        38.66 o                         
   5   2   2        429.93        554.49        94.26 o                         
   6   2   2         33.67         24.39       152.83 o                         
  -6   3   2        131.42          2.68       109.34 o                         
  -5   3   2        844.88       1066.84       138.90 o                         
  -4   3   2        135.47         76.04        12.49 o                         
  -3   3   2       1520.17       1481.59        46.80 o                         
  -2   3   2       1780.22       1921.13        23.66 o                         
  -1   3   2        168.01         85.27         5.15 o                         
   0   3   2         48.03         46.03         6.04 o                         
   1   3   2         11.03         37.07         4.73 o                         
   2   3   2        564.90        549.74         9.94 o                         
   3   3   2          8.15         13.17         7.57 o                         
   4   3   2       1022.27       1001.07        37.08 o                         
   5   3   2          1.27        132.65       111.02 o                         
   6   3   2        244.86        -72.29       134.17 o                         
  -6   4   2        199.37        116.95       145.22 o                         
  -5   4   2         51.80        189.16        62.60 o                         
  -4   4   2        365.12        379.00        32.83 o                         
  -3   4   2          0.74          7.99        18.28 o                         
  -2   4   2       2504.05       2305.22        39.04 o                         
  -1   4   2         24.21         23.97         5.37 o                         
   0   4   2       6076.38       4949.64        36.50 o                         
   1   4   2       2696.42       2838.22        24.54 o                         
   2   4   2        608.60        606.71        12.36 o                         
   3   4   2        107.92        118.33        14.42 o                         
   4   4   2         25.61         64.06        27.53 o                         
   5   4   2         71.75         40.91        74.92 o                         
   6   4   2         36.64         29.36       166.67 o                         
  -5   5   2        350.59        364.71        40.71 o                         
  -4   5   2         10.94         29.55        32.29 o                         
  -3   5   2        754.23        692.84        31.92 o                         
  -2   5   2        179.13        232.31         9.87 o                         
  -1   5   2       1067.01        874.59        16.25 o                         
   0   5   2         28.88         41.18         8.61 o                         
   1   5   2       6272.31       5938.89        47.26 o                         
   2   5   2          0.08         12.41         7.02 o                         
   3   5   2        932.47        799.92        24.50 o                         
   4   5   2        139.40        153.52        38.19 o                         
   5   5   2        272.55        242.69        77.94 o                         
  -5   6   2         94.43        143.03        74.92 o                         
  -4   6   2        145.28        150.77        50.66 o                         
  -3   6   2         28.86         50.15        15.28 o                         
  -2   6   2       1528.46       1565.97        39.54 o                         
  -1   6   2        182.62        170.74        11.84 o                         
   0   6   2         28.51         17.68         7.89 o                         
   1   6   2       3939.36       3935.80        45.92 o                         
   2   6   2          0.41          7.64        14.76 o                         
   3   6   2         98.37         70.85        13.40 o                         
   4   6   2         13.39         23.25        28.30 o                         
   5   6   2          7.33         39.25        58.95 o                         
  -5   7   2         31.94          3.77        37.86 o                         
  -4   7   2        182.20        160.05        38.15 o                         
  -3   7   2         55.94         65.60        16.53 o                         
  -2   7   2        452.59        589.26        24.88 o                         
  -1   7   2         63.66         28.74         9.80 o                         
   0   7   2          6.25         23.73         8.28 o                         
   1   7   2        285.76        253.92        14.30 o                         
   2   7   2         53.54         54.84         6.68 o                         
   3   7   2         22.72         73.82        16.37 o                         
   4   7   2        116.32        250.63        63.07 o                         
   5   7   2         16.29        -47.98        49.29 o                         
  -5   8   2         15.81        118.38        35.95 o                         
  -4   8   2         28.73          5.11        21.46 o                         
  -3   8   2          9.30         57.20        23.22 o                         
  -2   8   2         83.46        143.31        11.70 o                         
  -1   8   2        162.77        138.81        12.84 o                         
   0   8   2         77.67         76.18        17.85 o                         
   1   8   2          1.70         24.18        10.70 o                         
   2   8   2        152.11        148.56        12.89 o                         
   3   8   2          5.35         42.73        14.01 o                         
   4   8   2         38.09        222.65        69.82 o                         
   5   8   2        144.55        212.82        93.17 o                         
  -5   9   2          5.86         37.62        39.13 o                         
  -4   9   2         16.23         50.78        41.48 o                         
  -3   9   2        188.98        246.61        22.61 o                         
  -2   9   2        279.85        363.23        20.55 o                         
  -1   9   2       1445.05       1543.26        48.99 o                         
   0   9   2        550.16        679.24        30.85 o                         
   1   9   2          1.91         65.35        14.70 o                         
   2   9   2         55.79         56.41         9.68 o                         
   3   9   2         26.76         62.60        18.71 o                         
   4   9   2        279.10        207.35        52.20 o                         
   5   9   2          1.00        -27.33        52.47 o                         
  -4  10   2          8.18         39.41        37.72 o                         
  -3  10   2        115.07         56.91        84.39 o                         
  -2  10   2         18.47         30.77        13.34 o                         
  -1  10   2         92.27        599.70        64.52 o                         
   0  10   2         82.20        296.66        23.45 o                         
   1  10   2        673.57        665.39        29.15 o                         
   2  10   2        211.17        244.73        17.38 o                         
   3  10   2         49.96         14.14        22.69 o                         
   4  10   2         20.29         -4.59        48.33 o                         
  -4  11   2          7.88         58.67        38.69 o                         
  -3  11   2        190.44        205.15        32.78 o                         
  -2  11   2         35.28         87.45        28.36 o                         
  -1  11   2        611.60        551.60        30.92 o                         
   0  11   2       3110.93       2677.99        70.09 o                         
   1  11   2          0.55         48.97        15.92 o                         
   2  11   2        822.04        773.31        50.79 o                         
   3  11   2         13.97         42.13        22.41 o                         
   4  11   2        103.01         65.42        53.69 o                         
  -4  12   2         30.28         87.40        41.49 o                         
  -3  12   2         36.37        187.68        34.93 o                         
  -2  12   2          1.20         65.25        20.27 o                         
  -1  12   2         28.71         61.15        22.63 o                         
   0  12   2        206.58        279.29        31.29 o                         
   1  12   2         53.48        128.02        19.41 o                         
   2  12   2          4.67        189.47        23.24 o                         
   3  12   2         43.93         61.35        41.91 o                         
  -3  13   2         23.39        178.11        32.00 o                         
  -2  13   2         56.48         92.72        20.20 o                         
  -1  13   2         45.65        129.90        21.17 o                         
   0  13   2         65.36        109.29        48.51 o                         
   1  13   2        214.20        230.80        22.70 o                         
   2  13   2         24.08        109.18        23.11 o                         
   3  13   2          0.88         22.92        24.05 o                         
  -2  14   2        235.37        332.33        40.92 o                         
  -1  14   2         77.22        134.74        21.24 o                         
   0  14   2        121.36        165.34        23.81 o                         
   1  14   2         10.14         65.55        46.51 o                         
   2  14   2          8.20         87.85        27.68 o                         
  -1  15   2         90.75         75.19        21.83 o                         
   0  15   2         26.97        114.56        25.85 o                         
   1  15   2         42.75        105.29        26.15 o                         
  -5   0   3       1343.41       1592.68        93.94 o                         
  -3   0   3        552.52        540.44        16.41 o                         
  -1   0   3      13573.79      13305.39        41.97 o                         
   1   0   3        541.74        847.91        28.45 o                         
   3   0   3        153.44        162.91        11.47 o                         
   5   0   3         69.20        -57.69       132.51 o                         
  -6   1   3        118.88         64.01       241.48 o                         
  -5   1   3        843.02        978.67       114.50 o                         
  -4   1   3         38.59         26.70         5.53 o                         
  -3   1   3        608.54        624.71        15.37 o                         
  -2   1   3         35.91         12.41         4.73 o                         
  -1   1   3         93.89        120.80         3.95 o                         
   0   1   3        743.11        488.68         8.56 o                         
   1   1   3        200.08        238.69         5.45 o                         
   2   1   3        982.13        971.55        12.69 o                         
   3   1   3         50.08         65.94         8.08 o                         
   4   1   3         41.10         45.65         9.61 o                         
   5   1   3        144.17        254.68        59.09 o                         
   6   1   3         40.73          3.25       125.84 o                         
  -6   2   3          0.03        255.11       120.27 o                         
  -5   2   3          1.03         75.99        44.70 o                         
  -4   2   3        124.22        163.99        14.83 o                         
  -3   2   3         98.99        135.87        11.74 o                         
  -2   2   3        866.07        875.61        12.53 o                         
  -1   2   3       1276.24       1097.08        11.00 o                         
   0   2   3        506.84        462.51         7.02 o                         
   1   2   3       1753.22       1502.32        15.83 o                         
   2   2   3       5008.34       5306.38        35.44 o                         
   3   2   3         13.95         11.69         6.84 o                         
   4   2   3        602.62        458.69        70.36 o                         
   5   2   3        113.97        157.29        86.25 o                         
   6   2   3        150.77         36.06       129.02 o                         
  -6   3   3         60.29        202.47       130.87 o                         
  -5   3   3         70.60        159.26        56.62 o                         
  -4   3   3          3.25         -0.22         6.11 o                         
  -3   3   3       1172.03       1231.95        29.00 o                         
  -2   3   3       1195.05       1170.75        32.41 o                         
  -1   3   3        744.45        666.88        11.78 o                         
   0   3   3         99.13        169.93         7.00 o                         
   1   3   3       2891.04       2909.04        21.08 o                         
   2   3   3         10.98         26.79         3.80 o                         
   3   3   3       1334.41       1106.17        83.28 o                         
   4   3   3       1859.31       1592.20       104.86 o                         
   5   3   3        220.46        164.10       173.88 o                         
   6   3   3         23.23       -140.87       140.87 o                         
  -6   4   3         68.39        149.87       112.81 o                         
  -5   4   3        480.17        587.90        50.54 o                         
  -4   4   3        297.65        333.59        23.93 o                         
  -3   4   3        131.45        120.54        21.37 o                         
  -2   4   3        704.08        695.04        29.15 o                         
  -1   4   3         68.90         25.77         5.48 o                         
   0   4   3        694.10        666.07        12.57 o                         
   1   4   3        510.65        603.40        12.16 o                         
   2   4   3        368.22        391.80        13.15 o                         
   3   4   3         35.58         53.11         9.58 o                         
   4   4   3        384.42        311.38        21.36 o                         
   5   4   3         17.49        117.06        81.73 o                         
  -6   5   3          3.75        111.46        76.04 o                         
  -5   5   3          0.69         22.28        39.95 o                         
  -4   5   3        141.60        146.23        22.75 o                         
  -3   5   3         29.66         38.36        17.03 o                         
  -2   5   3        885.43        909.67        46.19 o                         
  -1   5   3        506.25        482.13        12.32 o                         
   0   5   3        175.61        205.00         9.82 o                         
   1   5   3          0.34          9.28         7.10 o                         
   2   5   3        419.84        253.15        28.47 o                         
   3   5   3          7.16         21.67        11.85 o                         
   4   5   3         33.52         27.15        14.19 o                         
   5   5   3         32.34        244.25        79.34 o                         
  -5   6   3         84.41        121.00        37.51 o                         
  -4   6   3         53.96         48.11        17.20 o                         
  -3   6   3         52.31         71.26        17.05 o                         
  -2   6   3        487.24        624.36        21.50 o                         
  -1   6   3        651.29        583.10        17.71 o                         
   0   6   3        192.08        185.22        10.61 o                         
   1   6   3         12.52         15.29         9.56 o                         
   2   6   3        909.14        794.79        28.75 o                         
   3   6   3          0.69         -8.34        10.51 o                         
   4   6   3         66.78        211.49        61.78 o                         
   5   6   3         52.88        182.21        77.26 o                         
  -5   7   3         10.22         82.94        51.86 o                         
  -4   7   3        107.18        102.58        20.10 o                         
  -3   7   3        133.06        111.20        14.65 o                         
  -2   7   3       1375.86       1597.13        29.66 o                         
  -1   7   3        160.94        120.53        10.59 o                         
   0   7   3          0.92         16.15        10.52 o                         
   1   7   3       1725.51       1622.77        26.13 o                         
   2   7   3          5.79         -5.43         9.40 o                         
   3   7   3        120.24        118.35        21.34 o                         
   4   7   3        519.40        276.41        55.66 o                         
   5   7   3         28.06        -12.91       119.18 o                         
  -5   8   3         71.70        163.44        45.73 o                         
  -4   8   3          1.19         46.77        20.03 o                         
  -3   8   3          2.45          0.22        14.03 o                         
  -2   8   3        214.88        240.38        15.72 o                         
  -1   8   3          3.42         55.61        17.39 o                         
   0   8   3        402.70        371.02        24.40 o                         
   1   8   3         36.12         48.94        11.11 o                         
   2   8   3         10.35         18.87         7.40 o                         
   3   8   3        269.69        296.42        27.91 o                         
   4   8   3         55.22         72.74        40.43 o                         
   5   8   3         24.20        255.74       172.10 o                         
  -5   9   3         27.35         85.38        54.46 o                         
  -4   9   3         29.14          6.71        19.58 o                         
  -3   9   3         48.51         99.46        18.60 o                         
  -2   9   3        500.25        477.28        18.83 o                         
  -1   9   3        418.81        481.78        29.47 o                         
   0   9   3        135.85        215.97        21.79 o                         
   1   9   3         25.79         41.98        13.29 o                         
   2   9   3          1.52          9.36         8.51 o                         
   3   9   3         20.03         70.33        15.88 o                         
   4   9   3         57.94         48.78        42.25 o                         
   5   9   3         19.81        -31.22       117.25 o                         
  -4  10   3          0.69         -3.84        20.09 o                         
  -3  10   3        228.06        240.90        59.74 o                         
  -2  10   3         21.01        111.59        31.96 o                         
  -1  10   3       3416.22       3118.83        89.35 o                         
   0  10   3       1583.13       1529.23        49.44 o                         
   1  10   3        213.39        238.54        19.61 o                         
   2  10   3         81.02        155.15        15.88 o                         
   3  10   3         72.65         28.35        44.80 o                         
   4  10   3         36.46         75.19        45.10 o                         
  -4  11   3          1.55         46.38        24.28 o                         
  -3  11   3        249.37        244.49        45.46 o                         
  -2  11   3        141.76        201.73        24.12 o                         
  -1  11   3        364.13        508.74        36.49 o                         
   1  11   3         14.88         11.42        14.33 o                         
   2  11   3          7.84        142.08        33.51 o                         
   3  11   3        168.57        185.83        39.88 o                         
   4  11   3          1.21         12.13        45.42 o                         
  -4  12   3         16.55         91.78        42.03 o                         
  -3  12   3        157.14        308.55        55.38 o                         
  -2  12   3        256.77        277.54        22.26 o                         
  -1  12   3         66.30        131.87        21.15 o                         
   0  12   3         50.81        129.81        21.88 o                         
   1  12   3         65.95         56.71        17.26 o                         
   2  12   3        747.94        622.41        30.70 o                         
   3  12   3          0.90         64.55        24.94 o                         
  -3  13   3        298.44        305.30        33.40 o                         
  -2  13   3         25.51         37.15        18.54 o                         
  -1  13   3        222.91        233.96        24.31 o                         
   0  13   3         50.23         73.84        24.14 o                         
   1  13   3        185.58        199.55        21.63 o                         
   2  13   3         11.78         68.82        20.49 o                         
   3  13   3          1.67        -14.89        24.93 o                         
  -2  14   3         57.13        158.84        27.22 o                         
  -1  14   3         12.64         46.81        22.11 o                         
   0  14   3          1.55         77.69        38.84 o                         
   1  14   3         62.69         34.14        24.62 o                         
   2  14   3        119.64        110.92        31.12 o                         
  -1  15   3          1.92         69.38        21.64 o                         
   0  15   3         65.46        195.08        31.03 o                         
   1  15   3        100.33        131.91        25.10 o                         
  -6   0   4        316.06        102.35       166.45 o                         
  -4   0   4          2.12         20.87         9.50 o                         
  -2   0   4        641.30        809.04        19.81 o                         
   0   0   4        949.51       1066.26        15.24 o                         
   2   0   4       4550.31       5101.82        52.96 o                         
   4   0   4        107.41         60.02         8.73 o                         
   6   0   4         18.71        222.40       188.82 o                         
  -6   1   4        447.10        355.60       175.34 o                         
  -5   1   4        226.83        227.23        31.52 o                         
  -4   1   4        477.83        453.09        32.49 o                         
  -3   1   4         41.85         43.67         5.87 o                         
  -2   1   4        287.75        302.32         7.53 o                         
  -1   1   4       8593.53       9401.22        25.85 o                         
   0   1   4       3685.95       3586.93        20.49 o                         
   1   1   4       1391.19       1658.79        12.77 o                         
   2   1   4        771.94        881.97        13.77 o                         
   3   1   4         86.22         75.30         5.46 o                         
   4   1   4        187.22        123.37        11.11 o                         
   5   1   4         98.99         86.96        54.51 o                         
   6   1   4         92.23        164.72       130.52 o                         
  -6   2   4          9.63        128.82       117.38 o                         
  -5   2   4        328.62        319.10        34.58 o                         
  -4   2   4        514.92        556.06        49.57 o                         
  -3   2   4        185.49        157.18         9.19 o                         
  -2   2   4         11.14          6.44         4.10 o                         
  -1   2   4       9093.95       9021.58        51.16 o                         
   0   2   4        204.64        145.75         5.30 o                         
   1   2   4       2908.26       2889.71        26.48 o                         
   2   2   4          5.05         15.43         3.99 o                         
   3   2   4        301.70        281.86         9.90 o                         
   4   2   4       1119.33       1268.40        54.11 o                         
   5   2   4        165.49        243.68        66.78 o                         
   6   2   4          0.93        115.49       131.89 o                         
  -6   3   4         20.70        211.51       112.39 o                         
  -5   3   4          3.53         57.96        29.53 o                         
  -4   3   4          0.84         -4.65         8.20 o                         
  -3   3   4         51.10         50.09         6.43 o                         
  -2   3   4        174.66        140.57         7.24 o                         
  -1   3   4         91.69        134.70         6.07 o                         
   0   3   4         24.22         17.02         5.27 o                         
   1   3   4        123.65        149.97         6.34 o                         
   2   3   4       3172.47       3049.94        43.50 o                         
   3   3   4          1.33          4.32         5.88 o                         
   4   3   4          0.84          3.81        31.76 o                         
   5   3   4         60.22         31.33       103.99 o                         
   6   3   4          0.63       -171.92       206.74 o                         
  -6   4   4          6.21        219.92       165.07 o                         
  -5   4   4        194.64        233.32        48.84 o                         
  -4   4   4         10.95         53.68        21.54 o                         
  -3   4   4        278.98        230.98        36.73 o                         
  -2   4   4        320.50        389.12         8.74 o                         
  -1   4   4          4.37          5.35         4.90 o                         
   0   4   4         42.73         59.65         6.55 o                         
   1   4   4         15.24          3.70         5.57 o                         
   2   4   4          3.35         16.17         3.57 o                         
   3   4   4        141.13        116.23        16.56 o                         
   4   4   4          0.37        -29.09        42.93 o                         
   5   4   4        322.45        275.39       239.15 o                         
  -6   5   4          2.91        132.00        81.30 o                         
  -5   5   4          0.26         70.77        30.08 o                         
  -4   5   4         66.72        100.98        18.97 o                         
  -3   5   4        270.75        273.67        20.02 o                         
  -2   5   4        304.04        345.59        10.72 o                         
  -1   5   4         98.34         72.17         6.69 o                         
   0   5   4          2.55          3.48         6.37 o                         
   1   5   4       4021.75       4258.46        67.26 o                         
   2   5   4        117.42        129.75         7.40 o                         
   3   5   4         23.21         43.59        30.59 o                         
   4   5   4          0.07        -36.01        36.01 o                         
   5   5   4          3.47        111.18        75.80 o                         
  -5   6   4        145.17        176.82        37.51 o                         
  -4   6   4          2.31         56.39        22.45 o                         
  -3   6   4        449.40        490.91        25.65 o                         
  -2   6   4        619.53        674.54        16.06 o                         
  -1   6   4          0.88         -0.40         6.92 o                         
   0   6   4        847.47        826.18        17.09 o                         
   1   6   4       2226.68       2361.51        31.27 o                         
   2   6   4         10.86          7.74         7.83 o                         
   3   6   4       2346.20       2341.14        76.71 o                         
   4   6   4        124.41        117.68        40.74 o                         
   5   6   4        256.32        358.44        87.00 o                         
  -5   7   4         14.09        137.83        48.29 o                         
  -4   7   4        114.01        157.79        27.40 o                         
  -3   7   4         51.42         90.00        19.97 o                         
  -2   7   4       2179.64       2165.07        40.19 o                         
  -1   7   4          5.50         18.42         8.64 o                         
   0   7   4        784.35        693.79        21.82 o                         
   1   7   4         34.85         63.02        11.06 o                         
   2   7   4        369.01        369.28        12.57 o                         
   3   7   4         59.40         74.82        28.30 o                         
   4   7   4         16.04         25.16        34.20 o                         
   5   7   4         58.71         31.90        80.53 o                         
  -5   8   4        452.02        630.59       120.58 o                         
  -4   8   4        584.92        624.16        49.81 o                         
  -3   8   4         52.16         79.73        12.28 o                         
  -2   8   4        221.30        239.55        14.46 o                         
  -1   8   4       1317.93       1283.76        26.63 o                         
   0   8   4        132.60        146.10        14.34 o                         
   1   8   4        716.80        627.35        19.09 o                         
   2   8   4         13.80         25.65         7.87 o                         
   3   8   4        229.33        315.04        24.88 o                         
   4   8   4         53.95         78.11        57.31 o                         
   5   8   4         58.76        363.49        98.33 o                         
  -5   9   4        522.87        510.27        60.93 o                         
  -4   9   4         17.10         24.39        20.04 o                         
  -3   9   4         28.88         54.18        24.82 o                         
  -2   9   4         63.32        115.12        12.42 o                         
  -1   9   4         72.48        164.01        29.85 o                         
   0   9   4         76.11        105.98        14.52 o                         
   1   9   4        228.47        223.54        16.33 o                         
   2   9   4         80.13         83.36        12.80 o                         
   3   9   4        168.63        166.84        15.50 o                         
   4   9   4         12.76         44.51        48.57 o                         
  -4  10   4          0.85        -16.66        20.39 o                         
  -3  10   4         11.49         78.93        21.58 o                         
  -2  10   4        592.42        562.33        27.37 o                         
  -1  10   4        505.52        878.49        48.57 o                         
   0  10   4        650.91        807.97        36.27 o                         
   1  10   4          1.28         22.07        14.49 o                         
   2  10   4        327.65        287.84        19.04 o                         
   3  10   4         73.60         82.09        25.36 o                         
   4  10   4         25.99         86.79        45.06 o                         
  -4  11   4         44.16        112.56        26.41 o                         
  -3  11   4          2.91        134.94       131.85 o                         
  -2  11   4        262.89        303.18        30.71 o                         
  -1  11   4        112.90        338.06        42.13 o                         
   0  11   4        176.11        189.22        19.80 o                         
   1  11   4         18.66         62.38        15.98 o                         
   2  11   4          0.60          5.96        16.22 o                         
   3  11   4         55.23         89.30        33.28 o                         
   4  11   4         89.13        148.21        93.76 o                         
  -4  12   4          3.51        152.40        45.18 o                         
  -3  12   4        252.11        402.57        57.84 o                         
  -2  12   4         71.52        147.30        23.16 o                         
  -1  12   4        474.36        368.04        25.68 o                         
   0  12   4         55.76         76.74        18.26 o                         
   1  12   4         70.51         88.62        23.34 o                         
   2  12   4          3.31        125.85        24.95 o                         
   3  12   4         85.16         66.54        32.77 o                         
  -3  13   4         13.21        242.26        47.99 o                         
  -2  13   4         18.31         34.80        18.60 o                         
  -1  13   4          0.61         44.43        19.32 o                         
   0  13   4          0.39         11.24        19.13 o                         
   1  13   4          1.13         52.88        33.01 o                         
   2  13   4        147.56        206.37        26.27 o                         
   3  13   4         36.01         81.22        47.92 o                         
  -2  14   4         41.34         44.15        25.03 o                         
  -1  14   4         15.41         45.22        26.18 o                         
   0  14   4          1.64         16.97        25.24 o                         
   1  14   4          1.78         62.40        21.25 o                         
   2  14   4          5.43         56.17        26.57 o                         
  -1  15   4         47.08         74.90        25.60 o                         
   0  15   4        318.68        355.78        29.84 o                         
   1  15   4         53.93        128.72        24.93 o                         
  -5   0   5        110.79         52.45        24.59 o                         
  -3   0   5        448.55        541.93        19.17 o                         
  -1   0   5       2146.74       2407.50        20.62 o                         
   1   0   5         33.18         50.16         4.78 o                         
   3   0   5        246.01        263.64        16.70 o                         
   5   0   5        525.08        148.68       143.65 o                         
  -6   1   5        109.24        -40.56       110.22 o                         
  -5   1   5         33.85         88.41        27.67 o                         
  -4   1   5         31.57         25.85        10.29 o                         
  -3   1   5       1025.82       1054.28        20.09 o                         
  -2   1   5         79.03        131.16         6.11 o                         
  -1   1   5      64527.27      66900.80       506.07 o                         
   0   1   5        378.50        471.67         6.69 o                         
   1   1   5        667.84        600.16         8.04 o                         
   2   1   5       1966.72       2211.58        19.77 o                         
   3   1   5          1.93          1.54         3.82 o                         
   4   1   5        463.76        599.60        57.48 o                         
   5   1   5         35.61        -58.79        58.79 o                         
   6   1   5         42.31        -31.95       131.37 o                         
  -6   2   5        101.96         62.95       111.28 o                         
  -5   2   5         57.74         73.31        22.51 o                         
  -4   2   5         56.55         57.62        10.06 o                         
  -3   2   5          4.49         21.98         7.19 o                         
  -2   2   5         87.54         81.61         5.50 o                         
  -1   2   5      15441.98      16499.23        66.97 o                         
   0   2   5        552.97        532.31         8.39 o                         
   1   2   5        264.07        286.67         6.16 o                         
   2   2   5         21.70          8.40         4.46 o                         
   3   2   5         78.28         98.28         5.89 o                         
   4   2   5        716.69        728.63       182.66 o                         
   5   2   5        159.79        259.22        64.88 o                         
   6   2   5         21.19         27.88       133.06 o                         
  -6   3   5        103.97        339.17       154.43 o                         
  -5   3   5        317.15        375.18        46.98 o                         
  -4   3   5          8.56         32.86        15.68 o                         
  -3   3   5         17.08         27.87         7.47 o                         
  -2   3   5        518.92        504.96         9.09 o                         
  -1   3   5         22.96         16.12         4.90 o                         
   0   3   5        112.84        149.75         6.37 o                         
   1   3   5       1400.24       1276.75        19.41 o                         
   2   3   5        629.27        656.62        12.15 o                         
   3   3   5        719.70        623.38        25.36 o                         
   4   3   5         13.85         40.55        19.82 o                         
   5   3   5          0.14         20.79       103.73 o                         
  -6   4   5         16.82        352.28       159.61 o                         
  -5   4   5          4.36         60.70        49.22 o                         
  -4   4   5        408.68        447.86        32.62 o                         
  -3   4   5        811.04        828.82        47.51 o                         
  -2   4   5        522.26        513.78        13.67 o                         
  -1   4   5          3.05          8.48         5.02 o                         
   0   4   5        183.43        204.34         8.32 o                         
   1   4   5       3798.73       3651.54        32.96 o                         
   2   4   5          0.25          5.64         5.06 o                         
   3   4   5        151.50         86.06        12.37 o                         
   4   4   5         67.10         12.93        38.95 o                         
   5   4   5          1.97         78.00        71.33 o                         
  -5   5   5         69.59        105.20        23.93 o                         
  -4   5   5         32.82         47.65        17.50 o                         
  -3   5   5        245.79        197.93        17.79 o                         
  -2   5   5         88.96         96.63         7.37 o                         
  -1   5   5         16.83         26.57         7.00 o                         
   0   5   5        514.55        617.47        13.72 o                         
   1   5   5         51.46         30.22         6.40 o                         
   2   5   5        110.52        106.68         6.97 o                         
   3   5   5          6.12          4.62        10.59 o                         
   4   5   5        146.66        153.24        51.84 o                         
   5   5   5          0.44         72.24        68.53 o                         
  -5   6   5          3.16         35.17        26.85 o                         
  -4   6   5        426.79        429.87        28.84 o                         
  -3   6   5          0.08         11.59         6.02 o                         
  -2   6   5        342.03        302.63        17.87 o                         
  -1   6   5         70.46         72.68         8.62 o                         
   0   6   5       1994.90       1905.41        29.85 o                         
   1   6   5         78.99        103.47         9.09 o                         
   2   6   5        506.40        476.24        17.66 o                         
   3   6   5        118.24        103.53        18.44 o                         
   4   6   5          2.21        -32.49        32.49 o                         
   5   6   5         91.94        312.16        95.28 o                         
  -5   7   5        647.83        817.60        58.22 o                         
  -4   7   5         61.94         75.93        20.52 o                         
  -3   7   5       1044.71        861.96        95.22 o                         
  -2   7   5        239.34        327.07        13.33 o                         
  -1   7   5        100.87         71.44        11.00 o                         
   0   7   5        203.10        169.39        12.96 o                         
   1   7   5        108.74         84.14        10.42 o                         
   2   7   5         21.13         27.19         7.22 o                         
   3   7   5       2413.00       2267.11       111.52 o                         
   4   7   5          1.39        -29.94        31.88 o                         
   5   7   5         93.79        180.13       187.29 o                         
  -5   8   5        381.52        509.18        56.50 o                         
  -4   8   5         12.90         -4.82        24.08 o                         
  -3   8   5         10.75         42.62        12.84 o                         
  -2   8   5        132.43        104.53        13.18 o                         
  -1   8   5        901.53        919.31        24.14 o                         
   0   8   5        738.37        570.89        21.07 o                         
   1   8   5        275.52        272.40        22.66 o                         
   2   8   5          3.83          0.94         7.51 o                         
   3   8   5       1983.84       1948.38       100.27 o                         
   4   8   5         14.16        -10.14        33.57 o                         
   5   8   5        212.60        236.85       225.31 o                         
  -5   9   5          0.00        189.24        58.14 o                         
  -4   9   5          7.14         33.00        21.51 o                         
  -3   9   5        112.38        101.62        20.29 o                         
  -2   9   5        223.96        196.79        17.44 o                         
  -1   9   5       1000.10        946.06        28.07 o                         
   0   9   5        105.42         99.56        13.87 o                         
   1   9   5        138.84        170.55        15.55 o                         
   2   9   5        338.04        270.69        18.77 o                         
   3   9   5          7.31         26.10        24.49 o                         
   4   9   5        135.10        119.66        38.97 o                         
  -4  10   5         68.45         54.87        21.74 o                         
  -3  10   5        169.66        165.29        23.48 o                         
  -2  10   5          8.37         92.62        20.96 o                         
  -1  10   5        112.46        147.39        20.87 o                         
   0  10   5         45.93        108.61        15.94 o                         
   1  10   5         42.43         29.48        14.64 o                         
   2  10   5         26.53         68.90        13.66 o                         
   3  10   5          5.07         36.80        24.50 o                         
   4  10   5        107.80         74.61        56.84 o                         
  -4  11   5         85.16         83.73        32.33 o                         
  -3  11   5        129.74         93.19        23.21 o                         
  -2  11   5        151.85        247.66        23.96 o                         
  -1  11   5       1227.00       1327.77        70.43 o                         
   0  11   5         65.08        167.13        26.73 o                         
   1  11   5        181.66        193.66        19.64 o                         
   2  11   5         40.84         69.31        16.03 o                         
   3  11   5          1.93         10.27        19.85 o                         
   4  11   5         41.71        123.44        54.40 o                         
  -4  12   5         47.98         98.54        45.22 o                         
  -3  12   5        236.49        348.29        70.60 o                         
  -2  12   5         41.28         90.16        21.54 o                         
  -1  12   5        107.29        203.54        31.26 o                         
   0  12   5         91.49         60.43        17.75 o                         
   1  12   5        280.74        347.86        44.79 o                         
   2  12   5         20.21         57.76        20.28 o                         
   3  12   5         34.18         48.75        23.47 o                         
  -3  13   5         81.30        102.86        41.07 o                         
  -2  13   5          0.50         65.92        23.64 o                         
  -1  13   5          5.33         66.33        20.92 o                         
   0  13   5          0.45          2.96        21.03 o                         
   1  13   5         59.47        115.89        20.85 o                         
   2  13   5        158.31        212.92        31.63 o                         
   3  13   5         60.14        107.31        36.69 o                         
  -2  14   5          1.94         30.11        28.49 o                         
  -1  14   5          0.23         42.52        22.29 o                         
   0  14   5          5.48          8.27        19.34 o                         
   1  14   5        206.75        156.10        23.65 o                         
   2  14   5         71.22         33.81        24.66 o                         
  -1  15   5         75.42         77.76        32.04 o                         
   0  15   5         79.29        142.51        31.71 o                         
   1  15   5        203.97        185.34        34.22 o                         
  -6   0   6        166.24        237.48       159.31 o                         
  -4   0   6        351.17        352.67        19.12 o                         
  -2   0   6          0.06         14.72         6.57 o                         
   0   0   6        301.30        338.30         8.28 o                         
   2   0   6       2040.02       2667.49        33.91 o                         
   4   0   6        709.73        449.53        32.13 o                         
  -6   1   6          3.86         28.72       113.24 o                         
  -5   1   6         55.43         54.55        22.88 o                         
  -4   1   6          7.32          4.83         6.32 o                         
  -3   1   6         27.51         31.70         6.53 o                         
  -2   1   6       3663.02       3963.59        22.07 o                         
  -1   1   6      12747.48      12633.59        57.27 o                         
   0   1   6       1798.54       1765.31        13.91 o                         
   1   1   6       1774.63       1651.32        12.39 o                         
   2   1   6          6.12          1.62         4.25 o                         
   3   1   6        515.26        483.42        22.11 o                         
   4   1   6        275.02        204.11        31.11 o                         
   5   1   6         29.32         38.75        73.54 o                         
  -6   2   6        331.61        136.63       131.05 o                         
  -5   2   6         72.71        104.14        23.98 o                         
  -4   2   6         42.95         51.42        11.83 o                         
  -3   2   6        953.91       1018.84        33.17 o                         
  -2   2   6        135.91        128.08         7.83 o                         
  -1   2   6          5.41          8.30         4.60 o                         
   0   2   6         15.16          5.65         4.33 o                         
   1   2   6        792.53        778.75        13.12 o                         
   2   2   6        869.80        837.19        13.68 o                         
   3   2   6        651.56        637.65        14.01 o                         
   4   2   6        190.00        138.91        36.75 o                         
   5   2   6         11.65         -1.68        90.84 o                         
  -6   3   6          8.78        -86.47       136.73 o                         
  -5   3   6          9.90        103.42        36.12 o                         
  -4   3   6       1509.28       1569.67        48.49 o                         
  -3   3   6        865.22       1046.42        20.35 o                         
  -2   3   6        187.15        127.31         6.23 o                         
  -1   3   6        497.11        544.32        11.57 o                         
   0   3   6        972.10        942.74        13.29 o                         
   1   3   6        123.84        129.12         5.88 o                         
   2   3   6        198.73        205.01         8.09 o                         
   3   3   6       1272.51       1139.39        32.19 o                         
   4   3   6          7.52         12.19        20.11 o                         
   5   3   6          2.37        -54.22        67.47 o                         
  -6   4   6          0.01        158.15       157.64 o                         
  -5   4   6        361.00        406.16        38.85 o                         
  -4   4   6        254.13        177.84        22.97 o                         
  -3   4   6         76.67         81.47         8.51 o                         
  -2   4   6        248.59        290.52        10.61 o                         
  -1   4   6         12.00         21.64         5.84 o                         
   0   4   6        960.60       1144.27        16.11 o                         
   1   4   6       1001.35       1002.68        17.28 o                         
   2   4   6        808.39        816.17        11.78 o                         
   3   4   6         13.61          5.38         6.22 o                         
   4   4   6        218.39        192.45        86.47 o                         
   5   4   6          7.00         62.16        73.44 o                         
  -5   5   6         48.64         53.73        22.69 o                         
  -4   5   6         79.25        110.99        25.51 o                         
  -3   5   6         93.17         59.56        10.44 o                         
  -2   5   6        166.15        164.23         9.10 o                         
  -1   5   6         42.34         50.05         6.82 o                         
   0   5   6         89.66        114.51         7.82 o                         
   1   5   6          1.37         -3.65         6.13 o                         
   2   5   6          0.51          3.07         4.73 o                         
   3   5   6        960.34        661.23        80.50 o                         
   4   5   6         50.29         74.63       165.91 o                         
   5   5   6        238.07        282.87        84.60 o                         
  -5   6   6        221.16        255.46        29.92 o                         
  -4   6   6         11.39         43.09        24.60 o                         
  -3   6   6        402.52        342.54        43.76 o                         
  -2   6   6          2.54         -7.44         8.84 o                         
  -1   6   6        406.04        392.98        13.71 o                         
   0   6   6        163.44        168.80         9.80 o                         
   1   6   6         17.55         12.70         7.55 o                         
   2   6   6        204.29        181.71         8.43 o                         
   3   6   6        475.16        414.52        25.00 o                         
   4   6   6         14.30        108.11        72.30 o                         
   5   6   6          0.03         12.55       113.53 o                         
  -5   7   6         24.72        114.43        31.63 o                         
  -4   7   6        198.13        149.82        23.07 o                         
  -3   7   6         20.53         31.82        10.77 o                         
  -2   7   6          6.00          9.16        12.43 o                         
  -1   7   6         29.71         23.38         8.22 o                         
   0   7   6        363.48        391.34        17.03 o                         
   1   7   6          0.16          6.88        10.33 o                         
   2   7   6        541.46        519.61        14.31 o                         
   3   7   6        555.15        570.94        47.51 o                         
   4   7   6         13.92         78.85        42.32 o                         
   5   7   6         53.98         82.20       134.00 o                         
  -5   8   6          0.04         34.19        55.98 o                         
  -4   8   6         13.28         16.41        25.00 o                         
  -3   8   6        222.04        292.67        25.94 o                         
  -2   8   6        390.12        383.88        34.90 o                         
  -1   8   6        180.27        208.81        15.90 o                         
   0   8   6         76.34         60.57        14.05 o                         
   1   8   6        128.95        104.80        11.99 o                         
   2   8   6        967.88        850.34        32.03 o                         
   3   8   6        264.18        246.98        19.64 o                         
   4   8   6        120.71         46.69        32.95 o                         
   5   8   6          6.72         -7.77        80.52 o                         
  -5   9   6        437.51        479.51        58.06 o                         
  -4   9   6         14.13         69.97        23.59 o                         
  -3   9   6        116.55        101.28        37.08 o                         
  -2   9   6         17.85         59.80        14.17 o                         
  -1   9   6        599.95        620.85        24.95 o                         
   0   9   6          0.06          0.87        11.65 o                         
   1   9   6        502.19        438.55        19.99 o                         
   2   9   6        115.04        108.80        14.01 o                         
   3   9   6        230.91        235.40        20.96 o                         
   4   9   6         26.09         -7.58        36.02 o                         
  -4  10   6         20.46         30.63        33.76 o                         
  -3  10   6          3.45         54.53        55.15 o                         
  -2  10   6        139.58        174.12        32.42 o                         
  -1  10   6        216.96        259.39        20.92 o                         
   0  10   6        431.35        388.07        23.35 o                         
   1  10   6         90.55         96.75        15.30 o                         
   2  10   6         74.58         64.15        13.00 o                         
   3  10   6         69.92         63.91        18.44 o                         
   4  10   6         31.73         35.56        37.33 o                         
  -4  11   6         45.03         65.68        40.51 o                         
  -3  11   6          5.92          2.92        22.51 o                         
  -2  11   6        285.96        322.40        28.16 o                         
  -1  11   6        641.35        688.67        37.22 o                         
   0  11   6        900.14        849.83        52.65 o                         
   1  11   6         37.03         23.27        15.46 o                         
   2  11   6         39.97         38.11        15.62 o                         
   3  11   6         53.58         27.25        20.23 o                         
   4  11   6         12.75         -2.18        38.12 o                         
  -3  12   6         91.48        123.89        26.78 o                         
  -2  12   6         45.08         98.57        36.23 o                         
  -1  12   6        161.34        263.35        34.17 o                         
   0  12   6         14.19         21.02        24.84 o                         
   1  12   6        936.51        743.88        75.62 o                         
   2  12   6         13.79         18.35        15.91 o                         
   3  12   6         13.61         28.32        22.38 o                         
  -3  13   6         56.09         21.76        64.19 o                         
  -2  13   6          0.06        126.24        26.16 o                         
  -1  13   6        303.14        308.88        31.81 o                         
   0  13   6         20.13         24.42        17.59 o                         
   1  13   6         77.27         99.13        19.85 o                         
   2  13   6         14.18         19.15        28.16 o                         
   3  13   6        128.21        165.73        83.66 o                         
  -2  14   6          5.13         18.78        24.24 o                         
  -1  14   6          3.71         44.36        28.07 o                         
   0  14   6          6.14         22.64        22.10 o                         
   1  14   6          5.76         39.80        23.65 o                         
   2  14   6         40.74         60.24        25.46 o                         
  -1  15   6          1.10         13.60        24.05 o                         
   0  15   6          8.90        109.65        42.39 o                         
   1  15   6         25.95         79.35        29.62 o                         
  -5   0   7        201.70        213.32        29.36 o                         
  -3   0   7          5.08         -6.38         9.48 o                         
  -1   0   7         19.37         18.56         6.18 o                         
   1   0   7       3778.89       3683.54        90.30 o                         
   3   0   7         87.75         83.32        10.85 o                         
  -6   1   7        246.80        215.68       107.84 o                         
  -5   1   7         22.06         54.77        22.07 o                         
  -4   1   7        404.99        401.13        20.48 o                         
  -3   1   7        384.92        468.02        12.79 o                         
  -2   1   7        129.44        121.33         5.77 o                         
  -1   1   7         25.44         22.91         4.26 o                         
   0   1   7          1.88          4.00         4.07 o                         
   1   1   7       1989.04       2193.34        14.36 o                         
   2   1   7         16.09         15.20         3.40 o                         
   3   1   7        329.63        303.21        18.77 o                         
   4   1   7        118.30        106.58        17.98 o                         
   5   1   7          3.02        253.14       158.08 o                         
  -6   2   7        293.32        409.39        69.90 o                         
  -5   2   7          1.14         64.05        25.04 o                         
  -4   2   7       1060.82       1111.36        47.89 o                         
  -3   2   7          6.03         30.63        11.12 o                         
  -2   2   7        111.34        100.99         6.52 o                         
  -1   2   7       3402.83       3450.46        23.34 o                         
   0   2   7         78.00         85.43         5.16 o                         
   1   2   7         89.37        129.19         5.17 o                         
   2   2   7         35.09         36.97         5.23 o                         
   3   2   7          2.66          1.86         6.17 o                         
   4   2   7         35.62         28.38        15.62 o                         
   5   2   7          2.80         89.62        87.31 o                         
  -6   3   7          0.02         63.26        61.88 o                         
  -5   3   7        210.22        239.13        29.25 o                         
  -4   3   7        151.82        176.13        21.54 o                         
  -3   3   7       1187.81       1105.87        55.54 o                         
  -2   3   7       1318.36       1264.01        18.85 o                         
  -1   3   7          0.88         -3.48         4.56 o                         
   0   3   7        266.84        208.00         7.12 o                         
   1   3   7         55.60         82.22         5.38 o                         
   2   3   7        654.11        645.78        13.61 o                         
   3   3   7        843.60        757.28        16.33 o                         
   4   3   7        964.34        876.57        85.32 o                         
   5   3   7          0.12       -106.51       174.61 o                         
  -6   4   7          4.71        127.41       163.90 o                         
  -5   4   7        100.91        164.15        34.64 o                         
  -4   4   7         39.72         16.68        11.39 o                         
  -3   4   7       1696.90       1587.65        80.94 o                         
  -2   4   7         38.47         26.30         7.23 o                         
  -1   4   7        992.32        897.78        15.18 o                         
   0   4   7       5158.59       5482.82        43.26 o                         
   1   4   7        849.85        719.69        12.58 o                         
   2   4   7        181.88        171.90         6.39 o                         
   3   4   7       2650.70       2312.70        91.44 o                         
   4   4   7         22.47         34.76        21.27 o                         
   5   4   7        587.03        618.09       133.24 o                         
  -5   5   7          0.44         -1.15        24.99 o                         
  -4   5   7        122.21        125.65        18.16 o                         
  -3   5   7          6.86          8.87         6.35 o                         
  -2   5   7        642.93        547.46        21.38 o                         
  -1   5   7        862.67        739.40        23.79 o                         
   0   5   7       7949.57       8202.07        54.04 o                         
   1   5   7        251.78        217.31         9.50 o                         
   2   5   7        712.75        660.35        11.95 o                         
   3   5   7          5.73          1.86         6.96 o                         
   4   5   7          0.07         11.79        26.08 o                         
   5   5   7          1.83         10.92       122.13 o                         
  -5   6   7        134.15        119.36        27.11 o                         
  -4   6   7        237.68        254.49        43.19 o                         
  -3   6   7        709.11        536.75        39.13 o                         
  -2   6   7        176.20        171.46        10.11 o                         
  -1   6   7        590.46        464.01        15.50 o                         
   0   6   7        840.92        838.87        20.31 o                         
   1   6   7         64.67         60.60         8.47 o                         
   2   6   7         92.09         84.01         6.73 o                         
   3   6   7        223.67        182.60        23.83 o                         
   4   6   7         40.55         32.43        42.32 o                         
   5   6   7         59.42         99.38       184.19 o                         
  -5   7   7          1.63          5.52        26.20 o                         
  -4   7   7          0.18         32.56        19.64 o                         
  -3   7   7        225.59        216.76        13.10 o                         
  -2   7   7         82.34         69.25        10.29 o                         
  -1   7   7         80.17        115.34        12.42 o                         
   0   7   7         11.98         38.80        15.34 o                         
   1   7   7         17.46         20.54         9.56 o                         
   2   7   7        234.33        200.57        13.73 o                         
   3   7   7        284.62        233.82        17.23 o                         
   4   7   7        197.14        123.46        35.26 o                         
   5   7   7          0.88        170.05        88.78 o                         
  -5   8   7         45.70        128.01        41.13 o                         
  -4   8   7         98.47        133.71        32.66 o                         
  -3   8   7         59.50         37.84        12.37 o                         
  -2   8   7        230.43        201.32        18.85 o                         
  -1   8   7         25.65         15.51        10.59 o                         
   0   8   7         11.18         -4.09        10.46 o                         
   1   8   7        120.96         82.23        16.22 o                         
   2   8   7         19.53         -4.57         8.51 o                         
   3   8   7         37.50         33.53        10.88 o                         
   4   8   7          3.68         19.66        30.53 o                         
   5   8   7         19.38        -45.71        86.00 o                         
  -5   9   7          3.20         99.40       129.37 o                         
  -4   9   7        225.96        248.36        51.76 o                         
  -3   9   7        167.17        159.22        27.31 o                         
  -2   9   7        370.23        341.14        33.89 o                         
  -1   9   7         86.05         86.29        19.60 o                         
   0   9   7        208.65        206.93        22.91 o                         
   1   9   7         29.25         20.37        11.25 o                         
   2   9   7         41.46         65.74        10.73 o                         
   3   9   7         18.87         18.14        12.27 o                         
   4   9   7        291.73        274.24        49.15 o                         
  -4  10   7          0.17         -2.43        23.99 o                         
  -3  10   7        171.99        179.37        25.30 o                         
  -2  10   7       1158.97       1093.70        69.17 o                         
  -1  10   7       1132.07       1071.50        38.43 o                         
   0  10   7          1.24        -13.11        13.11 o                         
   1  10   7        766.27        662.66        25.12 o                         
   2  10   7        100.84         79.35        18.62 o                         
   3  10   7         47.18         13.02        30.96 o                         
   4  10   7         14.38         49.08        58.14 o                         
  -4  11   7         22.12         40.71        39.10 o                         
  -3  11   7          6.02         -4.17        21.89 o                         
  -2  11   7          3.00         60.34        45.70 o                         
  -1  11   7          5.06         60.20        27.52 o                         
   0  11   7        492.40        398.91        25.18 o                         
   1  11   7         42.41         68.33        23.67 o                         
   2  11   7          0.03         26.91        15.21 o                         
   3  11   7        139.16        133.89        25.45 o                         
   4  11   7         26.80         26.28        38.97 o                         
  -3  12   7         20.76         34.99        24.20 o                         
  -2  12   7         79.22        108.94        30.20 o                         
  -1  12   7        892.68        784.92        49.33 o                         
   0  12   7         41.29         47.64        18.88 o                         
   1  12   7         43.58         69.40        19.90 o                         
   2  12   7          2.21         15.64        16.19 o                         
   3  12   7        113.37         76.92        36.78 o                         
  -3  13   7         58.79        147.91        55.88 o                         
  -2  13   7        211.97        242.90        29.32 o                         
  -1  13   7        233.58        218.37        27.02 o                         
   0  13   7         21.24         54.99        19.29 o                         
   1  13   7          2.23         24.48        17.30 o                         
   2  13   7         57.14         65.34        18.68 o                         
  -2  14   7         67.63         33.37        50.67 o                         
  -1  14   7         75.98         76.77        23.14 o                         
   0  14   7          9.67         40.29        21.40 o                         
   1  14   7         55.09         48.04        29.57 o                         
   2  14   7          5.19        -25.04        25.04 o                         
  -1  15   7         19.30         72.08        35.22 o                         
   0  15   7        154.71        169.13        25.85 o                         
  -6   0   8        543.48        272.52       154.36 o                         
  -4   0   8        463.45        461.85        22.37 o                         
  -2   0   8        292.89        258.71        10.95 o                         
   0   0   8       1455.44       1371.72        23.53 o                         
   2   0   8          0.18          2.18         5.67 o                         
   4   0   8        489.63        398.91        38.61 o                         
  -6   1   8        480.97        324.92        63.40 o                         
  -5   1   8         41.97         52.56        21.58 o                         
  -4   1   8          9.83         10.93         7.52 o                         
  -3   1   8        578.42        602.35        14.57 o                         
  -2   1   8        458.23        467.26        10.83 o                         
  -1   1   8        121.83         94.62         5.40 o                         
   0   1   8        454.97        494.35         8.85 o                         
   1   1   8       4629.84       5059.07        36.79 o                         
   2   1   8         61.31         83.25         7.00 o                         
   3   1   8        780.34        765.25        25.57 o                         
   4   1   8         11.58         35.07        16.35 o                         
   5   1   8         49.78        -19.81       150.86 o                         
  -6   2   8        160.70         99.40        53.33 o                         
  -5   2   8          7.23         31.18        22.69 o                         
  -4   2   8         61.36         79.49        12.15 o                         
  -3   2   8        123.17        152.06        12.10 o                         
  -2   2   8        806.36        822.41        14.99 o                         
  -1   2   8          4.00         -0.74         4.94 o                         
   0   2   8         12.18         13.53         4.34 o                         
   1   2   8         32.01         26.20         4.11 o                         
   2   2   8       1079.48       1220.19        46.47 o                         
   3   2   8       1175.05       1071.00        26.24 o                         
   4   2   8        149.15        115.58        34.16 o                         
   5   2   8        182.00        290.40        80.68 o                         
  -6   3   8         76.46        106.41        56.77 o                         
  -5   3   8         16.35         69.75        47.60 o                         
  -4   3   8          5.38          0.83        16.75 o                         
  -3   3   8        102.88         91.59         7.96 o                         
  -2   3   8        339.66        331.51        15.59 o                         
  -1   3   8        285.61        242.88         7.72 o                         
   0   3   8         98.71         67.80         5.54 o                         
   1   3   8         49.20         48.44         5.24 o                         
   2   3   8         39.58         43.05         5.70 o                         
   3   3   8        835.39        816.84        19.00 o                         
   4   3   8         18.77         24.32        20.47 o                         
   5   3   8        124.86        188.74       139.61 o                         
  -6   4   8         62.71        342.67       174.54 o                         
  -5   4   8          6.25         33.31        24.17 o                         
  -4   4   8        672.84        637.56        43.73 o                         
  -3   4   8         82.76         68.92        11.71 o                         
  -2   4   8         96.15         94.80         7.05 o                         
  -1   4   8          1.73          1.18         5.38 o                         
   0   4   8       1315.24       1252.48        17.39 o                         
   1   4   8        417.88        439.76        10.77 o                         
   2   4   8        626.15        569.31        22.94 o                         
   3   4   8        451.75        325.83        11.94 o                         
   4   4   8        186.27        163.60        21.65 o                         
   5   4   8          7.72        -13.55        91.28 o                         
  -5   5   8        115.23        126.52        23.21 o                         
  -4   5   8         30.68         56.37        17.42 o                         
  -3   5   8        390.09        351.39        21.10 o                         
  -2   5   8        102.34        103.70         9.29 o                         
  -1   5   8       1305.98       1204.82        24.36 o                         
   0   5   8        122.45        176.99        14.09 o                         
   1   5   8       1039.44       1043.99        20.46 o                         
   2   5   8        128.11        121.21         6.65 o                         
   3   5   8        916.42        790.33        42.94 o                         
   4   5   8         78.82         75.80        36.70 o                         
   5   5   8         51.27          8.68        74.91 o                         
  -5   6   8        166.31        210.77        30.77 o                         
  -4   6   8         80.36        100.33        35.94 o                         
  -3   6   8        402.49        377.44        38.18 o                         
  -2   6   8          3.38          9.76         7.76 o                         
  -1   6   8         36.72         39.23         8.10 o                         
   0   6   8       1609.71       1614.09        32.09 o                         
   1   6   8          0.88          1.95         7.87 o                         
   2   6   8        177.49        172.74         9.72 o                         
   3   6   8          2.64          4.47         6.99 o                         
   4   6   8         64.55         40.18        21.42 o                         
   5   6   8         44.24        177.87        82.88 o                         
  -5   7   8          3.82         29.98        26.25 o                         
  -4   7   8         33.56         53.22        21.07 o                         
  -3   7   8         33.64         35.40        11.77 o                         
  -2   7   8          0.06         -3.18         8.62 o                         
  -1   7   8         41.77         46.99        12.94 o                         
   0   7   8         39.68         31.24         9.77 o                         
   1   7   8        774.98        689.31        19.33 o                         
   2   7   8        201.28        190.96         9.88 o                         
   3   7   8         66.92         37.64        20.23 o                         
   4   7   8        118.83         52.53        27.07 o                         
   5   7   8        145.70        194.16        89.43 o                         
  -5   8   8          1.55        -42.18        48.73 o                         
  -4   8   8        174.97        216.81        27.34 o                         
  -3   8   8         14.26         -4.35        15.81 o                         
  -2   8   8       1606.10       1359.62       196.84 o                         
  -1   8   8         12.90         15.79        12.98 o                         
   0   8   8        210.81        253.97        16.39 o                         
   1   8   8         17.35         12.39         9.73 o                         
   2   8   8        179.76        186.40        11.84 o                         
   3   8   8        147.69        129.49        12.66 o                         
   4   8   8         63.27         58.41        32.02 o                         
  -5   9   8          0.17         33.89        41.32 o                         
  -4   9   8         96.92        113.15        41.50 o                         
  -3   9   8        246.50        280.13        32.31 o                         
  -2   9   8       1037.85       1212.07        44.38 o                         
  -1   9   8        340.10        314.61        20.50 o                         
   0   9   8         22.38         37.03        13.01 o                         
   1   9   8        152.66        139.14        20.35 o                         
   2   9   8          0.60          0.00         9.84 o                         
   3   9   8        387.49        372.08        19.00 o                         
   4   9   8         54.49         79.45        52.94 o                         
  -4  10   8         61.41        107.26        33.97 o                         
  -3  10   8        201.88        213.82        27.02 o                         
  -2  10   8        197.78        218.77        22.34 o                         
  -1  10   8         70.58         81.35        15.66 o                         
   0  10   8        238.42        178.51        17.53 o                         
   1  10   8        208.60        181.52        21.02 o                         
   2  10   8        308.56        240.94        16.51 o                         
   3  10   8          0.00         77.57        39.81 o                         
   4  10   8         96.78         70.72        39.46 o                         
  -4  11   8          3.32          7.44        25.12 o                         
  -3  11   8         52.33         62.33        22.02 o                         
  -2  11   8        365.46        279.90        29.33 o                         
  -1  11   8        575.40        477.85        25.35 o                         
   0  11   8          0.04         32.54        15.24 o                         
   1  11   8        262.90        213.67        26.55 o                         
   2  11   8         16.38          1.04        14.00 o                         
   3  11   8        127.86         92.57        63.67 o                         
  -3  12   8         38.38         33.71        71.57 o                         
  -2  12   8          5.63         50.54        35.44 o                         
  -1  12   8        396.66        438.25        29.16 o                         
   0  12   8         15.55         10.75        15.91 o                         
   1  12   8        285.15        234.42        27.86 o                         
   2  12   8         20.84         33.80        17.09 o                         
   3  12   8         69.90         62.78        38.23 o                         
  -3  13   8        202.49         62.63        34.53 o                         
  -2  13   8          0.48         68.43        28.25 o                         
  -1  13   8          1.36         18.51        32.89 o                         
   0  13   8         64.53         40.22        19.72 o                         
   1  13   8         79.46         91.44        28.34 o                         
   2  13   8         22.63          9.40        18.00 o                         
  -2  14   8        126.17         69.59        35.13 o                         
  -1  14   8          6.93         19.23        22.77 o                         
   0  14   8        253.91        274.07        36.34 o                         
   1  14   8         21.72         48.03        24.36 o                         
   2  14   8         40.01         52.15        23.87 o                         
   0  15   8          5.62         80.75        43.04 o                         
  -5   0   9        606.61        657.08        50.67 o                         
  -3   0   9        247.21        262.21        16.14 o                         
  -1   0   9       1783.44       1775.05        22.97 o                         
   1   0   9        233.80        333.34         9.22 o                         
   3   0   9       1982.64       2051.13        69.28 o                         
  -6   1   9        282.35        219.60       129.70 o                         
  -5   1   9          5.71         11.18        21.57 o                         
  -4   1   9         75.79         74.88         9.14 o                         
  -3   1   9         45.78         58.43         7.59 o                         
  -2   1   9       8498.37       9154.04        41.99 o                         
  -1   1   9         92.39        123.04         5.92 o                         
   0   1   9       2988.05       2805.99        21.32 o                         
   1   1   9       3913.10       4249.18        39.50 o                         
   2   1   9        233.82        237.28         9.25 o                         
   3   1   9        369.78        257.58        33.63 o                         
   4   1   9        206.63        212.29        22.88 o                         
   5   1   9          5.68        -72.26       151.52 o                         
  -6   2   9          8.05         88.30        57.52 o                         
  -5   2   9          4.00         30.84        33.56 o                         
  -4   2   9         30.87         36.27        13.59 o                         
  -3   2   9        199.52        194.80        12.43 o                         
  -2   2   9        463.25        557.43        11.78 o                         
  -1   2   9         37.22         18.00         5.31 o                         
   0   2   9          0.96          4.76         4.33 o                         
   1   2   9       1377.89       1430.70        14.50 o                         
   2   2   9        233.76        211.11         8.88 o                         
   3   2   9        116.86        104.57         7.08 o                         
   4   2   9        589.62        495.42        64.03 o                         
   5   2   9          4.42         56.89       155.24 o                         
  -6   3   9          0.03         68.30        73.87 o                         
  -5   3   9         11.87          7.77        23.78 o                         
  -4   3   9         40.60         46.11        11.07 o                         
  -3   3   9         94.26         91.36         8.43 o                         
  -2   3   9        359.79        334.64        13.59 o                         
  -1   3   9        417.36        387.30         9.40 o                         
   0   3   9         12.04         16.30         5.15 o                         
   1   3   9         51.87         48.15         5.34 o                         
   2   3   9        129.62        126.23         7.42 o                         
   3   3   9        261.31        246.26        10.95 o                         
   4   3   9         12.76         46.84        40.73 o                         
   5   3   9        103.85        240.32       178.25 o                         
  -5   4   9          9.26         28.27        32.43 o                         
  -4   4   9          3.30         -4.41        14.91 o                         
  -3   4   9         85.59         85.33         9.97 o                         
  -2   4   9         51.52         42.22         6.85 o                         
  -1   4   9          2.85          8.16         6.04 o                         
   0   4   9        650.75        651.01        12.28 o                         
   1   4   9        530.13        523.20        12.22 o                         
   2   4   9         48.11         47.92         4.55 o                         
   3   4   9        426.87        394.15        20.22 o                         
   4   4   9          0.53         72.87        32.74 o                         
   5   4   9          8.64        119.93       108.61 o                         
  -5   5   9         17.72         59.00        27.43 o                         
  -4   5   9        292.00        313.59        49.27 o                         
  -3   5   9         67.24         66.64         8.12 o                         
  -2   5   9         91.99         93.58         8.14 o                         
  -1   5   9        107.32         92.33         9.79 o                         
   0   5   9        389.73        389.91        13.63 o                         
   1   5   9         29.95         17.13         6.61 o                         
   2   5   9       1721.14       1702.87        42.73 o                         
   3   5   9          0.07         -8.36         8.36 o                         
   4   5   9        250.08        250.46        43.01 o                         
   5   5   9         29.62         25.47        79.39 o                         
  -5   6   9         26.81         37.63        33.28 o                         
  -4   6   9        138.06        156.75        21.61 o                         
  -3   6   9        108.79         73.60         8.80 o                         
  -2   6   9         34.87         34.93         6.45 o                         
  -1   6   9        247.27        233.11        13.94 o                         
   0   6   9       1751.23       1685.68        41.59 o                         
   1   6   9         15.20         23.41         7.61 o                         
   2   6   9        212.17        204.80         9.35 o                         
   3   6   9          0.88          9.34         7.60 o                         
   4   6   9          1.29        -45.77        91.42 o                         
   5   6   9          0.61         70.89       161.46 o                         
  -5   7   9         71.13        115.32        30.05 o                         
  -4   7   9          0.36         41.50        31.45 o                         
  -3   7   9        362.21        316.93        21.85 o                         
  -2   7   9        116.92         87.07        10.51 o                         
  -1   7   9        421.89        447.80        22.62 o                         
   0   7   9        889.32        920.45        26.76 o                         
   1   7   9         26.80         26.67         9.14 o                         
   2   7   9        509.17        440.74        14.33 o                         
   3   7   9        236.29        270.04        27.85 o                         
   4   7   9         13.12         45.15        91.02 o                         
   5   7   9        305.98        298.10       156.95 o                         
  -5   8   9        129.95         76.18        30.01 o                         
  -4   8   9         88.86        122.20        25.05 o                         
  -3   8   9       1538.49       1503.25        61.18 o                         
  -2   8   9         46.60         19.01        15.01 o                         
  -1   8   9        462.06        433.33        21.11 o                         
   0   8   9         87.93        106.68        23.95 o                         
   1   8   9        178.64        142.44        14.98 o                         
   2   8   9          0.13         -8.78         8.78 o                         
   3   8   9        120.47        129.25        13.03 o                         
   4   8   9        183.04        299.18       158.29 o                         
  -4   9   9         50.02         95.01        45.54 o                         
  -3   9   9        246.64        222.07        31.15 o                         
  -2   9   9       1695.14       1595.82       120.37 o                         
  -1   9   9         85.11         91.26        18.75 o                         
   0   9   9        487.25        458.76        22.19 o                         
   1   9   9        100.21        109.78        13.59 o                         
   2   9   9        439.68        370.31        24.50 o                         
   3   9   9          2.96        -15.71        36.16 o                         
   4   9   9        192.40         65.56       137.82 o                         
  -4  10   9         40.92          8.46        23.83 o                         
  -3  10   9         36.70         53.20        23.60 o                         
  -2  10   9         54.12         47.34        30.53 o                         
  -1  10   9         14.76         12.23        14.06 o                         
   0  10   9        278.10        249.24        19.09 o                         
   1  10   9          9.02          2.91        13.59 o                         
   2  10   9         29.57         23.58        15.08 o                         
   3  10   9        126.35        127.71        26.90 o                         
   4  10   9         70.98        -22.63       170.50 o                         
  -4  11   9         24.01          4.10        36.67 o                         
  -3  11   9         91.75        140.18        26.39 o                         
  -2  11   9        250.12        231.30        21.55 o                         
  -1  11   9         69.18         42.04        15.86 o                         
   0  11   9        141.08        108.56        16.92 o                         
   1  11   9        325.82        287.11        36.62 o                         
   2  11   9         78.39         70.18        17.09 o                         
   3  11   9         79.29         37.52        33.63 o                         
  -3  12   9          4.69         56.02        25.41 o                         
  -2  12   9         58.01         84.05        23.71 o                         
  -1  12   9        169.84        142.11        23.73 o                         
   0  12   9          9.73         31.20        15.50 o                         
   1  12   9          0.08          1.58        14.95 o                         
   2  12   9         52.48         33.95        16.55 o                         
   3  12   9          9.82         63.93        33.94 o                         
  -3  13   9         47.14         44.24        51.47 o                         
  -2  13   9         39.23        105.28        39.81 o                         
  -1  13   9        246.55        248.28        27.86 o                         
   0  13   9         37.18         66.09        19.33 o                         
   1  13   9         11.87         14.71        17.68 o                         
   2  13   9         99.04         52.76        22.84 o                         
  -2  14   9         57.98         51.87        29.90 o                         
  -1  14   9         25.49         30.95        22.29 o                         
   0  14   9         13.67         70.84        26.93 o                         
   1  14   9        311.48        292.26        28.54 o                         
  -6   0  10         97.31        113.28        59.66 o                         
  -4   0  10        484.37        479.66        25.64 o                         
  -2   0  10      10990.49      12143.25        72.38 o                         
   0   0  10        877.46        886.67        15.72 o                         
   2   0  10         17.81         24.76         7.49 o                         
   4   0  10         59.94         64.10        25.57 o                         
  -6   1  10         91.54        102.44        64.40 o                         
  -5   1  10        117.80        123.69        24.97 o                         
  -4   1  10          9.56         15.94        10.91 o                         
  -3   1  10        237.80        233.01        10.45 o                         
  -2   1  10        638.28        677.42        13.20 o                         
  -1   1  10         43.13         57.34         5.35 o                         
   0   1  10        257.29        269.82         7.41 o                         
   1   1  10        911.90       1016.10        11.82 o                         
   2   1  10        436.32        435.97        13.16 o                         
   3   1  10        196.72        141.34        21.79 o                         
   4   1  10         24.38         35.89        17.01 o                         
   5   1  10         12.02        -61.48       165.07 o                         
  -6   2  10         35.94         85.15        94.19 o                         
  -5   2  10          0.57         45.25        33.15 o                         
  -4   2  10        332.61        303.49        17.94 o                         
  -3   2  10        210.02        216.15        11.46 o                         
  -2   2  10       4298.54       4515.12        31.89 o                         
  -1   2  10         79.51         72.90         5.91 o                         
   0   2  10        997.39       1098.40        13.48 o                         
   1   2  10          2.83          4.64         4.56 o                         
   2   2  10         53.60         66.39        11.54 o                         
   3   2  10        410.67        281.53        22.85 o                         
   4   2  10        214.82        158.40        21.64 o                         
   5   2  10        195.68        388.49       176.94 o                         
  -6   3  10          0.87        -24.99        54.20 o                         
  -5   3  10         58.37         75.83        25.92 o                         
  -4   3  10         25.26         45.97        11.44 o                         
  -3   3  10         53.01         48.09         7.99 o                         
  -2   3  10       6025.72       6255.58        78.37 o                         
  -1   3  10        131.41        116.56         7.85 o                         
   0   3  10       1543.11       1506.13        16.55 o                         
   1   3  10        895.62        838.25        15.75 o                         
   2   3  10        289.61        320.02        11.20 o                         
   3   3  10        459.67        375.99        15.77 o                         
   4   3  10        277.86        259.41        94.81 o                         
   5   3  10          0.25         82.46       171.84 o                         
  -5   4  10         40.66         35.72        27.24 o                         
  -4   4  10        390.28        434.94        35.09 o                         
  -3   4  10        212.58        196.54        10.52 o                         
  -2   4  10        686.64        695.87        16.01 o                         
  -1   4  10        431.57        427.94        12.87 o                         
   0   4  10        161.13        135.52         9.31 o                         
   1   4  10        200.83        212.53        10.42 o                         
   2   4  10        283.26        232.09        13.06 o                         
   3   4  10         40.09         52.23         9.97 o                         
   4   4  10         12.85         27.32       115.10 o                         
   5   4  10          0.15       -179.35       179.35 o                         
  -5   5  10        366.31        422.81        34.37 o                         
  -4   5  10          0.15        -21.72        22.29 o                         
  -3   5  10        146.88        120.30        14.09 o                         
  -2   5  10          4.62          6.84         6.93 o                         
  -1   5  10        771.28        711.74        20.78 o                         
   0   5  10        973.75        921.51        19.66 o                         
   1   5  10        809.00        791.30        22.46 o                         
   2   5  10        369.44        308.06        14.53 o                         
   3   5  10        144.11        135.80        10.62 o                         
   4   5  10          1.41         27.96        33.21 o                         
   5   5  10          2.74       -160.33       180.00 o                         
  -5   6  10          2.70          6.80        22.79 o                         
  -4   6  10        286.52        265.69        24.86 o                         
  -3   6  10         75.48         67.04        13.05 o                         
  -2   6  10        401.01        319.91        14.06 o                         
  -1   6  10          2.53         -0.60        10.57 o                         
   0   6  10         61.47         86.49        11.36 o                         
   1   6  10        145.94        116.00        10.22 o                         
   2   6  10       2495.00       2336.48        56.59 o                         
   3   6  10         38.50         40.20         8.58 o                         
   4   6  10         96.36         80.75       125.81 o                         
   5   6  10        148.65        327.14        96.42 o                         
  -5   7  10        114.88        110.74        32.01 o                         
  -4   7  10        130.90        148.21        25.01 o                         
  -3   7  10        128.24        122.74        15.65 o                         
  -2   7  10        574.22        490.55        36.93 o                         
  -1   7  10          0.33         19.05        10.61 o                         
   0   7  10        207.94        195.50        15.24 o                         
   1   7  10          0.94        -10.99        10.99 o                         
   2   7  10       2282.45       2132.04        91.66 o                         
   3   7  10         58.30         56.02        19.05 o                         
   4   7  10        502.21        531.55       114.04 o                         
  -5   8  10          4.94          4.15        28.08 o                         
  -4   8  10         52.20         64.10        23.30 o                         
  -3   8  10        124.18        106.85        21.01 o                         
  -2   8  10         72.85         51.94        14.12 o                         
  -1   8  10        476.95        439.42        24.74 o                         
   0   8  10        190.04        183.26        15.47 o                         
   1   8  10        114.72         81.40        12.58 o                         
   2   8  10        311.15        264.79        13.57 o                         
   3   8  10         21.11         50.37        21.53 o                         
   4   8  10          2.47         21.33        35.83 o                         
  -4   9  10         59.93         51.53        26.97 o                         
  -3   9  10          3.94         22.70        18.84 o                         
  -2   9  10         34.96         57.58        15.31 o                         
  -1   9  10        514.45        495.11        24.95 o                         
   0   9  10         58.17         52.65        13.22 o                         
   1   9  10          1.51         12.46        11.53 o                         
   2   9  10          9.82          6.85         9.62 o                         
   3   9  10          0.95         12.68        16.95 o                         
   4   9  10          0.74        105.19       151.88 o                         
  -4  10  10        115.57        145.81        29.47 o                         
  -3  10  10          0.71         16.50        23.79 o                         
  -2  10  10        463.63        438.42        41.29 o                         
  -1  10  10         86.17         87.14        16.78 o                         
   0  10  10          1.42         -1.78        17.57 o                         
   1  10  10         74.12         83.82        14.01 o                         
   2  10  10         89.94         48.61        11.36 o                         
   3  10  10          8.37         59.10        24.30 o                         
   4  10  10          0.62       -108.69       152.47 o                         
  -4  11  10         46.51         52.62        28.27 o                         
  -3  11  10          8.81         26.57        21.90 o                         
  -2  11  10          8.17         15.25        28.04 o                         
  -1  11  10         13.77         13.23        16.62 o                         
   0  11  10         17.37         27.21        15.49 o                         
   1  11  10         14.29         -0.63        16.33 o                         
   2  11  10         26.22         15.01        14.27 o                         
   3  11  10         40.43         46.74        48.04 o                         
  -3  12  10         24.47         26.39        24.85 o                         
  -2  12  10        196.52        215.10        41.60 o                         
  -1  12  10         14.17         20.98        27.75 o                         
   0  12  10          0.01         -0.38        17.03 o                         
   1  12  10         58.20         72.37        16.67 o                         
   2  12  10          0.11          0.60        15.46 o                         
   3  12  10         38.21         43.63        34.16 o                         
  -2  13  10         73.32         68.36        26.93 o                         
  -1  13  10        155.13        169.36        27.16 o                         
   0  13  10         92.91         84.16        22.05 o                         
   1  13  10         39.59         84.98        18.69 o                         
   2  13  10          7.67         26.49        21.09 o                         
  -2  14  10         85.70         33.28        34.38 o                         
  -1  14  10         52.98         19.08        28.70 o                         
   0  14  10        252.38        280.39        29.42 o                         
   1  14  10         37.32         59.55        23.29 o                         
  -5   0  11         93.95         65.25        25.25 o                         
  -3   0  11       1441.63       1477.36        35.83 o                         
  -1   0  11        760.82        732.01        16.42 o                         
   1   0  11        297.26        355.18        12.64 o                         
   3   0  11         19.38         23.82        19.96 o                         
  -6   1  11          3.26         44.17        40.98 o                         
  -5   1  11        119.74        129.33        24.38 o                         
  -4   1  11        216.03        192.16        12.07 o                         
  -3   1  11          3.74         20.04         7.06 o                         
  -2   1  11       1788.73       2017.97        23.23 o                         
  -1   1  11         54.17         76.85         5.83 o                         
   0   1  11         51.67         39.16         4.89 o                         
   1   1  11        544.29        669.91        11.20 o                         
   2   1  11        260.91        210.69        14.13 o                         
   3   1  11        197.02        135.26        27.09 o                         
   4   1  11         33.52         35.97        18.82 o                         
  -6   2  11         95.35        114.95        42.88 o                         
  -5   2  11         17.46         34.11        24.55 o                         
  -4   2  11        397.62        455.12        26.46 o                         
  -3   2  11        159.08        160.46        10.10 o                         
  -2   2  11       3685.70       3825.52        32.16 o                         
  -1   2  11         31.24         10.54         8.55 o                         
   0   2  11       1407.09       1347.02        16.77 o                         
   1   2  11        167.34        182.84         7.30 o                         
   2   2  11       1925.15       1969.31        29.20 o                         
   3   2  11        250.36        232.59        16.00 o                         
   4   2  11         43.86         54.11        18.91 o                         
   5   2  11          4.18         79.48       165.87 o                         
  -5   3  11          2.58         21.09        24.48 o                         
  -4   3  11         37.51         25.67        11.81 o                         
  -3   3  11        773.08        763.03        22.70 o                         
  -2   3  11        807.71        871.68        21.41 o                         
  -1   3  11        769.28        664.80        16.34 o                         
   0   3  11         73.21         84.58         7.35 o                         
   1   3  11       1035.41       1054.56        20.27 o                         
   2   3  11        277.29        281.18        11.25 o                         
   3   3  11        607.68        550.68        19.03 o                         
   4   3  11         21.39         42.67        31.81 o                         
   5   3  11         25.94        167.25       170.24 o                         
  -5   4  11        601.89        603.61        40.45 o                         
  -4   4  11         23.70         19.42        15.21 o                         
  -3   4  11         30.55         52.85        11.27 o                         
  -2   4  11        134.82        164.00        10.92 o                         
  -1   4  11       1025.57       1095.65        24.45 o                         
   0   4  11        118.15         86.66         8.69 o                         
   1   4  11        307.99        313.89        10.36 o                         
   2   4  11        322.61        306.12        18.48 o                         
   3   4  11        196.77        197.85        17.09 o                         
   4   4  11        107.43        135.99        36.26 o                         
   5   4  11         62.45         27.90       172.21 o                         
  -5   5  11         64.91        105.38        24.00 o                         
  -4   5  11        242.08        246.55        23.53 o                         
  -3   5  11          2.52         -7.18         8.61 o                         
  -2   5  11        224.34        230.33        12.40 o                         
  -1   5  11        573.90        584.82        20.53 o                         
   0   5  11        108.92        110.67        10.63 o                         
   1   5  11        180.42        172.83        10.46 o                         
   2   5  11       1400.21       1303.13        33.03 o                         
   3   5  11         17.34         25.69         8.50 o                         
   4   5  11          6.92         62.08        35.03 o                         
   5   5  11         16.38        159.75       207.47 o                         
  -5   6  11         78.62         81.64        29.85 o                         
  -4   6  11        114.90        160.30        22.09 o                         
  -3   6  11         17.65         -0.98        11.11 o                         
  -2   6  11         40.77         26.37        10.18 o                         
  -1   6  11        221.19        182.74        13.81 o                         
   0   6  11         78.38         79.48        11.26 o                         
   1   6  11        531.15        515.73        24.80 o                         
   2   6  11        152.14        129.56        13.90 o                         
   3   6  11         17.65         35.32         9.13 o                         
   4   6  11        331.14        416.75       153.85 o                         
   5   6  11          2.02       -156.26       228.59 o                         
  -5   7  11          9.60         91.17        30.03 o                         
  -4   7  11          0.03         -5.40        19.03 o                         
  -3   7  11         80.30         73.43        13.18 o                         
  -2   7  11         50.26         44.68        11.24 o                         
  -1   7  11        324.11        328.23        23.59 o                         
   0   7  11         10.86         32.87        10.61 o                         
   1   7  11        742.80        719.15        32.26 o                         
   2   7  11        434.15        398.02        15.97 o                         
   3   7  11        125.30        153.71        18.31 o                         
   4   7  11         12.03         19.18        37.37 o                         
  -5   8  11         28.09         67.31        28.92 o                         
  -4   8  11        235.17        257.92        31.86 o                         
  -3   8  11          1.22          3.78        13.67 o                         
  -2   8  11        418.01        361.82        24.69 o                         
  -1   8  11          4.32          8.80        12.21 o                         
   0   8  11         74.29         92.51        13.48 o                         
   1   8  11        261.78        194.11        14.79 o                         
   2   8  11        470.03        462.43        20.14 o                         
   3   8  11          9.12          5.67        15.64 o                         
   4   8  11          1.88         33.61       111.49 o                         
  -4   9  11         23.14         65.42        25.22 o                         
  -3   9  11         73.20         60.61        26.22 o                         
  -2   9  11          1.11         -9.96        15.05 o                         
  -1   9  11         20.38        -10.33        24.74 o                         
   0   9  11         22.18         30.06        16.25 o                         
   1   9  11        201.18        165.77        15.26 o                         
   2   9  11         56.76         79.38        11.75 o                         
   3   9  11         23.21         29.92        21.07 o                         
   4   9  11         31.88        321.03       166.67 o                         
  -4  10  11          3.78         35.43        27.37 o                         
  -3  10  11         70.31        114.97        48.77 o                         
  -2  10  11         16.80         17.32        15.18 o                         
  -1  10  11         47.17         79.33        16.18 o                         
   0  10  11        862.62        688.24        36.62 o                         
   1  10  11        193.18        187.01        17.33 o                         
   2  10  11          0.27         22.31        15.51 o                         
   3  10  11          7.93          9.95        21.89 o                         
  -4  11  11         26.30        -13.32        27.26 o                         
  -3  11  11         31.19          5.53        22.45 o                         
  -2  11  11         24.43          6.55        38.75 o                         
  -1  11  11        179.49        167.43        20.01 o                         
   0  11  11        129.34        124.89        17.66 o                         
   1  11  11         22.32         30.24        16.82 o                         
   2  11  11          5.12         34.65        18.19 o                         
   3  11  11        395.22        300.18        62.83 o                         
  -3  12  11        170.00        205.32        69.67 o                         
  -2  12  11        916.20        851.68        69.77 o                         
  -1  12  11        372.20        296.76        25.81 o                         
   0  12  11        199.62        185.20        20.73 o                         
   1  12  11        123.38        109.12        17.66 o                         
   2  12  11        210.06        173.67        23.34 o                         
  -2  13  11        127.82        190.70        47.15 o                         
  -1  13  11         37.15         83.62        21.48 o                         
   0  13  11         71.63         78.09        20.58 o                         
   1  13  11          5.27         17.73        18.61 o                         
   2  13  11         26.12          1.59        25.36 o                         
  -1  14  11         28.83         64.96        27.18 o                         
   0  14  11         29.85         38.56        19.92 o                         
   1  14  11          4.77         15.91        30.57 o                         
  -6   0  12         25.26        -27.90        58.57 o                         
  -4   0  12         74.04         84.13        23.23 o                         
  -2   0  12         63.48         98.72        12.80 o                         
   0   0  12        549.03        600.07        17.61 o                         
   2   0  12         49.12         96.80        29.58 o                         
   4   0  12         17.85         68.99        28.85 o                         
  -6   1  12         57.32         82.36        59.59 o                         
  -5   1  12         70.21         30.87        18.26 o                         
  -4   1  12        114.17        123.81        11.65 o                         
  -3   1  12        166.81        188.75        10.71 o                         
  -2   1  12        194.90        218.81        11.40 o                         
  -1   1  12         94.90        136.16         8.41 o                         
   0   1  12        447.97        434.03        11.70 o                         
   1   1  12        326.81        437.40        10.42 o                         
   2   1  12         48.18         59.06         7.29 o                         
   3   1  12          3.29          5.40         6.47 o                         
   4   1  12         61.64         90.32        27.03 o                         
  -5   2  12        403.68        453.99        50.24 o                         
  -4   2  12        793.09        871.26        26.69 o                         
  -3   2  12        770.60        732.27        18.06 o                         
  -2   2  12         89.08        102.99         8.36 o                         
  -1   2  12       1411.83       1389.68        25.35 o                         
   0   2  12        264.35        251.71         9.55 o                         
   1   2  12        697.78        734.66        18.25 o                         
   2   2  12          5.25          3.56         7.80 o                         
   3   2  12        726.73        670.48        23.11 o                         
   4   2  12         60.61         82.69        21.26 o                         
   5   2  12          8.98        276.89       176.00 o                         
  -5   3  12        278.72        294.95        34.22 o                         
  -4   3  12        506.77        513.94        26.97 o                         
  -3   3  12         15.53          8.99         8.78 o                         
  -2   3  12         29.87         28.79         7.77 o                         
  -1   3  12       2321.12       2488.79        34.60 o                         
   0   3  12       1377.48       1432.06        20.84 o                         
   1   3  12        125.81        154.34         8.16 o                         
   2   3  12       1055.19       1084.89        28.64 o                         
   3   3  12         51.34         54.58        15.21 o                         
   4   3  12        268.72        284.93        84.17 o                         
   5   3  12          0.69        127.95       111.78 o                         
  -5   4  12         39.02         73.78        22.27 o                         
  -4   4  12          0.01          8.42        11.91 o                         
  -3   4  12          1.33          3.00         9.69 o                         
  -2   4  12         28.53         55.40         8.78 o                         
  -1   4  12        965.72        999.59        24.10 o                         
   0   4  12         60.64         46.07         9.10 o                         
   1   4  12         94.64         93.35        11.29 o                         
   2   4  12       1163.99       1095.87        57.74 o                         
   3   4  12        272.05        233.80        15.82 o                         
   4   4  12         67.98         83.86        83.96 o                         
   5   4  12         55.70        163.75       163.07 o                         
  -5   5  12         33.21         30.69        21.92 o                         
  -4   5  12          0.02        -10.93        12.41 o                         
  -3   5  12          0.01         -0.83         9.16 o                         
  -2   5  12          7.16         -1.79         9.58 o                         
  -1   5  12        719.63        718.45        21.45 o                         
   0   5  12         97.73         90.91        14.83 o                         
   1   5  12        121.38        113.38        10.67 o                         
   2   5  12        362.00        289.69        11.89 o                         
   3   5  12         91.80         95.60        12.21 o                         
   4   5  12         78.97        115.36        61.74 o                         
   5   5  12         27.70         58.86       202.15 o                         
  -5   6  12        170.73        198.33        27.50 o                         
  -4   6  12          6.99         19.69        19.57 o                         
  -3   6  12        259.13        212.13        17.91 o                         
  -2   6  12        304.25        285.65        20.37 o                         
  -1   6  12        703.82        659.79        21.91 o                         
   0   6  12         71.14         85.14        10.93 o                         
   1   6  12         36.27         32.75         8.58 o                         
   2   6  12       1216.66       1173.57        49.11 o                         
   3   6  12          4.16          4.16         9.95 o                         
   4   6  12         49.02         33.52        36.44 o                         
  -5   7  12          0.14         71.54        29.12 o                         
  -4   7  12         56.60         69.72        26.90 o                         
  -3   7  12        156.42        135.10        15.59 o                         
  -2   7  12        499.06        454.63        33.16 o                         
  -1   7  12        280.33        274.86        16.77 o                         
   0   7  12        263.69        228.17        16.52 o                         
   1   7  12          6.21         25.32        16.09 o                         
   2   7  12          2.83          6.04         8.14 o                         
   3   7  12          4.16          0.92        17.88 o                         
   4   7  12        146.92        198.76        53.03 o                         
  -5   8  12         86.48         67.30        30.23 o                         
  -4   8  12        265.44        292.57        36.19 o                         
  -3   8  12        242.63        185.47        22.85 o                         
  -2   8  12        102.77         68.83        15.50 o                         
  -1   8  12        260.84        231.45        27.00 o                         
   0   8  12         33.93         34.01        13.35 o                         
   1   8  12        439.50        412.99        24.75 o                         
   2   8  12         82.20         92.70        10.63 o                         
   3   8  12        419.23        406.31        26.21 o                         
   4   8  12         11.21         40.49        51.54 o                         
  -4   9  12        102.23         90.08        29.92 o                         
  -3   9  12        708.42        699.77        85.23 o                         
  -2   9  12         94.39         67.56        16.62 o                         
  -1   9  12         26.56          6.18        14.00 o                         
   0   9  12          7.76        -11.44        13.13 o                         
   1   9  12          6.00         -7.68        11.82 o                         
   2   9  12          2.91         20.70        10.17 o                         
   3   9  12          6.52         25.43        15.51 o                         
   4   9  12          0.52         56.46        41.03 o                         
  -4  10  12          1.96         26.89        25.12 o                         
  -3  10  12          6.86        -21.02        21.02 o                         
  -2  10  12          0.28         -8.45        16.21 o                         
  -1  10  12        447.51        439.55        26.09 o                         
   0  10  12          0.69        -13.39        13.64 o                         
   1  10  12          7.48         24.23        13.02 o                         
   2  10  12         40.89         32.88        13.08 o                         
   3  10  12         44.03         63.82        25.81 o                         
  -3  11  12         24.11         32.31        23.85 o                         
  -2  11  12        616.64        557.34        31.84 o                         
  -1  11  12         54.33         65.22        28.83 o                         
   0  11  12        490.87        367.11        23.72 o                         
   1  11  12         94.64         65.39        15.21 o                         
   2  11  12        236.26        263.24        20.77 o                         
   3  11  12         18.04         28.81        26.16 o                         
  -3  12  12        299.47        282.42        33.03 o                         
  -2  12  12         53.55         36.81        35.36 o                         
  -1  12  12          0.11         11.45        19.44 o                         
   0  12  12          0.02        -10.17        16.21 o                         
   1  12  12         35.17         51.35        16.97 o                         
   2  12  12          1.51         -7.90        20.59 o                         
  -2  13  12         74.36         59.05        39.57 o                         
  -1  13  12         34.70         73.48        20.49 o                         
   0  13  12        171.99        157.85        22.22 o                         
   1  13  12          1.19         25.65        20.31 o                         
   2  13  12         13.33         23.86        21.49 o                         
  -1  14  12          6.91         56.36        22.40 o                         
   0  14  12         22.59         31.75        19.94 o                         
  -5   0  13         54.77         45.97        30.41 o                         
  -3   0  13        116.33        128.90        15.78 o                         
  -1   0  13          3.76         16.44         9.54 o                         
   1   0  13        582.37        814.27        33.48 o                         
   3   0  13        260.24        286.72        33.65 o                         
  -5   1  13         56.84         65.73        18.23 o                         
  -4   1  13         32.11         49.45        10.07 o                         
  -3   1  13         39.68         45.20         9.15 o                         
  -2   1  13        102.65        103.03         9.24 o                         
  -1   1  13        420.93        374.30        13.68 o                         
   0   1  13        965.82       1005.15        18.60 o                         
   1   1  13        105.35        142.95         7.33 o                         
   2   1  13        247.60        232.03        11.37 o                         
   3   1  13         20.06         24.29         7.39 o                         
   4   1  13         57.95         92.75        22.88 o                         
  -5   2  13          0.25         29.36        24.84 o                         
  -4   2  13        240.74        212.52        16.33 o                         
  -3   2  13         13.83         31.68         8.70 o                         
  -2   2  13        309.97        286.58        12.77 o                         
  -1   2  13         79.74         70.45         9.30 o                         
   0   2  13        963.21        999.53        17.29 o                         
   1   2  13         11.76          7.16         5.31 o                         
   2   2  13       1073.18       1035.78        32.93 o                         
   3   2  13         13.14         -2.72         9.02 o                         
   4   2  13         94.14         59.55        20.02 o                         
   5   2  13         21.05        -65.34       181.97 o                         
  -5   3  13        235.78        216.37        32.72 o                         
  -4   3  13         29.27         33.24        12.49 o                         
  -3   3  13        314.43        285.35        14.82 o                         
  -2   3  13        197.12        183.22        13.01 o                         
  -1   3  13        509.16        492.33        17.17 o                         
   0   3  13          3.21          5.75         6.63 o                         
   1   3  13        881.34        958.12        16.72 o                         
   2   3  13        596.91        560.74        16.96 o                         
   3   3  13        347.61        318.23        17.05 o                         
   4   3  13        133.31         75.65        58.42 o                         
   5   3  13        225.16        223.44       102.28 o                         
  -5   4  13          1.73         -7.93        26.27 o                         
  -4   4  13         18.45         10.78        12.28 o                         
  -3   4  13         65.01         93.75        13.35 o                         
  -2   4  13         98.79         89.85        11.35 o                         
  -1   4  13        296.69        279.16        14.52 o                         
   0   4  13        109.02        102.81        10.23 o                         
   1   4  13          4.30          3.36         7.04 o                         
   2   4  13       1747.09       1554.26        98.10 o                         
   3   4  13          8.18          6.99        14.68 o                         
   4   4  13         17.89         73.25        38.86 o                         
   5   4  13          0.45         -6.20        39.66 o                         
  -5   5  13         79.67         33.65        24.65 o                         
  -4   5  13          0.13         12.88        14.60 o                         
  -3   5  13          3.51          9.67        11.48 o                         
  -2   5  13         63.69         54.03        12.82 o                         
  -1   5  13          9.95         17.97         9.20 o                         
   0   5  13         20.23         13.93         9.39 o                         
   1   5  13        246.73        255.98        12.92 o                         
   2   5  13          3.61          0.92         6.44 o                         
   3   5  13          0.34          9.26        10.08 o                         
   4   5  13        396.01        398.77        53.86 o                         
  -5   6  13          2.03        -24.04        24.04 o                         
  -4   6  13        249.27        247.33        26.11 o                         
  -3   6  13         10.81         25.94        15.25 o                         
  -2   6  13        319.83        306.45        27.71 o                         
  -1   6  13        594.59        534.60        20.72 o                         
   0   6  13       1181.99       1163.81        32.07 o                         
   1   6  13          5.13         16.35         8.97 o                         
   2   6  13        337.55        295.98        13.59 o                         
   3   6  13        193.59        159.41        12.97 o                         
   4   6  13          0.79         63.70       102.82 o                         
  -5   7  13        228.51        156.56        40.72 o                         
  -4   7  13         74.96        121.86        39.41 o                         
  -3   7  13       1044.01        999.24        68.77 o                         
  -2   7  13         45.11         27.75        15.25 o                         
  -1   7  13        992.07        903.01        41.66 o                         
   0   7  13          6.33         15.33        10.81 o                         
   1   7  13        715.20        710.14        44.74 o                         
   2   7  13         19.42         19.28         8.77 o                         
   3   7  13        405.03        432.59        33.56 o                         
   4   7  13         29.49         29.58        96.59 o                         
  -4   8  13         16.47         28.67        22.40 o                         
  -3   8  13        261.57        238.34        25.16 o                         
  -2   8  13        187.95        183.72        18.10 o                         
  -1   8  13          3.55         -5.47        13.08 o                         
   0   8  13         22.97         27.61        11.96 o                         
   1   8  13         49.88         37.93        11.57 o                         
   2   8  13         52.77         66.95        10.50 o                         
   3   8  13        113.86        123.51        16.96 o                         
   4   8  13        364.80        454.61        65.19 o                         
  -4   9  13         11.31         17.32        25.71 o                         
  -3   9  13         76.32         84.76        29.13 o                         
  -2   9  13          0.40          8.51        14.74 o                         
  -1   9  13         39.71         91.89        19.80 o                         
   0   9  13        669.48        602.70        25.59 o                         
   1   9  13         46.58         43.25        12.32 o                         
   2   9  13        206.58        235.43        15.69 o                         
   3   9  13          4.17          3.54        15.33 o                         
  -4  10  13         45.06         18.99        58.97 o                         
  -3  10  13        217.57        218.08        57.08 o                         
  -2  10  13         58.18         55.83        18.33 o                         
  -1  10  13          6.76         19.36        15.73 o                         
   0  10  13         41.28         59.93        15.05 o                         
   1  10  13          0.33          9.09        13.00 o                         
   2  10  13         53.47         53.58        15.06 o                         
   3  10  13         51.95         66.93        24.84 o                         
  -3  11  13        108.08         58.10        36.64 o                         
  -2  11  13          1.52        -10.29        19.83 o                         
  -1  11  13         54.11         41.73        17.97 o                         
   0  11  13         47.29         41.66        16.71 o                         
   1  11  13         92.24         70.85        15.29 o                         
   2  11  13         12.48         38.31        19.76 o                         
   3  11  13          2.02        -27.32        27.32 o                         
  -3  12  13         16.25         10.98        25.73 o                         
  -2  12  13        270.27        190.09        28.04 o                         
  -1  12  13         39.46         43.56        18.80 o                         
   0  12  13         39.77         58.35        19.09 o                         
   1  12  13         53.51         57.59        19.83 o                         
   2  12  13        201.73        202.74        30.35 o                         
  -2  13  13        186.30        162.90        38.10 o                         
  -1  13  13        141.26         95.87        21.09 o                         
   0  13  13         16.50         28.55        28.37 o                         
   1  13  13         12.22          5.85        20.00 o                         
  -4   0  14         44.70         41.50        21.62 o                         
  -2   0  14        111.34         84.20        12.57 o                         
   0   0  14       6043.44       6333.47        76.92 o                         
   2   0  14       1449.56       1540.50        78.49 o                         
   4   0  14         48.96         59.88        30.81 o                         
  -5   1  14         19.81         30.36        17.87 o                         
  -4   1  14          0.14         -2.26        10.06 o                         
  -3   1  14        300.12        276.83        14.00 o                         
  -2   1  14         45.09         59.54         8.71 o                         
  -1   1  14        354.73        299.65        12.65 o                         
   0   1  14        117.63        146.18         9.91 o                         
   1   1  14        260.19        256.22        10.35 o                         
   2   1  14        339.34        352.36        23.06 o                         
   3   1  14        913.04        875.78        37.36 o                         
   4   1  14         18.50          6.84        18.95 o                         
  -5   2  14         57.58         76.43        25.56 o                         
  -4   2  14         52.15         19.70        14.07 o                         
  -3   2  14       2631.39       2671.03        37.17 o                         
  -2   2  14        290.11        288.49        13.76 o                         
  -1   2  14        357.84        297.44        14.05 o                         
   0   2  14         72.36         85.90         8.77 o                         
   1   2  14        322.79        325.37        12.84 o                         
   2   2  14         36.95         19.82         8.78 o                         
   3   2  14         35.75         30.25        10.25 o                         
   4   2  14         27.13         80.46        23.91 o                         
   5   2  14         45.87         -4.73       179.06 o                         
  -5   3  14          9.58         41.01        26.74 o                         
  -4   3  14        118.87        147.64        15.84 o                         
  -3   3  14        972.29        939.46        30.00 o                         
  -2   3  14         40.62         36.04         9.72 o                         
  -1   3  14         58.11         47.04         8.89 o                         
   0   3  14         96.66         84.92         9.54 o                         
   1   3  14        259.61        294.00        10.83 o                         
   2   3  14          0.45         21.93         8.24 o                         
   3   3  14         87.07         90.44        12.59 o                         
   4   3  14          4.18         20.50        85.41 o                         
   5   3  14         10.37        128.50        64.94 o                         
  -5   4  14          0.01         30.39        28.08 o                         
  -4   4  14         67.70         67.06        14.07 o                         
  -3   4  14         11.72         16.80        11.35 o                         
  -2   4  14         37.20         24.86        10.24 o                         
  -1   4  14        226.29        256.45        14.42 o                         
   0   4  14          0.08         10.69         7.95 o                         
   1   4  14        188.33        216.62        10.96 o                         
   2   4  14        349.58        299.64        19.82 o                         
   3   4  14          8.66         14.90        34.46 o                         
   4   4  14        159.56        220.71        99.18 o                         
  -5   5  14          1.73         27.61        22.97 o                         
  -4   5  14          0.20         36.71        14.06 o                         
  -3   5  14        112.84        108.36        14.46 o                         
  -2   5  14         13.76         29.01        10.55 o                         
  -1   5  14        673.45        648.84        21.61 o                         
   0   5  14        104.03         83.59        10.72 o                         
   1   5  14         89.98        124.77        12.21 o                         
   2   5  14        396.46        384.94        14.30 o                         
   3   5  14         21.48         40.73        29.48 o                         
   4   5  14          0.31         52.57        87.23 o                         
  -5   6  14         43.01         52.69        24.01 o                         
  -4   6  14         18.46         22.03        20.47 o                         
  -3   6  14          0.99         -0.09        12.34 o                         
  -2   6  14         82.76         95.03        13.40 o                         
  -1   6  14        572.76        583.69        21.90 o                         
   0   6  14         10.62         13.85         9.67 o                         
   1   6  14       1177.13       1119.83        27.42 o                         
   2   6  14         67.33         48.44         8.82 o                         
   3   6  14         52.46         36.98        15.18 o                         
   4   6  14        104.26        169.09        60.17 o                         
  -5   7  14         69.76         80.99        28.40 o                         
  -4   7  14        530.53        553.56        46.71 o                         
  -3   7  14        387.36        356.40        21.12 o                         
  -2   7  14        567.56        532.79        25.06 o                         
  -1   7  14        198.03        172.27        15.19 o                         
   0   7  14        102.39        107.88        16.08 o                         
   1   7  14        106.79         76.99        13.05 o                         
   2   7  14         50.07         46.81        13.41 o                         
   3   7  14         13.15         21.59        34.13 o                         
   4   7  14         25.97         74.72        87.23 o                         
  -4   8  14        376.38        365.79        34.27 o                         
  -3   8  14        781.27        655.30        58.76 o                         
  -2   8  14        118.56        101.24        14.51 o                         
  -1   8  14        167.38        147.01        16.98 o                         
   0   8  14         13.72         12.72        11.98 o                         
   1   8  14         29.66         17.82        11.47 o                         
   2   8  14        334.30        329.23        19.64 o                         
   3   8  14        104.79        168.69        30.39 o                         
   4   8  14         89.13         35.36        43.83 o                         
  -4   9  14        186.41        156.66        28.89 o                         
  -3   9  14        198.59        184.12        29.85 o                         
  -2   9  14         37.57         16.94        14.91 o                         
  -1   9  14         88.84         62.11        15.48 o                         
   0   9  14          3.21          5.97        13.04 o                         
   1   9  14        260.86        237.54        17.38 o                         
   2   9  14          5.73        -13.39        14.66 o                         
   3   9  14        313.79        472.80       137.24 o                         
  -4  10  14          0.44        -29.19        29.19 o                         
  -3  10  14          5.30         79.70        25.48 o                         
  -2  10  14          1.69        -17.20        17.20 o                         
  -1  10  14         29.52         25.04        27.38 o                         
   0  10  14        328.80        257.09        20.46 o                         
   1  10  14         42.34         18.84        14.16 o                         
   2  10  14        199.30        170.16        21.13 o                         
   3  10  14         35.95        130.42        55.11 o                         
  -3  11  14        111.83         77.89        29.44 o                         
  -2  11  14          0.26         15.45        18.01 o                         
  -1  11  14        219.87        215.17        27.31 o                         
   0  11  14          7.76         33.49        17.37 o                         
   1  11  14         71.96        124.84        39.31 o                         
   2  11  14         19.72         14.57        18.18 o                         
  -2  12  14         19.58         51.27        24.22 o                         
  -1  12  14        167.48        168.67        28.41 o                         
   0  12  14         85.01         89.38        19.23 o                         
   1  12  14        142.57        111.97        18.41 o                         
   2  12  14          0.61         20.69        20.43 o                         
  -2  13  14         85.02         13.79        44.73 o                         
  -1  13  14          0.03         61.42        22.10 o                         
   0  13  14          7.67         75.10        20.71 o                         
   1  13  14         53.32         47.53        20.54 o                         
  -5   0  15          2.54         -0.74        24.93 o                         
  -3   0  15         35.21         55.10        16.72 o                         
  -1   0  15       1822.57       1994.31        41.11 o                         
   1   0  15        862.78        981.78        27.40 o                         
   3   0  15          2.20          1.53        20.83 o                         
  -5   1  15        238.87        193.26        35.28 o                         
  -4   1  15         60.74         70.90        11.59 o                         
  -3   1  15       1234.11       1265.36        26.71 o                         
  -2   1  15         15.68         23.01         8.64 o                         
  -1   1  15          5.81         12.33         7.49 o                         
   0   1  15        176.96        176.61        11.26 o                         
   1   1  15          1.26          1.95         6.38 o                         
   2   1  15        460.21        553.83        17.98 o                         
   3   1  15         11.80         24.98        15.95 o                         
   4   1  15        169.06        195.20        59.84 o                         
  -5   2  15         19.46          9.29        26.59 o                         
  -4   2  15        286.73        267.42        18.53 o                         
  -3   2  15       1694.75       1771.61        42.47 o                         
  -2   2  15        167.07        174.28        13.66 o                         
  -1   2  15        243.35        277.77        14.46 o                         
   0   2  15         13.65         13.73        10.82 o                         
   1   2  15         75.96         69.85         7.09 o                         
   2   2  15        360.59        374.79        14.56 o                         
   3   2  15         24.57         33.32        27.50 o                         
   4   2  15          0.86         28.34        31.83 o                         
  -5   3  15         21.66         52.49        27.96 o                         
  -4   3  15         77.05         68.83        14.02 o                         
  -3   3  15         22.77         19.97        11.39 o                         
  -2   3  15        227.96        230.54        14.69 o                         
  -1   3  15        327.47        319.25        15.47 o                         
   0   3  15         28.67         15.86         8.24 o                         
   1   3  15        143.45        139.65         8.80 o                         
   2   3  15         23.06          6.22         8.56 o                         
   3   3  15        105.30        107.25        30.78 o                         
   4   3  15        109.01         86.10        35.27 o                         
  -5   4  15         72.23         46.10        27.78 o                         
  -4   4  15          0.44         -0.38        14.36 o                         
  -3   4  15       1630.68       1555.18        35.22 o                         
  -2   4  15         21.72         15.02         9.96 o                         
  -1   4  15        374.97        323.75        16.47 o                         
   0   4  15         34.16         35.68         9.04 o                         
   1   4  15       1746.55       1766.04        39.20 o                         
   2   4  15         67.63         51.13         7.58 o                         
   3   4  15        380.61        334.92        20.16 o                         
   4   4  15          0.73          0.27        54.20 o                         
  -5   5  15          0.17         30.10        25.37 o                         
  -4   5  15         41.08         42.70        14.15 o                         
  -3   5  15         88.77        113.18        23.31 o                         
  -2   5  15          5.67         17.86        11.85 o                         
  -1   5  15         19.34         23.04         9.98 o                         
   0   5  15        856.77        811.73        23.53 o                         
   1   5  15       1103.05       1125.66        25.66 o                         
   2   5  15         77.89         84.80        10.73 o                         
   3   5  15         25.28         15.84        15.18 o                         
   4   5  15         30.98         62.59        39.49 o                         
  -5   6  15         62.94         43.01        30.83 o                         
  -4   6  15        128.49         91.74        22.23 o                         
  -3   6  15        273.88        235.10        18.32 o                         
  -2   6  15         23.58         30.42        11.54 o                         
  -1   6  15         39.62         54.22        11.80 o                         
   0   6  15        272.89        268.90        17.68 o                         
   1   6  15        595.17        587.24        25.53 o                         
   2   6  15         26.62         33.21         9.28 o                         
   3   6  15        298.31        374.15        42.14 o                         
   4   6  15         12.01        -44.87       150.17 o                         
  -4   7  15          8.88         25.06        24.57 o                         
  -3   7  15         58.53         64.04        14.81 o                         
  -2   7  15          3.08         22.75        12.26 o                         
  -1   7  15         26.83         36.90        11.89 o                         
   0   7  15          0.26         -0.62        11.06 o                         
   1   7  15        345.01        321.10        17.85 o                         
   2   7  15         63.42         77.66        12.19 o                         
   3   7  15          8.73         32.24        20.60 o                         
   4   7  15         12.70         73.56       208.56 o                         
  -4   8  15         15.49         53.65        23.76 o                         
  -3   8  15        167.99        169.75        31.38 o                         
  -2   8  15         37.26         27.03        13.73 o                         
  -1   8  15        299.77        333.66        21.88 o                         
   0   8  15          7.67          4.53        17.24 o                         
   1   8  15        188.27        181.58        15.52 o                         
   2   8  15          7.71         21.62        11.63 o                         
   3   8  15        197.56        241.85        54.17 o                         
  -4   9  15         19.60         30.88        27.24 o                         
  -3   9  15         60.47         83.21        24.01 o                         
  -2   9  15         80.21         86.30        17.59 o                         
  -1   9  15        145.95        142.44        18.72 o                         
   0   9  15         99.07        119.36        16.66 o                         
   1   9  15        251.67        222.86        19.38 o                         
   2   9  15         29.06         71.29        27.46 o                         
   3   9  15          6.24         27.37        37.31 o                         
  -3  10  15         37.15         35.59        24.79 o                         
  -2  10  15        169.11        138.97        20.67 o                         
  -1  10  15          7.11         62.01        18.77 o                         
   0  10  15          5.45         37.20        19.34 o                         
   1  10  15         91.37        100.01        15.52 o                         
   2  10  15          1.78        -14.03        16.82 o                         
   3  10  15         60.07        125.74       110.87 o                         
  -3  11  15        114.61         80.87        27.13 o                         
  -2  11  15        120.88        110.06        21.03 o                         
  -1  11  15          7.62         22.81        17.81 o                         
   0  11  15         23.07         35.24        16.63 o                         
   1  11  15          0.61         -2.33        14.92 o                         
   2  11  15          0.23          0.03        18.14 o                         
  -2  12  15        298.51        253.78        38.08 o                         
  -1  12  15          1.45         29.68        23.70 o                         
   0  12  15          0.02         -8.06        17.05 o                         
   1  12  15         36.44         54.10        17.25 o                         
  -1  13  15        133.19         76.15        28.04 o                         
   0  13  15         87.41         48.73        20.20 o                         
  -4   0  16         12.70         29.50        15.51 o                         
  -2   0  16          7.64          8.09        11.83 o                         
   0   0  16         87.63        144.27        23.45 o                         
   2   0  16        144.66        140.09        23.97 o                         
   4   0  16        275.72        297.29        43.85 o                         
  -5   1  16        106.47         95.98        27.49 o                         
  -4   1  16        160.61        136.01        16.21 o                         
  -3   1  16         32.31         31.70        10.03 o                         
  -2   1  16          0.04         16.30        11.91 o                         
  -1   1  16        390.39        386.65        14.86 o                         
   0   1  16        225.71        201.46        14.26 o                         
   1   1  16        480.89        520.62        16.46 o                         
   2   1  16          6.71         13.72         9.50 o                         
   3   1  16          2.90         23.62        15.80 o                         
   4   1  16          6.13         21.81        22.36 o                         
  -5   2  16         65.79         79.40        30.45 o                         
  -4   2  16        163.70        154.58        16.60 o                         
  -3   2  16         67.86         81.13        12.98 o                         
  -2   2  16         46.36         32.79         9.44 o                         
  -1   2  16          1.09          9.05         8.78 o                         
   0   2  16         20.11         15.90         8.25 o                         
   1   2  16         26.54         21.45         6.79 o                         
   2   2  16         47.23         69.50        10.37 o                         
   3   2  16         21.16         44.49        18.39 o                         
   4   2  16          0.28         49.83        36.06 o                         
  -5   3  16        193.64        217.98        47.82 o                         
  -4   3  16          1.06          8.38        13.01 o                         
  -3   3  16       1980.71       2112.84        53.92 o                         
  -2   3  16        627.87        677.07        27.79 o                         
  -1   3  16         58.95         78.44        11.03 o                         
   0   3  16        307.89        304.80        15.07 o                         
   1   3  16         23.23         34.29         8.00 o                         
   2   3  16         71.20         71.38        12.49 o                         
   3   3  16         82.04         85.23        19.65 o                         
   4   3  16         57.94         88.39        85.59 o                         
  -5   4  16         45.91         66.73        34.17 o                         
  -4   4  16        373.86        349.47        21.20 o                         
  -3   4  16        301.16        288.35        18.47 o                         
  -2   4  16       1110.99       1111.86        29.07 o                         
  -1   4  16         79.80         68.38        11.36 o                         
   0   4  16       1220.30       1260.51        27.79 o                         
   1   4  16       1160.86       1236.44        27.40 o                         
   2   4  16        835.16        944.74        48.83 o                         
   3   4  16          0.17         -7.50        17.53 o                         
   4   4  16         19.51         38.41        35.26 o                         
  -5   5  16         78.98         84.37        32.04 o                         
  -4   5  16         30.55         54.48        22.93 o                         
  -3   5  16        139.84        149.15        20.40 o                         
  -2   5  16          0.00          3.69        11.13 o                         
  -1   5  16         98.01         80.06        11.95 o                         
   0   5  16         44.90         54.03        10.27 o                         
   1   5  16       1104.84       1177.34        42.87 o                         
   2   5  16         61.55         69.25        10.94 o                         
   3   5  16        521.15        518.32        83.07 o                         
   4   5  16          7.80        -14.18        36.06 o                         
  -5   6  16          1.00         14.85        24.73 o                         
  -4   6  16          0.06         12.70        20.44 o                         
  -3   6  16         26.50         24.97        16.46 o                         
  -2   6  16        133.57        154.75        16.04 o                         
  -1   6  16          1.48          9.35        10.88 o                         
   0   6  16        201.12        225.50        21.40 o                         
   1   6  16       1241.03       1267.13        50.78 o                         
   2   6  16        149.75        175.48        17.57 o                         
   3   6  16          3.90         21.82        32.80 o                         
   4   6  16         34.92         38.94        66.11 o                         
  -4   7  16          4.97         23.63        30.09 o                         
  -3   7  16        210.11        206.34        19.42 o                         
  -2   7  16         36.17         62.77        14.21 o                         
  -1   7  16         29.04         40.74        12.86 o                         
   0   7  16        223.88        208.21        18.52 o                         
   1   7  16         26.05         32.66        15.21 o                         
   2   7  16         43.21         51.97        18.99 o                         
   3   7  16          9.50         -3.87        50.45 o                         
   4   7  16          0.22         16.45        45.87 o                         
  -4   8  16         81.30         53.33        24.24 o                         
  -3   8  16          0.26         21.03        15.31 o                         
  -2   8  16        157.04        129.05        16.59 o                         
  -1   8  16        171.19        147.64        17.41 o                         
   0   8  16        129.56        128.55        16.26 o                         
   1   8  16          0.30        -10.86        11.36 o                         
   2   8  16         38.81         33.77        16.55 o                         
   3   8  16         57.02         61.73        22.36 o                         
  -4   9  16          2.80         66.59        39.92 o                         
  -3   9  16        133.52        158.97        28.20 o                         
  -2   9  16          3.44         28.06        18.66 o                         
  -1   9  16        493.67        462.74        26.44 o                         
   0   9  16        154.03        120.71        20.48 o                         
   1   9  16         21.43         58.24        13.87 o                         
   2   9  16          5.89         33.02        13.63 o                         
   3   9  16          1.57         28.43       235.84 o                         
  -3  10  16          2.44         21.96        24.47 o                         
  -2  10  16          0.53         27.52        19.62 o                         
  -1  10  16         56.85         78.89        18.06 o                         
   0  10  16          8.78          3.26        18.80 o                         
   1  10  16         15.23         36.99        16.88 o                         
   2  10  16        146.91        164.89        22.23 o                         
  -3  11  16         61.55         67.31        38.37 o                         
  -2  11  16         48.44          6.80        20.43 o                         
  -1  11  16          8.95         -3.86        17.46 o                         
   0  11  16        206.58        235.49        23.38 o                         
   1  11  16         31.68         42.75        16.05 o                         
   2  11  16         44.03         43.39        21.01 o                         
  -2  12  16         54.73        123.71        29.61 o                         
  -1  12  16          2.10         19.36        19.09 o                         
   0  12  16         13.99         32.27        18.40 o                         
   1  12  16          4.72         73.31        47.02 o                         
  -5   0  17        416.17        362.38        68.07 o                         
  -3   0  17         25.11         62.53        16.74 o                         
  -1   0  17        396.16        427.73        22.50 o                         
   1   0  17        663.74        809.73        24.37 o                         
   3   0  17        287.86        299.83        38.97 o                         
  -5   1  17        230.70        227.96        50.40 o                         
  -4   1  17        293.97        287.53        17.05 o                         
  -3   1  17          9.81         24.10        10.20 o                         
  -2   1  17        904.76        937.11        46.31 o                         
  -1   1  17          9.22         21.64         9.53 o                         
   0   1  17        599.00        652.07        21.95 o                         
   1   1  17        238.77        252.61        15.77 o                         
   2   1  17        255.17        281.25        19.35 o                         
   3   1  17        113.41        109.07        23.82 o                         
   4   1  17         36.23         64.47        25.43 o                         
  -5   2  17         56.35         65.46        27.47 o                         
  -4   2  17          2.13         21.21        13.87 o                         
  -3   2  17         20.71          8.19        11.53 o                         
  -2   2  17        412.30        426.08        19.46 o                         
  -1   2  17        119.27        133.17        12.36 o                         
   0   2  17          3.80         -6.85         8.36 o                         
   1   2  17        243.90        311.83        14.90 o                         
   2   2  17         11.82         16.66        10.00 o                         
   3   2  17         20.98         43.51        19.37 o                         
   4   2  17          3.37         74.59        37.52 o                         
  -5   3  17         18.32         58.94        28.02 o                         
  -4   3  17         97.94         97.65        17.45 o                         
  -3   3  17          1.29          9.44        12.58 o                         
  -2   3  17         76.74         82.23        12.72 o                         
  -1   3  17         66.80         63.82        10.35 o                         
   0   3  17          2.98         22.80         9.35 o                         
   1   3  17        386.08        411.98        16.69 o                         
   2   3  17        280.27        270.60        15.78 o                         
   3   3  17         35.72         39.30        19.02 o                         
   4   3  17         55.14        128.06        39.24 o                         
  -5   4  17         30.65         47.07        49.90 o                         
  -4   4  17          2.88         25.15        14.14 o                         
  -3   4  17          2.83         23.73        12.77 o                         
  -2   4  17        303.20        306.49        17.93 o                         
  -1   4  17        675.96        636.47        22.36 o                         
   0   4  17        101.02        115.14        11.56 o                         
   1   4  17         42.04         47.01        11.56 o                         
   2   4  17         71.48         81.07        11.96 o                         
   3   4  17        121.32        185.00        23.65 o                         
   4   4  17          8.24         13.34        36.67 o                         
  -5   5  17          6.75         -4.13        30.68 o                         
  -4   5  17         12.75         45.89        15.41 o                         
  -3   5  17          7.82         27.25        13.21 o                         
  -2   5  17        397.11        384.14        20.28 o                         
  -1   5  17        147.64        146.60        14.59 o                         
   0   5  17        155.47        151.19        13.22 o                         
   1   5  17         47.59         41.54        10.59 o                         
   2   5  17          4.72         11.22        10.48 o                         
   3   5  17         13.34         44.85        47.20 o                         
   4   5  17        109.52        140.36        45.62 o                         
  -4   6  17         78.28         69.30        22.49 o                         
  -3   6  17        137.25        153.05        17.70 o                         
  -2   6  17         91.36         85.91        15.03 o                         
  -1   6  17         61.73         51.28        12.51 o                         
   0   6  17        136.73        119.72        13.20 o                         
   1   6  17        686.71        707.52        24.94 o                         
   2   6  17        244.59        234.45        21.84 o                         
   3   6  17         10.91        -21.43        21.98 o                         
   4   6  17          3.89         47.19       149.55 o                         
  -4   7  17        344.61        325.20        36.53 o                         
  -3   7  17        142.22        149.50        18.31 o                         
  -2   7  17         14.80         15.64        13.20 o                         
  -1   7  17         41.87         45.78        13.32 o                         
   0   7  17         20.16         34.21        12.63 o                         
   1   7  17        159.06        175.86        18.95 o                         
   2   7  17         53.31         57.10        15.16 o                         
   3   7  17         81.45         99.04        25.56 o                         
  -4   8  17         58.20         45.66        23.67 o                         
  -3   8  17         78.46         85.57        16.89 o                         
  -2   8  17          2.43         25.86        19.54 o                         
  -1   8  17        117.56        123.69        23.62 o                         
   0   8  17          3.30         -7.13        15.62 o                         
   1   8  17        153.04        176.75        18.99 o                         
   2   8  17          2.21          1.65        14.16 o                         
   3   8  17         53.99         71.49        24.97 o                         
  -3   9  17          2.14         -6.81        22.59 o                         
  -2   9  17        484.72        436.23        38.48 o                         
  -1   9  17         31.69         18.56        15.88 o                         
   0   9  17        251.19        251.11        25.00 o                         
   1   9  17          3.41          0.03        15.18 o                         
   2   9  17        248.53        276.81        25.64 o                         
   3   9  17          7.43         37.17        42.84 o                         
  -3  10  17         55.71         48.97        29.66 o                         
  -2  10  17         19.31         13.80        17.98 o                         
  -1  10  17        219.15        205.42        22.46 o                         
   0  10  17          4.66         15.97        16.00 o                         
   1  10  17        232.23        237.16        21.76 o                         
   2  10  17        108.12        113.32        22.00 o                         
  -2  11  17         19.68         11.62        22.37 o                         
  -1  11  17        169.93        132.55        21.65 o                         
   0  11  17         25.02         11.54        20.23 o                         
   1  11  17         10.25         21.56        16.81 o                         
   2  11  17         88.85         99.76        28.30 o                         
  -1  12  17          0.52         17.10        19.77 o                         
   0  12  17         34.98         56.70        23.18 o                         
   1  12  17          5.07         18.44        22.56 o                         
  -4   0  18        342.16        321.90        39.72 o                         
  -2   0  18        513.78        506.71        25.97 o                         
   0   0  18         11.07         21.87        11.85 o                         
   2   0  18         97.65         93.81        17.42 o                         
   4   0  18         55.06         56.16        35.48 o                         
  -5   1  18         43.36         33.53        26.28 o                         
  -4   1  18          0.55         12.50        11.62 o                         
  -3   1  18        324.79        300.11        16.51 o                         
  -2   1  18         48.44         43.19         9.79 o                         
  -1   1  18         82.90         58.21         9.37 o                         
   0   1  18        442.78        469.93        18.25 o                         
   1   1  18        418.17        419.31        18.63 o                         
   2   1  18        365.07        368.53        27.36 o                         
   3   1  18         64.67         63.81        20.44 o                         
   4   1  18         27.97         72.99        41.52 o                         
  -5   2  18         46.02         34.89        28.52 o                         
  -4   2  18         63.47         73.81        15.08 o                         
  -3   2  18         17.91         18.68        11.67 o                         
  -2   2  18        159.11        163.62        17.82 o                         
  -1   2  18        583.67        590.98        20.89 o                         
   0   2  18        191.06        181.15        12.95 o                         
   1   2  18        173.73        178.44        17.67 o                         
   2   2  18         73.81         83.80        14.05 o                         
   3   2  18        171.20        171.74        28.52 o                         
   4   2  18         16.50         96.23        42.18 o                         
  -5   3  18          2.57          2.34        28.87 o                         
  -4   3  18          4.33          9.36        14.37 o                         
  -3   3  18         21.36         39.31        13.07 o                         
  -2   3  18        289.06        274.78        17.45 o                         
  -1   3  18        180.85        193.72        14.24 o                         
   0   3  18          0.86         13.49         9.37 o                         
   1   3  18        637.79        696.78        27.08 o                         
   2   3  18          5.17          8.79        10.46 o                         
   3   3  18          0.02          1.67        17.47 o                         
   4   3  18         56.95        111.11        43.39 o                         
  -5   4  18          1.41          2.27        31.45 o                         
  -4   4  18         55.99         58.38        17.82 o                         
  -3   4  18          1.84         12.63        13.07 o                         
  -2   4  18         11.50          4.25        11.15 o                         
  -1   4  18          3.20         20.65        11.38 o                         
   0   4  18        452.42        516.36        24.83 o                         
   1   4  18         15.48         -1.63         9.95 o                         
   2   4  18         27.32         46.83        13.15 o                         
   3   4  18         55.11         83.77        42.82 o                         
   4   4  18        158.54        153.78        48.33 o                         
  -4   5  18         20.56         51.34        17.63 o                         
  -3   5  18         48.95         41.48        15.40 o                         
  -2   5  18          1.31         18.87        12.43 o                         
  -1   5  18        360.85        366.21        19.59 o                         
   0   5  18          3.69         -2.95        10.76 o                         
   1   5  18       1261.81       1363.05        30.29 o                         
   2   5  18         20.14         21.04        18.03 o                         
   3   5  18         22.27         52.43        30.80 o                         
   4   5  18          0.17         12.20        40.01 o                         
  -4   6  18        242.94        231.01        32.66 o                         
  -3   6  18          9.93         -5.31        13.93 o                         
  -2   6  18         73.03         78.92        14.41 o                         
  -1   6  18         43.15         28.35        12.13 o                         
   0   6  18          6.99          6.05        11.25 o                         
   1   6  18        205.54        199.23        22.50 o                         
   2   6  18        193.92        220.02        16.80 o                         
   3   6  18        540.42        640.04        85.89 o                         
  -4   7  18         25.78         38.21        22.38 o                         
  -3   7  18         16.92         32.45        15.53 o                         
  -2   7  18        347.75        305.40        21.65 o                         
  -1   7  18         21.99         13.19        12.80 o                         
   0   7  18         29.05         33.95        14.85 o                         
   1   7  18         91.78        101.98        14.28 o                         
   2   7  18        248.13        237.44        18.15 o                         
   3   7  18         12.00         72.66        26.52 o                         
  -4   8  18        415.55        408.99        38.67 o                         
  -3   8  18         44.13         35.24        17.26 o                         
  -2   8  18        320.35        278.00        25.55 o                         
  -1   8  18        491.40        458.82        24.15 o                         
   0   8  18        159.06        145.50        17.18 o                         
   1   8  18          0.21          0.65        14.91 o                         
   2   8  18        121.24        124.44        25.19 o                         
   3   8  18          3.20         17.24        39.22 o                         
  -3   9  18         83.23        158.58        28.63 o                         
  -2   9  18          8.73         -4.37        19.28 o                         
  -1   9  18          1.79         -1.63        15.37 o                         
   0   9  18         97.10         99.45        17.77 o                         
   1   9  18        103.50         92.77        20.93 o                         
   2   9  18         49.12         81.28        27.99 o                         
  -3  10  18          4.67         77.42        36.16 o                         
  -2  10  18        128.76        120.28        21.01 o                         
  -1  10  18         69.77         79.95        18.99 o                         
   0  10  18        117.03        148.03        19.83 o                         
   1  10  18        130.71        147.56        30.83 o                         
   2  10  18          2.07         27.59        53.03 o                         
  -2  11  18         12.65         35.27        25.15 o                         
  -1  11  18          0.14         30.08        19.10 o                         
   0  11  18          4.84         18.63        17.46 o                         
   1  11  18         14.38         47.92        22.27 o                         
  -1  12  18         24.27         33.71        20.75 o                         
   0  12  18          0.81          8.96        19.44 o                         
  -5   0  19          1.04         -3.87        48.15 o                         
  -3   0  19          0.25         -5.17        17.77 o                         
  -1   0  19        278.20        273.64        20.74 o                         
   1   0  19         39.01         39.93        16.73 o                         
   3   0  19          2.63         30.01        28.48 o                         
  -5   1  19          7.73         38.08        27.97 o                         
  -4   1  19        190.82        168.57        15.57 o                         
  -3   1  19          0.86          2.02        10.65 o                         
  -2   1  19         43.32         36.18        12.77 o                         
  -1   1  19        943.01        925.93        23.58 o                         
   0   1  19         29.04         24.56         9.81 o                         
   1   1  19        272.24        317.11        28.74 o                         
   2   1  19         59.72         45.49        14.22 o                         
   3   1  19         21.56         39.62        22.84 o                         
   4   1  19         30.41         40.94        36.13 o                         
  -5   2  19          3.47         30.23        27.55 o                         
  -4   2  19          1.51        -11.49        14.49 o                         
  -3   2  19          0.14         -5.39        12.62 o                         
  -2   2  19        241.18        236.50        16.60 o                         
  -1   2  19         58.28         58.55        11.83 o                         
   0   2  19        468.35        477.63        21.10 o                         
   1   2  19        249.12        280.64        19.15 o                         
   2   2  19        580.20        625.56        31.50 o                         
   3   2  19          1.42         40.23        19.30 o                         
   4   2  19        101.20         68.33        39.56 o                         
  -5   3  19         37.28         81.11        31.72 o                         
  -4   3  19        600.40        518.12        25.67 o                         
  -3   3  19        156.80        134.68        16.02 o                         
  -2   3  19          0.17         16.51        11.21 o                         
  -1   3  19          4.06          8.53        10.46 o                         
   0   3  19         34.83         28.54        13.67 o                         
   1   3  19          6.61          2.09         9.54 o                         
   2   3  19         93.31         80.59        14.89 o                         
   3   3  19        111.80        133.02        28.74 o                         
   4   3  19         15.85        -30.58        40.09 o                         
  -4   4  19        718.46        658.86        38.17 o                         
  -3   4  19         12.75         21.82        13.39 o                         
  -2   4  19        117.34        150.23        15.72 o                         
  -1   4  19         93.07        106.51        12.87 o                         
   0   4  19         23.77         29.15        13.30 o                         
   1   4  19          2.36         12.97        10.26 o                         
   2   4  19         20.38         29.12        12.39 o                         
   3   4  19          5.18         -0.68        19.01 o                         
  -4   5  19        149.19        185.25        26.36 o                         
  -3   5  19         10.46         -2.25        13.89 o                         
  -2   5  19        175.34        157.81        16.12 o                         
  -1   5  19          8.49         13.25        11.61 o                         
   0   5  19        532.73        553.99        30.27 o                         
   1   5  19          9.91          9.64        15.74 o                         
   2   5  19          9.80         14.26        12.00 o                         
   3   5  19          0.75          8.95        41.89 o                         
  -4   6  19        419.47        441.15        42.41 o                         
  -3   6  19        135.23        114.53        17.67 o                         
  -2   6  19        249.30        219.95        19.64 o                         
  -1   6  19         14.11          3.82        11.88 o                         
   0   6  19        412.42        390.43        29.05 o                         
   1   6  19        662.06        689.61        26.18 o                         
   2   6  19        110.46        106.59        14.75 o                         
   3   6  19         40.04         75.54        44.00 o                         
  -4   7  19        257.47        237.88        29.64 o                         
  -3   7  19         78.70         80.83        21.80 o                         
  -2   7  19        353.38        305.58        21.76 o                         
  -1   7  19        108.26         80.02        14.56 o                         
   0   7  19         15.92         13.29        12.53 o                         
   1   7  19          0.06         12.91        12.54 o                         
   2   7  19         45.08         47.51        25.83 o                         
   3   7  19        166.18        198.06        31.87 o                         
  -3   8  19        166.16        144.14        20.68 o                         
  -2   8  19         38.95         25.71        16.07 o                         
  -1   8  19          0.02         -6.68        14.28 o                         
   0   8  19        202.40        203.39        19.59 o                         
   1   8  19         26.14         24.77        13.68 o                         
   2   8  19        206.47        220.68        18.98 o                         
  -3   9  19          0.42         11.49        22.17 o                         
  -2   9  19         57.39         65.24        19.15 o                         
  -1   9  19         86.48         76.25        17.59 o                         
   0   9  19         18.74         34.75        16.04 o                         
   1   9  19          2.42         41.58        15.57 o                         
   2   9  19         22.25         49.05        19.60 o                         
  -2  10  19          8.05         29.02        20.23 o                         
  -1  10  19         18.05         34.58        25.21 o                         
   0  10  19         54.31         75.85        18.87 o                         
   1  10  19         52.57         84.30        17.56 o                         
  -2  11  19          4.40        -19.53        24.71 o                         
  -1  11  19        104.80        105.33        22.15 o                         
   0  11  19          3.60         32.50        17.87 o                         
   1  11  19         76.79         52.26        21.73 o                         
  -4   0  20         12.56         51.20        19.05 o                         
  -2   0  20         80.29         78.48        17.47 o                         
   0   0  20         34.36         53.33        17.84 o                         
   2   0  20        178.75        145.98        28.48 o                         
   4   0  20         80.47        195.37        49.24 o                         
  -4   1  20          5.68         43.89        13.16 o                         
  -3   1  20         26.05         19.18        11.44 o                         
  -2   1  20        316.66        309.91        16.56 o                         
  -1   1  20          1.04         10.56        10.37 o                         
   0   1  20        480.67        494.92        31.08 o                         
   1   1  20          4.54         10.44        11.99 o                         
   2   1  20         10.89         32.71        19.81 o                         
   3   1  20          2.59          8.17        19.22 o                         
  -4   2  20        250.53        212.76        23.09 o                         
  -3   2  20         81.57        103.05        14.95 o                         
  -2   2  20          0.00          6.05        12.37 o                         
  -1   2  20          0.31         14.72        11.87 o                         
   0   2  20         41.15         32.02        11.38 o                         
   1   2  20        319.78        366.78        18.95 o                         
   2   2  20          0.24        -16.67        16.71 o                         
   3   2  20        269.55        332.24        37.88 o                         
  -4   3  20       1170.02       1056.02        37.80 o                         
  -3   3  20         36.93         55.22        14.51 o                         
  -2   3  20        278.52        267.78        18.74 o                         
  -1   3  20        162.20        157.27        14.86 o                         
   0   3  20        898.83        954.78        27.15 o                         
   1   3  20        384.48        433.70        19.49 o                         
   2   3  20        185.41        189.61        18.91 o                         
   3   3  20          0.14         -3.10        20.42 o                         
  -4   4  20         44.34         51.62        16.70 o                         
  -3   4  20          0.01        -17.65        20.78 o                         
  -2   4  20         87.19         75.21        14.06 o                         
  -1   4  20         74.01         55.40        18.13 o                         
   0   4  20        504.76        525.82        21.49 o                         
   1   4  20         92.78         77.05        15.51 o                         
   2   4  20        118.99         93.01        14.35 o                         
   3   4  20          0.03         -8.24        21.61 o                         
  -4   5  20        107.95        149.14        25.84 o                         
  -3   5  20         21.86         15.52        14.79 o                         
  -2   5  20         25.37         53.12        16.15 o                         
  -1   5  20        136.71        133.15        15.20 o                         
   0   5  20         45.61         54.37        13.29 o                         
   1   5  20          3.46         18.80        11.22 o                         
   2   5  20         18.70         24.00        13.03 o                         
   3   5  20         34.49         -6.61        42.61 o                         
  -4   6  20         10.55        -18.16        22.53 o                         
  -3   6  20         43.47         56.94        17.08 o                         
  -2   6  20          1.17        -13.85        13.85 o                         
  -1   6  20        237.44        263.91        33.89 o                         
   0   6  20        165.64        206.15        17.14 o                         
   1   6  20         13.57          7.18        20.96 o                         
   2   6  20          2.00         20.36        13.66 o                         
   3   6  20          0.04          9.71        54.49 o                         
  -4   7  20        243.85        237.36        33.14 o                         
  -3   7  20          4.28         11.65        16.67 o                         
  -2   7  20         16.39         19.39        14.88 o                         
  -1   7  20        118.79         88.45        16.03 o                         
   0   7  20        178.85        164.51        16.74 o                         
   1   7  20          0.25          5.37        13.29 o                         
   2   7  20        284.14        299.26        20.39 o                         
   3   7  20         29.66         62.59        51.06 o                         
  -3   8  20         10.50          9.86        17.95 o                         
  -2   8  20          2.25         27.72        16.92 o                         
  -1   8  20         51.29         67.14        15.86 o                         
   0   8  20         65.47         63.79        17.96 o                         
   1   8  20         89.73         76.81        15.98 o                         
   2   8  20          0.02         25.36        15.59 o                         
  -3   9  20         16.05         26.24        23.86 o                         
  -2   9  20        109.41        105.89        24.70 o                         
  -1   9  20          0.47         29.18        17.50 o                         
   0   9  20          6.19        -12.72        15.45 o                         
   1   9  20          0.35         18.14        15.47 o                         
   2   9  20          2.04         21.91        20.36 o                         
  -2  10  20         28.00         54.62        20.68 o                         
  -1  10  20         75.18         91.40        31.40 o                         
   0  10  20         46.51         77.08        18.20 o                         
   1  10  20         52.11         72.68        18.19 o                         
  -1  11  20          0.20         12.22        20.82 o                         
   0  11  20        167.49        157.47        22.45 o                         
  -3   0  21          2.10        -11.52        17.10 o                         
  -1   0  21          2.84         -8.36        18.20 o                         
   1   0  21         11.19         -4.27        17.45 o                         
   3   0  21         39.23         56.16        30.30 o                         
  -4   1  21          0.50         32.55        14.96 o                         
  -3   1  21         86.06         91.54        17.77 o                         
  -2   1  21         34.26         44.03        11.46 o                         
  -1   1  21         21.71         15.80        12.10 o                         
   0   1  21         11.28         24.46        13.51 o                         
   1   1  21        141.03        143.13        15.68 o                         
   2   1  21         10.87          8.07        17.14 o                         
   3   1  21         35.90         44.90        23.14 o                         
  -4   2  21        203.84        195.83        23.01 o                         
  -3   2  21        294.95        301.73        21.26 o                         
  -2   2  21        129.72        147.92        21.37 o                         
  -1   2  21        387.09        401.07        23.44 o                         
   0   2  21         91.44         94.73        12.97 o                         
   1   2  21          4.08         10.83        11.30 o                         
   2   2  21         41.27         71.06        29.98 o                         
   3   2  21         21.64         48.21        29.39 o                         
  -4   3  21          5.53          1.60        16.03 o                         
  -3   3  21        405.46        340.09        25.73 o                         
  -2   3  21         26.27         45.72        12.55 o                         
  -1   3  21        368.42        334.26        23.99 o                         
   0   3  21         29.92         12.03        11.65 o                         
   1   3  21         90.79         86.88        12.81 o                         
   2   3  21        129.42        132.30        21.89 o                         
   3   3  21         17.49         22.21        22.02 o                         
  -4   4  21        165.58        128.71        19.18 o                         
  -3   4  21         17.32         11.87        14.45 o                         
  -2   4  21         30.60         31.32        13.25 o                         
  -1   4  21         38.15         48.77        12.62 o                         
   0   4  21        534.55        578.01        23.07 o                         
   1   4  21        125.19        124.89        14.31 o                         
   2   4  21         28.65          8.46        13.24 o                         
   3   4  21         35.59         25.31        23.17 o                         
  -4   5  21        520.85        511.22        37.64 o                         
  -3   5  21         21.83         44.21        19.35 o                         
  -2   5  21         17.79         39.03        14.67 o                         
  -1   5  21         55.94         41.76        13.86 o                         
   0   5  21       1716.40       1901.85        39.60 o                         
   1   5  21        194.78        215.67        16.62 o                         
   2   5  21         81.96         68.74        15.90 o                         
   3   5  21         26.39         -8.83        37.74 o                         
  -4   6  21         10.26         45.90        23.66 o                         
  -3   6  21          1.61         -5.82        15.67 o                         
  -2   6  21         75.79         76.83        22.65 o                         
  -1   6  21          4.81         18.62        13.31 o                         
   0   6  21        161.27        198.65        18.65 o                         
   1   6  21         57.47         50.00        15.22 o                         
   2   6  21        102.16        113.74        16.74 o                         
   3   6  21          1.00         17.60        41.36 o                         
  -3   7  21        141.96        179.38        21.80 o                         
  -2   7  21         68.16         75.51        17.44 o                         
  -1   7  21        107.86        121.88        17.06 o                         
   0   7  21          1.34          7.77        13.03 o                         
   1   7  21        213.72        210.06        18.89 o                         
   2   7  21         72.54         76.68        16.16 o                         
  -3   8  21         26.82         45.75        18.94 o                         
  -2   8  21        170.23        167.93        21.15 o                         
  -1   8  21         77.02         81.81        16.87 o                         
   0   8  21          2.52         10.27        14.87 o                         
   1   8  21          1.37         36.22        15.44 o                         
   2   8  21          0.09          2.67        18.65 o                         
  -2   9  21          0.23        -18.44        18.44 o                         
  -1   9  21          5.75         34.87        18.00 o                         
   0   9  21          0.04        -13.33        15.83 o                         
   1   9  21         53.46         68.21        17.32 o                         
  -1  10  21         70.08        101.88        21.35 o                         
   0  10  21         10.18         67.97        18.65 o                         
  -4   0  22          0.65          6.67        29.37 o                         
  -2   0  22         66.03         60.80        17.28 o                         
   0   0  22        671.13        760.36        43.27 o                         
   2   0  22        185.00        150.57        33.80 o                         
  -4   1  22          6.47          7.66        17.87 o                         
  -3   1  22        140.72        159.57        21.31 o                         
  -2   1  22         26.21         22.09        11.40 o                         
  -1   1  22         86.57         82.55        13.55 o                         
   0   1  22        108.76        134.03        14.34 o                         
   1   1  22          8.48         10.92        13.07 o                         
   2   1  22         59.50         53.79        20.99 o                         
   3   1  22         54.08         64.21        44.55 o                         
  -4   2  22         64.31         73.85        17.54 o                         
  -3   2  22        394.21        386.99        30.55 o                         
  -2   2  22          7.97          1.81        13.14 o                         
  -1   2  22         80.63         77.75        13.29 o                         
   0   2  22         60.81         98.18        18.78 o                         
   1   2  22        126.83        142.14        14.75 o                         
   2   2  22          0.52         -8.01        20.27 o                         
   3   2  22          0.24          5.23        23.15 o                         
  -4   3  22          0.08         27.40        16.52 o                         
  -3   3  22        176.28        174.62        18.80 o                         
  -2   3  22        188.58        178.22        17.49 o                         
  -1   3  22         11.70          9.05        12.37 o                         
   0   3  22         11.95         52.82        12.85 o                         
   1   3  22          0.06         -6.89        11.82 o                         
   2   3  22         39.71         53.95        31.72 o                         
   3   3  22          0.02         -6.15        22.87 o                         
  -4   4  22         43.79         16.34        17.47 o                         
  -3   4  22         21.45         11.59        15.34 o                         
  -2   4  22          0.03        -13.73        13.73 o                         
  -1   4  22        138.66        121.44        15.33 o                         
   0   4  22          2.16         -1.90        12.15 o                         
   1   4  22          2.93         20.40        12.10 o                         
   2   4  22        149.88        172.68        25.75 o                         
   3   4  22         86.72        174.35       164.20 o                         
  -4   5  22         24.95         54.00        26.24 o                         
  -3   5  22          7.58         27.33        18.60 o                         
  -2   5  22         95.60         88.44        16.31 o                         
  -1   5  22        207.74        169.99        17.40 o                         
   0   5  22        322.94        322.22        19.87 o                         
   1   5  22        324.66        358.26        40.67 o                         
   2   5  22          6.89        -15.86        18.81 o                         
  -3   6  22         38.05         47.22        17.59 o                         
  -2   6  22        111.08         97.64        17.16 o                         
  -1   6  22         71.62         91.25        19.57 o                         
   0   6  22         34.86         27.75        13.70 o                         
   1   6  22          2.89         11.36        14.40 o                         
   2   6  22         26.18         49.03        19.08 o                         
  -3   7  22          4.30         52.72        20.71 o                         
  -2   7  22        207.34        199.55        21.11 o                         
  -1   7  22         46.81         79.64        17.22 o                         
   0   7  22         74.26         81.71        16.14 o                         
   1   7  22         55.01         58.13        16.14 o                         
   2   7  22         26.58         66.63        20.15 o                         
  -2   8  22         63.96         71.98        30.27 o                         
  -1   8  22         83.65        101.44        18.07 o                         
   0   8  22        169.69        163.34        20.14 o                         
   1   8  22        158.30        151.67        19.33 o                         
  -2   9  22         60.63         22.24        23.90 o                         
  -1   9  22          1.38         41.30        19.38 o                         
   0   9  22          4.78         24.27        18.81 o                         
   1   9  22        148.86        157.69        26.83 o                         
  -3   0  23        266.52        240.72        31.67 o                         
  -1   0  23        754.28        751.70        54.56 o                         
   1   0  23        892.04       1046.20       152.28 o                         
   3   0  23        113.51        124.49        40.65 o                         
  -4   1  23         63.46         51.09        18.01 o                         
  -3   1  23          0.01         -2.88        14.90 o                         
  -2   1  23        193.53        180.75        20.16 o                         
  -1   1  23          6.57         38.61        16.62 o                         
   0   1  23        131.61        135.29        15.13 o                         
   1   1  23         19.53         15.82        14.54 o                         
   2   1  23        149.06        154.88        25.55 o                         
   3   1  23          6.27         31.97        44.95 o                         
  -4   2  23         34.00         56.56        28.59 o                         
  -3   2  23         86.96         96.35        19.16 o                         
  -2   2  23         56.53         67.67        14.41 o                         
  -1   2  23         45.42         40.78        13.09 o                         
   0   2  23        201.35        237.92        33.41 o                         
   1   2  23          8.25         23.64        14.16 o                         
   2   2  23          0.18        -10.74        21.05 o                         
   3   2  23         24.96         60.27        38.46 o                         
  -4   3  23          2.32         32.63        17.79 o                         
  -3   3  23         34.31         21.64        15.54 o                         
  -2   3  23        156.60        127.17        17.29 o                         
  -1   3  23         95.84         74.79        14.41 o                         
   0   3  23         17.71         -1.95        13.49 o                         
   1   3  23          7.58         -0.83        18.22 o                         
   2   3  23          0.15         -4.53        21.27 o                         
  -3   4  23         65.33         76.30        17.32 o                         
  -2   4  23          0.70          1.13        15.74 o                         
  -1   4  23          6.58         10.09        13.17 o                         
   0   4  23        398.99        445.73        22.58 o                         
   1   4  23         10.43         34.79        14.69 o                         
   2   4  23          1.68          2.39        20.43 o                         
  -3   5  23          0.28        -10.84        16.28 o                         
  -2   5  23         88.18         84.44        17.07 o                         
  -1   5  23         75.54         78.26        15.46 o                         
   0   5  23         11.98         22.08        14.18 o                         
   1   5  23         47.32         39.03        14.27 o                         
   2   5  23        268.78        298.41        44.61 o                         
  -3   6  23         72.53         73.88        20.02 o                         
  -2   6  23         26.53         15.24        15.64 o                         
  -1   6  23         12.60         54.67        15.28 o                         
   0   6  23        322.28        314.78        21.45 o                         
   1   6  23         62.68         76.43        16.24 o                         
   2   6  23         21.06         24.87        18.32 o                         
  -3   7  23         86.55         98.67        26.69 o                         
  -2   7  23         61.64         58.79        18.16 o                         
  -1   7  23         25.82         21.30        18.26 o                         
   0   7  23        375.72        411.95        30.37 o                         
   1   7  23         70.16         78.51        17.49 o                         
  -2   8  23          2.60         -0.89        20.88 o                         
  -1   8  23          5.18         74.64        18.44 o                         
   0   8  23         79.12        108.70        21.72 o                         
   1   8  23          9.69          9.96        16.60 o                         
  -1   9  23          0.60         46.01        19.47 o                         
   0   9  23        115.28        116.53        21.02 o                         
  -4   0  24         16.59         66.44        38.75 o                         
  -2   0  24        261.70        225.98        28.41 o                         
   0   0  24        215.03        186.00        45.13 o                         
   2   0  24         94.08         59.66        30.38 o                         
  -3   1  24        142.80        158.44        19.41 o                         
  -2   1  24         20.45         29.35        13.66 o                         
  -1   1  24        115.38        120.04        15.79 o                         
   0   1  24         92.93        107.32        15.27 o                         
   1   1  24         68.99         87.41        17.30 o                         
   2   1  24          1.21          4.45        21.68 o                         
  -3   2  24          0.41          5.35        15.66 o                         
  -2   2  24        176.77        150.56        17.49 o                         
  -1   2  24         19.14         32.89        13.58 o                         
   0   2  24         37.90         52.74        13.97 o                         
   1   2  24         24.10         19.75        15.80 o                         
   2   2  24         13.31        -17.14        20.94 o                         
  -3   3  24         12.08         25.85        15.76 o                         
  -2   3  24          9.25         24.08        16.66 o                         
  -1   3  24        349.41        377.79        25.29 o                         
   0   3  24         26.13         25.06        15.80 o                         
   1   3  24        108.43         97.29        17.08 o                         
   2   3  24          7.14          2.23        35.08 o                         
  -3   4  24          7.53         17.88        16.12 o                         
  -2   4  24         67.05         85.13        16.57 o                         
  -1   4  24         85.11         93.36        18.10 o                         
   0   4  24         55.38         50.36        15.25 o                         
   1   4  24         28.42         53.29        19.53 o                         
   2   4  24         14.24         27.51        79.51 o                         
  -3   5  24         55.09         41.33        19.47 o                         
  -2   5  24          0.11         16.96        15.35 o                         
  -1   5  24        239.76        253.94        26.25 o                         
   0   5  24         96.69        104.18        16.79 o                         
   1   5  24        305.70        312.12        33.99 o                         
   2   5  24          0.06         21.44        19.32 o                         
  -3   6  24         81.44         70.82        21.86 o                         
  -2   6  24         49.09         63.00        17.78 o                         
  -1   6  24          6.99         10.33        14.83 o                         
   0   6  24         27.05         57.06        15.89 o                         
   1   6  24         25.94         32.36        16.04 o                         
  -2   7  24          4.20          0.02        17.56 o                         
  -1   7  24          0.76         19.10        15.91 o                         
   0   7  24         60.80         47.68        16.07 o                         
   1   7  24          0.89         39.50        17.71 o                         
  -1   8  24          0.96         26.77        19.33 o                         
   0   8  24         81.51         45.91        18.40 o                         
  -3   0  25        209.51        202.90        27.24 o                         
  -1   0  25        495.29        480.63       100.31 o                         
   1   0  25         21.95         66.14        32.13 o                         
  -3   1  25         18.16         25.42        16.12 o                         
  -2   1  25          0.34         12.98        14.07 o                         
  -1   1  25         11.11         44.11        14.49 o                         
   0   1  25          8.96         39.64        15.66 o                         
   1   1  25        120.91        137.42        26.18 o                         
   2   1  25         84.24        107.56        33.84 o                         
  -3   2  25          4.99         23.86        22.45 o                         
  -2   2  25         55.59         54.37        25.59 o                         
  -1   2  25        106.05        110.98        16.90 o                         
   0   2  25          3.92         13.61        14.34 o                         
   1   2  25          7.56         20.27        18.03 o                         
   2   2  25         18.49         23.50        23.27 o                         
  -3   3  25          2.54          8.21        20.91 o                         
  -2   3  25          0.48         11.99        15.09 o                         
  -1   3  25        180.02        178.66        18.52 o                         
   0   3  25         84.58        107.57        16.71 o                         
   1   3  25         37.09         28.62        15.79 o                         
   2   3  25         42.00         23.77        41.63 o                         
  -3   4  25         88.02        104.08        19.98 o                         
  -2   4  25        187.38        114.48        18.26 o                         
  -1   4  25        346.32        379.94        24.03 o                         
   0   4  25        114.25        122.19        16.88 o                         
   1   4  25        110.33        119.09        22.13 o                         
  -2   5  25         78.70         84.28        19.15 o                         
  -1   5  25        167.15        153.39        21.16 o                         
   0   5  25        267.99        260.26        23.40 o                         
   1   5  25         39.08         36.38        16.64 o                         
  -2   6  25         66.04         82.97        18.45 o                         
  -1   6  25         14.51         44.79        16.64 o                         
   0   6  25         10.78         17.25        15.47 o                         
   1   6  25         40.65         37.21        17.05 o                         
  -1   7  25          1.86         23.90        19.99 o                         
   0   7  25         40.58         24.63        17.20 o                         
  -2   0  26        185.13        196.34        32.78 o                         
   0   0  26        150.08        133.73        40.79 o                         
  -3   1  26          4.60         -1.20        17.48 o                         
  -2   1  26         51.64         47.71        15.91 o                         
  -1   1  26         39.16         18.90        14.42 o                         
   0   1  26         18.82         23.00        16.55 o                         
   1   1  26         62.21         53.21        22.35 o                         
  -3   2  26         15.67         21.31        17.23 o                         
  -2   2  26        111.79        119.64        18.48 o                         
  -1   2  26        104.13        114.19        26.27 o                         
   0   2  26          0.02         37.58        20.87 o                         
   1   2  26         31.44          9.16        19.57 o                         
  -2   3  26          0.93         37.16        16.81 o                         
  -1   3  26        181.92        210.10        21.24 o                         
   0   3  26         48.47         77.64        16.46 o                         
   1   3  26          6.39         67.59        23.83 o                         
  -2   4  26         62.52         93.01        19.11 o                         
  -1   4  26        477.95        483.78        30.42 o                         
   0   4  26         94.26         89.72        16.99 o                         
   1   4  26          0.05         -8.63        18.65 o                         
  -2   5  26         12.08          3.58        17.39 o                         
  -1   5  26         65.53         88.02        20.07 o                         
   0   5  26         17.35         47.01        16.46 o                         
   1   5  26          2.23         -5.80        23.26 o                         
  -1   6  26        134.91         81.17        19.79 o                         
   0   6  26          2.67         42.10        18.59 o                         
  -1   0  27         63.66         98.67        27.95 o                         
   1   0  27         72.09         45.97        38.68 o                         
  -2   1  27          8.47         22.11        16.38 o                         
  -1   1  27         20.36         53.76        16.45 o                         
   0   1  27         31.38         35.03        25.73 o                         
   1   1  27         53.24         79.20        24.51 o                         
  -2   2  27         66.16        101.69        19.56 o                         
  -1   2  27        176.12        181.79        23.18 o                         
   0   2  27         29.30         44.22        16.23 o                         
   1   2  27          3.56         36.12        23.73 o                         
  -2   3  27          9.14         32.42        23.17 o                         
  -1   3  27         23.31         30.48        21.16 o                         
   0   3  27          2.58         33.55        16.13 o                         
   1   3  27         94.78         94.47        26.21 o                         
  -1   4  27          6.01         13.68        24.88 o                         
   0   4  27         41.19         32.44        17.75 o                         
  -1   5  27          0.17        -13.15        22.12 o                         
   0   0  28          5.32         35.50        28.11 o                         
  -1   1  28          1.86         -9.19        19.83 o                         
   0   1  28        217.01        181.96        28.37 o                         
  -1   2  28          3.26         15.27        17.85 o                         
   0   2  28         45.01         40.21        21.54 o                         
  -1   3  28        179.81        130.33        23.98 o                         
                                                                                
