# Supplementary material for: Polymorphism in the structure of N-(5-methyl­thia­zol-2-yl)-4-oxo-4H-chromene-3-carboxamide
Source: Acta Crystallogr E Crystallogr Commun. 2017 Jul 13;73(Pt 8):1154–61. doi: 10.1107/S2056989017009902 (PMC5598839; doi:10.1107/S2056989017009902)
Supplement: Supplementary file 3 [file e-73-01154-1_P21_csup3.hkl]

data_1_P2~1~_c                                                                  
_shelx_title ' crom91b'                                                         
_shelx_refln_list_code          4                                               
_shelx_F_calc_maximum      596.73                                               
_exptl_crystal_F_000      1184.00                                               
_reflns_d_resolution_high  0.7689                                               
                                                                                
loop_                                                                           
 _space_group_symop_operation_xyz                                               
 'x, y, z'                                                                      
 '-x, y+1/2, -z+1/2'                                                            
 '-x, -y, -z'                                                                   
 'x, -y-1/2, z-1/2'                                                             
                                                                                
_cell_length_a     7.4646                                                       
_cell_length_b    30.6260                                                       
_cell_length_c    11.0869                                                       
_cell_angle_alpha  90.000                                                       
_cell_angle_beta   93.232                                                       
_cell_angle_gamma  90.000                                                       
                                                                                
_shelx_F_squared_multiplier     1.000                                           
                                                                                
loop_                                                                           
 _refln_index_h                                                                 
 _refln_index_k                                                                 
 _refln_index_l                                                                 
 _refln_F_squared_calc                                                          
 _refln_F_squared_meas                                                          
 _refln_F_squared_sigma                                                         
 _refln_observed_status                                                         
   2   0   0     102830.26     105668.41       657.11 o                         
   3   0   0        387.81        348.95        12.96 o                         
   4   0   0        794.19        750.23        33.32 o                         
   5   0   0         85.19         91.62        11.64 o                         
   6   0   0         23.70         42.46        15.44 o                         
   7   0   0          6.38        -21.84        23.48 o                         
   8   0   0         36.97        -13.47        20.36 o                         
   9   0   0         45.43        -26.54        26.54 o                         
   2   1   0      52647.86      52972.65       522.31 o                         
   3   1   0          3.48         11.76        20.81 o                         
   4   1   0       3866.71       3873.63       116.16 o                         
   5   1   0         35.99         38.71        15.52 o                         
   6   1   0        484.35        467.28        34.95 o                         
   7   1   0          2.06         11.77        21.43 o                         
   8   1   0         24.02         32.57        17.94 o                         
   9   1   0        103.88        108.30        20.66 o                         
   1   2   0       2509.92       2285.77        31.86 o                         
   2   2   0       1166.74       1142.23        19.39 o                         
   3   2   0         11.69         16.96        20.64 o                         
   4   2   0        470.27        456.48        24.56 o                         
   5   2   0        263.09        244.73        25.28 o                         
   6   2   0        853.40        922.01        62.92 o                         
   7   2   0         35.40         20.17        23.44 o                         
   8   2   0         58.34         97.94        38.90 o                         
   9   2   0        145.72        147.87        19.33 o                         
   1   3   0        299.01        291.70        16.36 o                         
   2   3   0        275.77        258.08        16.72 o                         
   3   3   0        421.03        376.28        20.40 o                         
   4   3   0        670.25        603.15        25.84 o                         
   5   3   0         58.78         55.84        53.46 o                         
   6   3   0       1039.25        991.77        65.12 o                         
   7   3   0         26.71         32.77        12.70 o                         
   8   3   0          7.49          9.75        33.93 o                         
   9   3   0          2.85        -10.89        19.62 o                         
   0   4   0        466.83        408.23        18.01 o                         
   1   4   0      18553.79      19128.29       233.10 o                         
   2   4   0        112.75        113.48        12.11 o                         
   3   4   0         15.16         -2.57        24.20 o                         
   4   4   0        549.12        531.25        25.84 o                         
   5   4   0        107.47         80.85         7.87 o                         
   6   4   0         20.51         19.45         7.57 o                         
   7   4   0         21.59         32.51        13.56 o                         
   8   4   0         18.63         48.34        14.67 o                         
   9   4   0        144.68        147.31        18.65 o                         
   1   5   0        457.80        422.25        12.74 o                         
   2   5   0         35.25         47.06        19.05 o                         
   3   5   0        792.10        921.17        35.04 o                         
   4   5   0         72.44         68.27         7.59 o                         
   5   5   0       1547.11       1558.46        43.65 o                         
   6   5   0        170.77        150.92        10.59 o                         
   7   5   0        177.61        219.84        63.02 o                         
   8   5   0         13.87         -0.71        13.72 o                         
   9   5   0        172.48        149.20        34.70 o                         
   0   6   0        993.51        864.08        19.88 o                         
   1   6   0       1002.83        925.73        17.05 o                         
   2   6   0        964.59        929.97        26.30 o                         
   3   6   0         32.96         -4.52        16.24 o                         
   4   6   0         81.43         51.57         8.51 o                         
   5   6   0       2131.77       2435.17        65.91 o                         
   6   6   0         41.60         40.16         8.88 o                         
   7   6   0        230.94        242.28        67.63 o                         
   8   6   0        338.69        326.37        96.13 o                         
   9   6   0          6.15          9.98        19.89 o                         
   1   7   0         59.06         72.83        13.01 o                         
   2   7   0        225.88        256.72        16.01 o                         
   3   7   0        101.98        103.97        10.26 o                         
   4   7   0        148.11        164.69        10.60 o                         
   5   7   0       1463.10       1542.19        50.26 o                         
   6   7   0       2483.09       2401.48       101.89 o                         
   7   7   0       2741.14       3005.73       151.92 o                         
   8   7   0        320.86        256.14        76.21 o                         
   9   7   0        184.11        198.13        42.53 o                         
   0   8   0        701.73        703.60        19.53 o                         
   1   8   0         31.89         62.64        22.73 o                         
   2   8   0       3225.68       3316.41        54.17 o                         
   3   8   0         69.04         68.41         9.99 o                         
   4   8   0        157.54        151.82        11.68 o                         
   5   8   0         22.50         28.72        12.12 o                         
   6   8   0        179.95        164.68        34.23 o                         
   7   8   0        204.43        162.45        68.98 o                         
   8   8   0         56.99         38.80        24.18 o                         
   9   8   0         71.59         34.08        29.39 o                         
   1   9   0         91.35         99.65        16.21 o                         
   2   9   0      14051.11      14349.87       158.69 o                         
   3   9   0        365.06        336.56        20.06 o                         
   4   9   0        796.93        808.83        58.13 o                         
   5   9   0        454.61        461.15        66.74 o                         
   6   9   0        312.62        430.47        40.87 o                         
   7   9   0         52.24         52.59        14.15 o                         
   8   9   0        356.48        328.00        20.67 o                         
   9   9   0         54.97          9.07        29.88 o                         
   0  10   0       2689.71       2496.40        69.45 o                         
   1  10   0        904.15        871.29        21.83 o                         
   2  10   0        655.54        660.28        21.08 o                         
   3  10   0        883.61        838.49        20.17 o                         
   4  10   0       1569.02       1518.40        36.01 o                         
   5  10   0        281.21        344.42        33.71 o                         
   6  10   0         93.70        106.91        23.16 o                         
   7  10   0        764.38        621.66        31.51 o                         
   8  10   0        791.41        716.75        56.94 o                         
   9  10   0          0.25        -31.84        31.84 o                         
   1  11   0       3892.37       3641.48        65.72 o                         
   2  11   0         20.02         -4.10        13.74 o                         
   3  11   0       1265.72       1123.26        31.11 o                         
   4  11   0         99.27        110.66        11.59 o                         
   5  11   0       2329.85       2346.02       101.26 o                         
   6  11   0         84.26         91.21         9.74 o                         
   7  11   0        761.13        742.83        50.97 o                         
   8  11   0          2.86        -10.30        21.72 o                         
   9  11   0         17.24         -2.61        28.28 o                         
   0  12   0       8390.62       7489.45       127.95 o                         
   1  12   0          0.81        -10.69        19.91 o                         
   2  12   0        834.52        733.88        15.74 o                         
   3  12   0        472.59        511.74        32.03 o                         
   4  12   0        647.33        607.22        21.47 o                         
   5  12   0        645.12        640.85        35.76 o                         
   6  12   0        119.01        116.61        13.88 o                         
   7  12   0        113.32        146.35        36.83 o                         
   8  12   0         28.42         25.89        19.06 o                         
   9  12   0         32.25         79.11        47.74 o                         
   1  13   0       5985.89       6293.21        89.75 o                         
   2  13   0         63.55         67.23         9.14 o                         
   3  13   0        763.58        745.84        52.44 o                         
   4  13   0        122.88        140.88        13.99 o                         
   5  13   0        136.70        138.23        12.86 o                         
   6  13   0        106.82        108.48        11.21 o                         
   7  13   0        260.24        280.85        21.54 o                         
   8  13   0          0.63        -20.91        20.91 o                         
   9  13   0          6.28         19.41        38.08 o                         
   0  14   0        961.22        909.62        45.11 o                         
   1  14   0          3.57         40.47        12.33 o                         
   2  14   0         10.81         47.41        11.87 o                         
   3  14   0      10897.88      12138.53       374.50 o                         
   4  14   0         26.41         18.75        33.06 o                         
   5  14   0       1121.45       1143.71       120.40 o                         
   6  14   0          0.11         27.02        26.47 o                         
   7  14   0        186.07        138.12        62.70 o                         
   8  14   0          3.50         96.30        27.28 o                         
   9  14   0        491.44        551.66        53.89 o                         
   1  15   0       2592.26       2620.61        38.45 o                         
   2  15   0         48.85         76.32        18.98 o                         
   3  15   0          3.97         -4.22        21.70 o                         
   4  15   0        101.83         73.92        18.73 o                         
   5  15   0        421.57        337.69        48.16 o                         
   6  15   0        372.78        309.45       100.99 o                         
   7  15   0         11.68         62.96        37.51 o                         
   8  15   0         61.05        158.66        30.72 o                         
   0  16   0       4174.91       4640.78       115.58 o                         
   1  16   0        180.32        194.70         8.11 o                         
   2  16   0        286.71        237.74        18.80 o                         
   3  16   0         87.50        100.51        10.87 o                         
   4  16   0        804.59        807.16        32.03 o                         
   5  16   0        662.79        702.85        83.57 o                         
   6  16   0         75.74         51.80        37.41 o                         
   7  16   0         66.95         65.22        18.87 o                         
   8  16   0        241.57        179.50        45.29 o                         
   1  17   0         56.79         47.61         7.29 o                         
   2  17   0        226.36        268.77        20.56 o                         
   3  17   0        219.98        233.18        14.27 o                         
   4  17   0        299.35        260.25        53.47 o                         
   5  17   0        121.79        102.32        35.36 o                         
   6  17   0          3.06          6.86        24.74 o                         
   7  17   0         80.80         88.54        23.81 o                         
   8  17   0          9.85        -19.88        19.88 o                         
   0  18   0          7.61         32.24         9.38 o                         
   1  18   0         69.37         55.25         8.77 o                         
   2  18   0       2296.17       2635.64        83.27 o                         
   3  18   0          0.06         18.96        18.54 o                         
   4  18   0       2273.32       2069.40        83.60 o                         
   5  18   0        239.67        193.02        60.69 o                         
   6  18   0        104.19        114.35        87.88 o                         
   7  18   0        511.03        527.56        49.75 o                         
   8  18   0        389.03        420.00        84.61 o                         
   1  19   0          7.93         13.47        10.38 o                         
   2  19   0       1527.64       1466.37        42.41 o                         
   3  19   0         30.18         35.91        14.15 o                         
   4  19   0          6.84         18.84        10.19 o                         
   5  19   0        263.77        259.35        80.09 o                         
   6  19   0        218.93        240.91       105.82 o                         
   7  19   0         48.84         81.44        23.81 o                         
   8  19   0         71.74        -16.24        21.93 o                         
   0  20   0       1727.25       1704.29        41.75 o                         
   1  20   0        728.29        706.56        32.23 o                         
   2  20   0        105.87        101.25         8.73 o                         
   3  20   0        814.27        841.96        34.36 o                         
   4  20   0        266.18        260.48        59.08 o                         
   5  20   0       4819.36       4603.10       114.14 o                         
   6  20   0        777.97        813.50        77.44 o                         
   7  20   0        119.83         71.97        20.08 o                         
   8  20   0        498.56        488.78       100.20 o                         
   1  21   0         50.94         21.35        13.25 o                         
   2  21   0       1991.35       1874.97        53.20 o                         
   3  21   0       2893.20       2832.11        84.17 o                         
   4  21   0       1689.09       1660.71        81.47 o                         
   5  21   0       1017.93       1092.16       122.67 o                         
   6  21   0        397.05        386.27        69.05 o                         
   7  21   0       4917.08       4893.43       376.17 o                         
   8  21   0         92.23        175.07        35.53 o                         
   0  22   0        429.87        374.04        31.32 o                         
   1  22   0        939.53        892.06        43.79 o                         
   2  22   0        530.03        530.96        23.62 o                         
   3  22   0        254.25        240.72        21.57 o                         
   4  22   0         19.21         44.66        32.70 o                         
   5  22   0       5761.70       6002.24       302.77 o                         
   6  22   0        377.25        336.58       139.91 o                         
   7  22   0         15.78         13.80        27.75 o                         
   1  23   0       3846.01       3848.67        73.69 o                         
   2  23   0          2.95         -0.55        10.56 o                         
   3  23   0       1182.82       1189.62       176.81 o                         
   4  23   0        575.98        502.42        77.59 o                         
   5  23   0        697.45        778.80        53.85 o                         
   6  23   0          3.08         27.73        30.76 o                         
   7  23   0       1257.33       1149.50       189.10 o                         
   0  24   0       2456.84       2420.09        72.14 o                         
   1  24   0       1490.80       1479.27        35.83 o                         
   2  24   0         85.92         92.51        14.06 o                         
   3  24   0         69.31         57.06        12.95 o                         
   4  24   0       1312.07       1209.96        74.02 o                         
   5  24   0        136.06        114.55        52.78 o                         
   6  24   0         27.26         38.44        21.89 o                         
   7  24   0         23.88         17.89        20.16 o                         
   1  25   0        103.71         79.74         9.14 o                         
   2  25   0       3743.85       3617.53        57.34 o                         
   3  25   0       1445.59       1491.88        67.42 o                         
   4  25   0         51.16         50.25        12.92 o                         
   5  25   0        358.77        358.51        65.30 o                         
   6  25   0        414.55        301.39        32.68 o                         
   7  25   0          9.96        -29.38        29.38 o                         
   0  26   0        333.52        475.49        57.53 o                         
   1  26   0          7.69        -13.66        13.66 o                         
   2  26   0         13.60         14.80        21.69 o                         
   3  26   0        196.14        185.10        62.73 o                         
   4  26   0        622.41        612.41        31.09 o                         
   5  26   0        300.88        211.67        90.81 o                         
   6  26   0          7.19         14.30        24.26 o                         
   7  26   0         34.29         15.46        20.31 o                         
   1  27   0          0.01         -0.77        11.40 o                         
   2  27   0       1709.73       1761.63        81.75 o                         
   3  27   0          3.40         -9.26        12.47 o                         
   4  27   0        286.58        269.53        30.98 o                         
   5  27   0          0.19         21.99        22.00 o                         
   6  27   0          6.98         42.00        26.62 o                         
   7  27   0         90.94         37.53        28.08 o                         
   0  28   0       2388.54       2187.31       118.29 o                         
   1  28   0         12.34         31.94        14.81 o                         
   2  28   0          2.81         -5.78        17.87 o                         
   3  28   0          1.13        -15.79        23.00 o                         
   4  28   0        773.42        765.30        40.09 o                         
   5  28   0          5.24        -21.52        23.27 o                         
   6  28   0         59.30         45.19        37.23 o                         
   1  29   0        230.48        199.87        57.86 o                         
   2  29   0       1579.56       1526.92        64.54 o                         
   3  29   0        527.55        498.68        19.20 o                         
   4  29   0        184.22        171.13        39.03 o                         
   5  29   0        110.60         98.93        21.47 o                         
   6  29   0          1.41         54.24        33.91 o                         
   0  30   0          5.48         13.09        14.64 o                         
   1  30   0        107.49         97.37        26.54 o                         
   2  30   0          0.73         32.76        14.46 o                         
   3  30   0        317.09        319.01        33.63 o                         
   4  30   0         23.41         42.37        64.46 o                         
   5  30   0        294.78        274.82        52.03 o                         
   6  30   0        206.31        184.15        58.12 o                         
   1  31   0          0.00        -13.89        13.89 o                         
   2  31   0          9.35          0.48        13.84 o                         
   3  31   0          5.53          3.27        10.88 o                         
   4  31   0         88.07         71.64        19.85 o                         
   5  31   0         84.93         72.82        33.78 o                         
   6  31   0         28.71         83.05        48.77 o                         
   0  32   0          0.24         -9.04        17.44 o                         
   1  32   0        351.60        481.29        48.73 o                         
   2  32   0         54.60         53.69        12.69 o                         
   3  32   0        282.54        359.81        52.79 o                         
   4  32   0        162.69         90.21        22.60 o                         
   5  32   0        643.20        740.36       153.28 o                         
   1  33   0        286.52        333.73        79.97 o                         
   2  33   0         95.43        101.50        45.08 o                         
   3  33   0        352.58        371.20        39.04 o                         
   4  33   0        118.62        106.33        22.30 o                         
   5  33   0        111.91         36.75        27.68 o                         
   0  34   0        862.15        941.90        77.15 o                         
   1  34   0         61.56         75.56        12.71 o                         
   2  34   0          6.84         16.37        18.81 o                         
   3  34   0         84.72         92.51        38.14 o                         
   4  34   0        732.61        828.91       168.74 o                         
   5  34   0         15.57         89.96        50.17 o                         
   1  35   0          4.07        -49.56        66.47 o                         
   2  35   0        704.92        820.80        40.90 o                         
   3  35   0         31.72         39.74        17.16 o                         
   4  35   0        202.71        245.11        25.38 o                         
   0  36   0        182.37        245.61        29.43 o                         
   1  36   0         39.90         47.38        24.92 o                         
   2  36   0         21.74         -4.80        24.63 o                         
   3  36   0          7.49         12.60        17.16 o                         
   4  36   0        140.14        224.36        24.46 o                         
   1  37   0          0.25        -29.59        29.59 o                         
   2  37   0         69.98        122.52        25.88 o                         
   3  37   0         22.38         60.86        35.99 o                         
   0  38   0         87.59         61.15        34.62 o                         
   1  38   0        181.40        156.98       104.57 o                         
   2  38   0          1.30         37.38        16.97 o                         
   1  39   0        396.25        412.42        27.05 o                         
  -9   1   1          0.01         38.92        23.78 o                         
  -8   1   1        566.03        615.63        38.54 o                         
  -7   1   1          1.18         -4.83        12.41 o                         
  -6   1   1         44.75         58.09        37.35 o                         
  -5   1   1         28.87         37.15         6.34 o                         
  -4   1   1       7703.69       8386.79        61.23 o                         
  -3   1   1       4426.56       4106.98        40.56 o                         
  -2   1   1      10987.33      11558.44        58.84 o                         
  -1   1   1       1196.52       1119.57        13.92 o                         
   1   1   1       4678.82       3777.69        55.83 o                         
   2   1   1       8092.90       7899.72       112.68 o                         
   3   1   1        210.33        195.64        11.43 o                         
   4   1   1        159.84        151.04        10.58 o                         
   5   1   1          6.48          5.85        22.57 o                         
   6   1   1        599.87        632.67        33.57 o                         
   7   1   1         25.03         10.88        24.54 o                         
   8   1   1          3.41         19.13        13.58 o                         
   9   1   1        436.67        375.93        47.46 o                         
  -9   2   1         34.01         77.73        51.44 o                         
  -8   2   1         71.03         76.66        20.69 o                         
  -7   2   1        122.50        164.76        55.89 o                         
  -6   2   1        192.34        178.05        50.36 o                         
  -5   2   1         66.07         72.93        23.76 o                         
  -4   2   1        401.84        408.36        12.29 o                         
  -3   2   1         41.07         73.32         7.75 o                         
  -2   2   1       5622.74       5764.35        32.21 o                         
  -1   2   1      12234.74      11777.53       145.12 o                         
   0   2   1       3329.74       3321.49       176.98 o                         
   1   2   1        317.09        238.35        26.89 o                         
   2   2   1        375.71        361.44        33.25 o                         
   3   2   1        870.88        856.86        21.89 o                         
   4   2   1        175.60        173.42        25.18 o                         
   5   2   1         30.28         12.28        25.14 o                         
   6   2   1        516.28        460.53        25.03 o                         
   7   2   1        190.55        224.39        73.24 o                         
   8   2   1          1.53        -16.93        16.93 o                         
   9   2   1        457.91        499.23        60.78 o                         
  -9   3   1        203.84        170.43        25.67 o                         
  -8   3   1         16.82         22.60        35.60 o                         
  -7   3   1       1190.75       1202.93        62.53 o                         
  -6   3   1         14.74         18.30        18.44 o                         
  -5   3   1       1409.67       1453.40        53.34 o                         
  -4   3   1         85.08         91.94         8.34 o                         
  -3   3   1        818.80        789.39        16.59 o                         
  -2   3   1        579.94        608.00        11.13 o                         
  -1   3   1        220.05        186.84        14.82 o                         
   0   3   1         42.97         30.76        17.87 o                         
   1   3   1       3988.77       3720.46       198.28 o                         
   2   3   1         30.25         53.12        37.78 o                         
   3   3   1        716.55        778.61        43.72 o                         
   4   3   1         52.01         33.30       144.24 o                         
   5   3   1       2856.91       2819.24        87.01 o                         
   6   3   1        297.36        278.94        12.37 o                         
   7   3   1          5.47         -2.76        25.61 o                         
   8   3   1        467.75        467.24        47.24 o                         
   9   3   1          1.98         27.19        34.50 o                         
  -9   4   1        682.83        589.90        72.11 o                         
  -8   4   1         44.13         80.24        18.11 o                         
  -7   4   1          0.35         -8.92        14.39 o                         
  -6   4   1         10.36          4.52        15.21 o                         
  -5   4   1        169.59        183.50        16.34 o                         
  -4   4   1        141.53        147.93         8.67 o                         
  -3   4   1       3446.65       3710.72        37.32 o                         
  -2   4   1       1311.64       1302.17        17.92 o                         
  -1   4   1       7676.13       7938.32       113.71 o                         
   0   4   1        478.82        435.25        14.13 o                         
   1   4   1       2508.08       2205.87        41.86 o                         
   2   4   1         26.28         44.70        16.76 o                         
   3   4   1        598.83        524.44        35.57 o                         
   4   4   1          2.27          3.22        12.44 o                         
   5   4   1       1076.67       1099.09        36.67 o                         
   6   4   1         87.52         97.95         7.43 o                         
   7   4   1        792.54        892.16       102.82 o                         
   8   4   1        169.07        193.93        23.72 o                         
   9   4   1        456.41        403.10        82.61 o                         
  -9   5   1        150.69        143.80        33.22 o                         
  -8   5   1         18.30         16.39        13.43 o                         
  -7   5   1         12.37          1.86        16.59 o                         
  -6   5   1         44.84         50.35        15.84 o                         
  -5   5   1          0.74         -3.78        11.38 o                         
  -4   5   1          0.21          3.53        15.64 o                         
  -3   5   1        102.03        117.32         7.91 o                         
  -2   5   1        279.99        247.82        15.61 o                         
  -1   5   1        512.29        544.48        12.62 o                         
   0   5   1         86.41         73.13        10.96 o                         
   1   5   1        622.16        652.72        14.78 o                         
   2   5   1        134.60        158.19        25.40 o                         
   3   5   1         43.00         80.59        11.87 o                         
   4   5   1         68.53         76.73        31.34 o                         
   5   5   1        742.19        733.29        16.16 o                         
   6   5   1        173.79        171.57         8.34 o                         
   7   5   1        652.61        729.14        28.45 o                         
   8   5   1         11.18         17.83        14.47 o                         
   9   5   1          0.81         -5.61        20.72 o                         
  -9   6   1         83.86         51.66        39.57 o                         
  -8   6   1          0.52         31.28        61.43 o                         
  -7   6   1        431.18        512.69        58.06 o                         
  -6   6   1       1013.99       1037.21        53.10 o                         
  -5   6   1        258.32        257.32        10.95 o                         
  -4   6   1          1.54         10.12         7.88 o                         
  -3   6   1       1849.88       2038.12        25.25 o                         
  -2   6   1         13.98         28.31        14.83 o                         
  -1   6   1       4847.30       4758.37        79.58 o                         
   0   6   1        516.58        465.31        13.52 o                         
   1   6   1       4129.67       4364.66        87.94 o                         
   2   6   1          8.09         19.71        13.55 o                         
   3   6   1       1091.40       1114.38        59.09 o                         
   4   6   1         16.26         43.18        17.53 o                         
   5   6   1        386.12        434.72        21.26 o                         
   6   6   1        696.04        642.09        48.61 o                         
   7   6   1        409.71        392.24        20.09 o                         
   8   6   1        460.09        533.40        39.46 o                         
   9   6   1          2.92         81.74        44.62 o                         
  -9   7   1         28.33         22.07        25.34 o                         
  -8   7   1       2344.24       2245.38       100.95 o                         
  -7   7   1        581.62        580.91        38.16 o                         
  -6   7   1        448.34        482.59        36.58 o                         
  -5   7   1         51.60         73.23        11.79 o                         
  -4   7   1        644.78        609.92        32.96 o                         
  -3   7   1        760.59        831.47        16.36 o                         
  -2   7   1        721.63        784.82        24.04 o                         
  -1   7   1        434.38        408.03        17.11 o                         
   0   7   1         80.75         56.75         7.25 o                         
   1   7   1         54.67         68.20        11.07 o                         
   3   7   1       2045.43       2084.91        45.78 o                         
   4   7   1      11933.92      12421.51       352.40 o                         
   5   7   1       3674.77       3627.25       173.46 o                         
   6   7   1       2444.19       2515.02        56.12 o                         
   7   7   1          1.28         -2.47        15.84 o                         
   8   7   1        649.66        762.73        85.57 o                         
   9   7   1        122.83        184.14        44.64 o                         
  -9   8   1         61.75         46.13        29.19 o                         
  -8   8   1         93.76        104.91        14.13 o                         
  -7   8   1        336.42        336.29        16.66 o                         
  -6   8   1       9011.47       9570.67       287.53 o                         
  -5   8   1        267.23        262.03        19.52 o                         
  -4   8   1        481.11        502.90        29.92 o                         
  -3   8   1        125.15        106.17        10.38 o                         
  -2   8   1         27.84         24.71         9.45 o                         
  -1   8   1        285.25        327.58        19.76 o                         
   0   8   1        858.79        968.38        21.08 o                         
   1   8   1        122.20        120.11        10.74 o                         
   2   8   1       5101.21       5125.66       102.10 o                         
   3   8   1         54.11         61.17        18.22 o                         
   4   8   1      10198.87      11571.13       505.57 o                         
   5   8   1         30.48          3.89        19.58 o                         
   6   8   1       2303.17       2319.79        43.41 o                         
   7   8   1         62.11         58.70        15.75 o                         
   8   8   1        873.28        915.92        49.86 o                         
   9   8   1        190.35        251.33       171.91 o                         
  -9   9   1         14.40         -4.47        20.38 o                         
  -8   9   1       1747.99       1691.63        69.19 o                         
  -7   9   1          0.33         -5.70        11.50 o                         
  -6   9   1          5.84         12.88        26.63 o                         
  -5   9   1         74.43         70.76        11.21 o                         
  -4   9   1        154.25        161.50        16.55 o                         
  -3   9   1        129.07        133.70         7.60 o                         
  -2   9   1        208.67        214.66        13.86 o                         
  -1   9   1        157.41        129.99        11.44 o                         
   0   9   1       2530.34       2605.33        23.10 o                         
   1   9   1        127.33        112.83        19.00 o                         
   2   9   1        928.19        970.74        18.45 o                         
   3   9   1        178.87        152.12         9.37 o                         
   4   9   1       3336.47       3497.20       155.76 o                         
   5   9   1         52.35         65.67        14.64 o                         
   6   9   1       3585.00       3784.25        64.23 o                         
   7   9   1         76.63         46.17        13.72 o                         
   8   9   1         75.61         41.88        18.28 o                         
   9   9   1          7.92        -30.64        30.64 o                         
  -9  10   1         95.60         94.54        37.93 o                         
  -8  10   1        169.77        137.67        35.77 o                         
  -7  10   1          2.33         23.07        16.16 o                         
  -6  10   1         75.25         68.58        18.24 o                         
  -5  10   1        127.39        104.87        12.16 o                         
  -4  10   1       1084.72       1134.55        20.24 o                         
  -3  10   1         68.57         63.16         7.63 o                         
  -2  10   1       5543.06       5232.83        90.74 o                         
  -1  10   1       1095.63        953.06        19.83 o                         
   0  10   1       1285.99       1082.93        17.64 o                         
   1  10   1          0.71         19.94        15.13 o                         
   2  10   1       1904.11       1850.00        57.44 o                         
   3  10   1        620.46        571.12        16.91 o                         
   4  10   1        335.46        372.31        19.97 o                         
   5  10   1         75.72         72.65        20.75 o                         
   6  10   1        120.09        115.39        11.54 o                         
   7  10   1        148.10         95.78        16.08 o                         
   8  10   1        255.91        230.52        33.20 o                         
   9  10   1        190.78        136.17        51.48 o                         
  -9  11   1          2.30         29.68        32.52 o                         
  -8  11   1        735.70        715.23        41.49 o                         
  -7  11   1         52.36         63.33        13.96 o                         
  -6  11   1        598.79        546.70        41.47 o                         
  -5  11   1          7.10         20.86        15.35 o                         
  -4  11   1       1379.22       1322.99        36.45 o                         
  -3  11   1         39.06         44.88        11.55 o                         
  -2  11   1       1871.78       1965.98        30.86 o                         
  -1  11   1        284.12        271.29        17.17 o                         
   0  11   1       5265.64       4952.60        85.58 o                         
   1  11   1         43.19         57.18         9.09 o                         
   2  11   1        167.30        137.68        10.71 o                         
   3  11   1       1448.16       1344.15        24.92 o                         
   4  11   1       1717.05       1633.01        88.71 o                         
   5  11   1        394.32        394.79        35.68 o                         
   6  11   1        615.19        589.27        71.12 o                         
   7  11   1         34.54         10.75        13.44 o                         
   8  11   1         14.82         98.06        28.25 o                         
   9  11   1         16.99        -29.18        29.18 o                         
  -9  12   1         87.48        143.27        52.64 o                         
  -8  12   1         42.57         76.81        16.89 o                         
  -7  12   1        608.76        636.12        62.28 o                         
  -6  12   1         16.99        -10.86        37.20 o                         
  -5  12   1       2891.22       2546.84       127.52 o                         
  -4  12   1        164.25        140.82        16.35 o                         
  -3  12   1       2156.07       2046.36        51.31 o                         
  -2  12   1          1.64         26.30        11.97 o                         
  -1  12   1      25354.48      25449.75       255.56 o                         
   0  12   1        435.75        495.84        16.40 o                         
   1  12   1          1.44         16.47        13.75 o                         
   2  12   1        397.56        336.43        17.84 o                         
   3  12   1       4287.42       4257.78        96.22 o                         
   4  12   1        134.63        132.71        10.76 o                         
   5  12   1         51.07         42.34         8.88 o                         
   6  12   1        300.49        264.90        82.43 o                         
   7  12   1        216.57        181.47        46.10 o                         
   8  12   1         27.90         44.07        47.86 o                         
   9  12   1         81.25        139.89        51.08 o                         
  -8  13   1         90.67         70.87        16.66 o                         
  -7  13   1       1024.94        891.68       139.57 o                         
  -6  13   1          7.06         29.62        15.94 o                         
  -5  13   1          0.25        -14.17        15.10 o                         
  -4  13   1        311.92        409.98        45.48 o                         
  -3  13   1       3000.94       3125.98        96.37 o                         
  -2  13   1        126.72        116.97        11.53 o                         
  -1  13   1       6591.05       6851.86       119.79 o                         
   0  13   1         38.02         66.67         7.76 o                         
   1  13   1      11665.17      12136.55       134.69 o                         
   2  13   1       1526.40       1549.69        31.53 o                         
   3  13   1       1335.18       1196.38        36.38 o                         
   4  13   1          0.09          5.15        18.65 o                         
   5  13   1       1940.87       1808.87        80.76 o                         
   6  13   1        415.31        337.32       103.43 o                         
   7  13   1         41.75         55.06        18.38 o                         
   8  13   1        397.25        377.35        33.43 o                         
   9  13   1        600.69        608.49        54.44 o                         
  -9  14   1         43.49         22.10        34.53 o                         
  -8  14   1          0.00         32.31        25.70 o                         
  -7  14   1          7.29        -18.21        18.21 o                         
  -6  14   1         61.98         33.04        22.58 o                         
  -5  14   1          7.26         10.28         8.62 o                         
  -4  14   1        774.61        741.86        82.06 o                         
  -3  14   1       5956.70       6419.12       189.11 o                         
  -2  14   1        561.14        468.48        25.52 o                         
  -1  14   1      29196.27      33911.57       324.51 o                         
   0  14   1        127.66        105.38         8.36 o                         
   1  14   1       2443.50       2624.74        49.51 o                         
   2  14   1        274.34        264.65        23.18 o                         
   3  14   1        492.32        516.07        37.29 o                         
   4  14   1          1.40        -16.91        16.91 o                         
   5  14   1         30.24         18.71         9.11 o                         
   6  14   1         35.96         42.28        20.41 o                         
   7  14   1        222.14        211.16        95.51 o                         
   8  14   1         29.19         27.60        28.60 o                         
  -8  15   1          1.84        -16.16        16.16 o                         
  -7  15   1        418.81        479.80        59.49 o                         
  -6  15   1        154.79        147.58        51.70 o                         
  -5  15   1        271.40        243.96        21.00 o                         
  -4  15   1          4.86          8.69        22.07 o                         
  -3  15   1        162.10        146.82        13.18 o                         
  -2  15   1        257.64        233.21        17.56 o                         
  -1  15   1       1120.19       1226.89        29.46 o                         
   0  15   1       2939.12       2923.28        56.39 o                         
   1  15   1          6.60         56.93         8.66 o                         
   2  15   1        181.34        174.27        16.51 o                         
   3  15   1        331.31        269.72        15.80 o                         
   4  15   1         37.08         23.62         9.04 o                         
   5  15   1        783.43        699.73        66.56 o                         
   6  15   1        180.29        166.44        69.35 o                         
   7  15   1         10.55         17.18        17.65 o                         
   8  15   1         54.58         81.16        37.32 o                         
  -8  16   1        258.29        222.97        30.20 o                         
  -7  16   1         73.51         32.43        28.30 o                         
  -6  16   1        341.54        352.91       139.98 o                         
  -5  16   1        805.02        743.34       104.05 o                         
  -4  16   1         43.60         51.83        14.59 o                         
  -3  16   1       1098.97       1157.12        39.91 o                         
  -2  16   1        159.35        139.17         9.32 o                         
  -1  16   1       3635.54       3724.05       100.98 o                         
   0  16   1         26.30          4.80        11.47 o                         
   1  16   1       1444.29       1458.28        30.01 o                         
   2  16   1         28.21         51.36        11.12 o                         
   3  16   1       1487.74       1428.59        69.07 o                         
   4  16   1        254.64        263.34        46.20 o                         
   5  16   1         44.66         50.15        32.40 o                         
   6  16   1       1200.26       1260.07        75.73 o                         
   7  16   1        169.86        143.78        20.23 o                         
   8  16   1         35.18         41.60        30.26 o                         
  -8  17   1        811.94        755.75        89.26 o                         
  -7  17   1          0.44        -20.41        20.41 o                         
  -6  17   1        439.55        468.21        27.26 o                         
  -5  17   1         78.81         78.99        29.13 o                         
  -4  17   1        936.23        885.69        41.10 o                         
  -3  17   1         29.29         17.84        12.66 o                         
  -2  17   1          2.55         -1.89         9.59 o                         
  -1  17   1         32.86         54.42         9.73 o                         
   0  17   1        784.51        818.69        22.68 o                         
   1  17   1         94.91         96.05         7.53 o                         
   2  17   1        928.99        856.95        28.20 o                         
   3  17   1        148.03        140.22        12.80 o                         
   4  17   1       2583.39       2425.40        54.34 o                         
   5  17   1         19.44         41.32        33.86 o                         
   6  17   1        294.44        327.67        30.49 o                         
   7  17   1         82.48        112.44        32.86 o                         
   8  17   1       1058.71        969.22       160.29 o                         
  -8  18   1        256.42        259.44        98.68 o                         
  -7  18   1         12.39        -16.39        16.39 o                         
  -6  18   1        550.59        504.07        22.55 o                         
  -5  18   1          4.09         10.23        19.14 o                         
  -4  18   1        419.30        430.43        48.78 o                         
  -3  18   1        296.70        276.05        31.66 o                         
  -2  18   1        358.52        379.39        38.53 o                         
  -1  18   1        454.74        534.91        32.25 o                         
   0  18   1         12.57         15.77        17.07 o                         
   1  18   1          0.02         13.73         9.95 o                         
   2  18   1       1946.11       1895.99        64.22 o                         
   3  18   1          0.63        -10.82        10.82 o                         
   4  18   1         62.39          1.36        57.34 o                         
   5  18   1         41.35         15.06        23.37 o                         
   6  18   1        697.40        670.35        66.49 o                         
   7  18   1        112.36        129.00        22.55 o                         
   8  18   1          4.11        111.13        28.45 o                         
  -8  19   1        304.43        297.72       143.20 o                         
  -7  19   1        188.38        221.10        69.76 o                         
  -6  19   1         25.34         50.29        24.89 o                         
  -5  19   1          0.24        -25.86        25.86 o                         
  -4  19   1          0.04         -2.30        10.33 o                         
  -3  19   1        290.86        342.61        37.13 o                         
  -2  19   1         79.98         81.42         9.06 o                         
  -1  19   1        184.31        216.25        23.93 o                         
   0  19   1          0.94         -8.26        11.50 o                         
   1  19   1        928.70        854.90        16.17 o                         
   2  19   1        109.61         96.05        10.06 o                         
   3  19   1         69.82         53.47         9.77 o                         
   4  19   1        347.42        371.26        26.53 o                         
   5  19   1        533.34        445.37        95.37 o                         
   6  19   1       1979.97       2098.79       188.20 o                         
   7  19   1        936.62        997.05        75.66 o                         
   8  19   1          8.44         -6.33        32.25 o                         
  -8  20   1        739.74        629.29        92.38 o                         
  -7  20   1         63.36         91.87        21.15 o                         
  -6  20   1       3989.55       4178.91      2177.17 o                         
  -5  20   1          5.04         10.29        17.66 o                         
  -4  20   1        840.72        784.10        75.92 o                         
  -3  20   1          0.90        -11.79        11.79 o                         
  -2  20   1         75.31         75.16        12.04 o                         
  -1  20   1        695.11        740.75        25.04 o                         
   0  20   1        141.74        116.04        10.37 o                         
   1  20   1        307.56        235.47        16.11 o                         
   2  20   1       1697.07       1729.70        61.90 o                         
   3  20   1        156.01        138.80        29.87 o                         
   4  20   1       3994.98       3846.12        54.88 o                         
   5  20   1        475.66        411.25        71.14 o                         
   6  20   1         54.63         89.54        25.13 o                         
   7  20   1          1.65         -4.50        28.76 o                         
   8  20   1        861.26        883.64        68.00 o                         
  -8  21   1        888.10        683.97        45.01 o                         
  -7  21   1          0.16        -12.85        20.06 o                         
  -6  21   1         31.72         41.70        19.45 o                         
  -5  21   1       3618.52       3634.65        91.64 o                         
  -4  21   1        382.15        390.05        59.81 o                         
  -3  21   1       3534.03       3505.51       107.36 o                         
  -2  21   1         89.13        103.22        14.21 o                         
  -1  21   1         57.20         47.54        17.46 o                         
   0  21   1        219.63        272.69        30.12 o                         
   1  21   1       5424.87       5096.94       157.87 o                         
   2  21   1          4.35          8.18         9.11 o                         
   3  21   1       1092.76       1044.80        40.14 o                         
   4  21   1       1166.19       1163.16        63.13 o                         
   5  21   1         78.96         89.09        32.50 o                         
   6  21   1       1310.39       1207.44        82.39 o                         
   7  21   1       1019.01       1005.37        84.61 o                         
   8  21   1         38.84         26.16        26.49 o                         
  -8  22   1        208.39        217.50        34.49 o                         
  -7  22   1        406.06        362.76        65.22 o                         
  -6  22   1        378.27        306.21       128.10 o                         
  -5  22   1        879.44        977.81        44.44 o                         
  -4  22   1         15.07         58.15        18.00 o                         
  -3  22   1        664.91        657.97        53.17 o                         
  -2  22   1        128.24        131.30        28.18 o                         
  -1  22   1       1033.07        919.62        31.64 o                         
   0  22   1        238.26        227.06        11.03 o                         
   1  22   1        293.53        236.28        41.61 o                         
   2  22   1        187.06        188.20        33.68 o                         
   3  22   1       6539.37       6778.42       160.05 o                         
   4  22   1        885.70        743.00        63.34 o                         
   5  22   1        148.54        150.87       116.78 o                         
   6  22   1        540.91        585.72        52.49 o                         
   7  22   1        991.99       1085.05       178.56 o                         
  -7  23   1         12.12         -4.88        25.57 o                         
  -6  23   1        987.33        932.67        75.38 o                         
  -5  23   1       1210.51       1194.02        78.86 o                         
  -4  23   1         11.49         18.66        17.41 o                         
  -3  23   1        441.44        403.39        67.82 o                         
  -2  23   1        317.05        289.96        18.69 o                         
  -1  23   1          6.33        -14.84        21.93 o                         
   0  23   1        806.04        848.36        22.89 o                         
   1  23   1       1408.85       1342.26        33.10 o                         
   2  23   1        510.22        542.39        36.30 o                         
   3  23   1       2337.52       2115.53        87.75 o                         
   4  23   1         60.69         66.40        26.07 o                         
   5  23   1         85.71        101.32        60.25 o                         
   6  23   1         92.68        141.09        30.89 o                         
   7  23   1        102.77         74.33        52.43 o                         
  -7  24   1        427.72        415.45       192.42 o                         
  -6  24   1         25.25        123.29        32.88 o                         
  -5  24   1       1188.64       1238.29        96.58 o                         
  -4  24   1        916.00        965.18        33.82 o                         
  -3  24   1         94.69         79.53        22.19 o                         
  -2  24   1       1507.41       1443.60        39.72 o                         
  -1  24   1       3116.43       2891.57        72.57 o                         
   0  24   1        533.84        477.46        27.60 o                         
   1  24   1          0.81         -9.34        31.46 o                         
   2  24   1          2.03         28.43        13.90 o                         
   3  24   1        754.61        766.33        74.64 o                         
   4  24   1       1311.13       1240.35        61.29 o                         
   5  24   1        180.19        232.48       147.37 o                         
   6  24   1          4.57         94.44        27.70 o                         
   7  24   1          6.41          3.44        20.26 o                         
  -7  25   1          1.29         59.05        40.62 o                         
  -6  25   1       1095.94       1196.53        86.52 o                         
  -5  25   1        317.11        340.53        43.85 o                         
  -4  25   1        908.81        835.80        37.82 o                         
  -3  25   1        978.93        903.74       107.46 o                         
  -2  25   1         24.09         15.84        14.46 o                         
  -1  25   1        180.93        214.21        10.82 o                         
   0  25   1         10.14         50.23        17.16 o                         
   1  25   1       1222.42       1201.78       101.50 o                         
   2  25   1       2927.69       2888.71       114.31 o                         
   3  25   1         77.62         29.22        13.34 o                         
   4  25   1        157.01        144.14        63.38 o                         
   5  25   1         22.95         85.41        26.11 o                         
   6  25   1         47.40         57.81        20.08 o                         
   7  25   1        248.66        223.24        52.43 o                         
  -7  26   1        152.83        103.19        41.88 o                         
  -6  26   1        489.43        524.41        52.41 o                         
  -5  26   1         49.55         56.78        50.19 o                         
  -4  26   1        308.99        391.97        67.13 o                         
  -3  26   1          3.43         10.29        15.61 o                         
  -2  26   1       1144.85       1062.17       121.46 o                         
  -1  26   1          0.19         17.10        13.31 o                         
   0  26   1       1297.68       1372.01        70.60 o                         
   1  26   1        188.50         94.04        36.06 o                         
   2  26   1        107.53         95.51        16.41 o                         
   3  26   1         19.15          7.78        23.41 o                         
   4  26   1       1372.50       1313.54        69.38 o                         
   5  26   1        126.35        159.29        24.64 o                         
   6  26   1        278.78        271.79        28.26 o                         
   7  26   1          0.71        -25.19        25.19 o                         
  -7  27   1         26.90         15.89        28.00 o                         
  -6  27   1          5.12         22.80        23.95 o                         
  -5  27   1        155.29        206.45        99.03 o                         
  -4  27   1        299.88        307.04        18.36 o                         
  -3  27   1          4.36         23.59        13.83 o                         
  -2  27   1          1.58          8.14        32.55 o                         
  -1  27   1         30.43          6.47        12.38 o                         
   0  27   1        441.96        544.71        68.32 o                         
   1  27   1         74.62         59.39        26.83 o                         
   2  27   1       1000.53        931.86        32.15 o                         
   3  27   1        652.68        573.31        35.58 o                         
   4  27   1         17.60         57.18        24.39 o                         
   5  27   1         46.11         69.27        26.45 o                         
   6  27   1          3.10        -28.51        30.17 o                         
   7  27   1          0.10        -15.15        28.21 o                         
  -6  28   1         92.44        132.09        22.67 o                         
  -5  28   1        723.72        650.43        51.60 o                         
  -4  28   1        203.32        176.49        79.22 o                         
  -3  28   1         25.37          2.45        35.61 o                         
  -2  28   1         80.36         55.57        39.84 o                         
  -1  28   1       1880.91       1808.38        36.50 o                         
   0  28   1        289.71        261.21        57.04 o                         
   1  28   1        210.36        212.62        60.59 o                         
   2  28   1        700.01        590.81        77.13 o                         
   3  28   1        293.12        304.02        27.64 o                         
   4  28   1        497.05        517.28        64.66 o                         
   5  28   1         39.41        139.08        31.15 o                         
   6  28   1         56.32         64.68        36.15 o                         
  -6  29   1         56.93        120.61        39.84 o                         
  -5  29   1         21.30         44.95        40.06 o                         
  -4  29   1       1067.30       1097.04        64.50 o                         
  -3  29   1       1482.55       1450.68        94.46 o                         
  -2  29   1        442.54        475.66        16.62 o                         
  -1  29   1        572.47        555.22        62.56 o                         
   0  29   1        339.38        327.43        91.75 o                         
   1  29   1       1738.94       1564.87        51.00 o                         
   2  29   1        633.62        650.60        32.34 o                         
   3  29   1         44.84         56.03        38.11 o                         
   4  29   1          4.18         -5.13        13.28 o                         
   5  29   1         14.77        -23.48        23.48 o                         
   6  29   1          4.58        -23.30        23.30 o                         
  -6  30   1        101.95         56.35        33.31 o                         
  -5  30   1         13.14        -33.00        33.00 o                         
  -4  30   1        220.43        231.52        19.68 o                         
  -3  30   1          3.61         41.02        43.77 o                         
  -2  30   1         14.15        -13.32        13.32 o                         
  -1  30   1        486.60        404.96        14.22 o                         
   0  30   1        118.69         96.35        21.18 o                         
   1  30   1        372.32        351.90        14.41 o                         
   2  30   1        406.34        451.68        30.29 o                         
   3  30   1         74.06         66.58        25.54 o                         
   4  30   1         11.58          9.04        16.70 o                         
   5  30   1          4.74         10.98        20.08 o                         
   6  30   1        133.73        104.41        39.59 o                         
  -6  31   1          1.92         76.79        43.91 o                         
  -5  31   1         77.12         44.07        23.96 o                         
  -4  31   1          6.13         32.48        52.50 o                         
  -3  31   1          3.88         19.75        18.31 o                         
  -2  31   1          0.06          0.35        18.61 o                         
  -1  31   1          1.62         33.08        11.54 o                         
   0  31   1         10.18          1.67        12.25 o                         
   1  31   1        305.14        402.46        31.55 o                         
   2  31   1        102.94         84.18        31.21 o                         
   3  31   1         22.16         42.58        16.89 o                         
   4  31   1         63.77         78.70        47.92 o                         
   5  31   1       2313.01       2180.96      1001.50 o                         
  -5  32   1        280.51        321.01       217.65 o                         
  -4  32   1          0.77         -9.19        20.93 o                         
  -3  32   1        318.30        368.92        22.23 o                         
  -2  32   1        173.62        188.61        16.26 o                         
  -1  32   1        627.19        682.61        46.14 o                         
   0  32   1         15.92         -8.79        16.67 o                         
   1  32   1        210.10        160.92        59.49 o                         
   2  32   1         82.80        103.39        19.19 o                         
   3  32   1        653.32        708.47        32.63 o                         
   4  32   1          0.04         26.23        30.42 o                         
   5  32   1         15.10         58.27        35.31 o                         
  -5  33   1         13.70        -45.15        45.15 o                         
  -4  33   1        288.17        322.00        56.60 o                         
  -3  33   1        230.25        236.76        19.71 o                         
  -2  33   1         76.33        152.62        37.46 o                         
  -1  33   1         23.68         25.34        13.30 o                         
   0  33   1        330.43        307.76        89.60 o                         
   1  33   1         88.29         80.72        50.61 o                         
   2  33   1        335.04        342.57        26.19 o                         
   3  33   1        170.17        173.95        37.85 o                         
   4  33   1         78.02        116.44        18.02 o                         
   5  33   1         38.69         68.67        38.31 o                         
  -5  34   1          4.57         13.73        34.36 o                         
  -4  34   1         26.43         41.58        22.49 o                         
  -3  34   1          2.32        -17.70        17.70 o                         
  -2  34   1         19.01         -5.48        19.01 o                         
  -1  34   1         16.66         30.74        13.58 o                         
   0  34   1          0.65          9.31        15.10 o                         
   1  34   1         33.44         22.56        18.21 o                         
   2  34   1          4.39         29.19        24.31 o                         
   3  34   1         44.28         85.18        22.77 o                         
   4  34   1        293.99        340.03       162.54 o                         
  -4  35   1        312.61        245.66        34.18 o                         
  -3  35   1          3.42         13.85        19.82 o                         
  -2  35   1        136.86        133.56        15.42 o                         
  -1  35   1          6.52         -7.48        20.69 o                         
   0  35   1        766.64        863.59        56.31 o                         
   1  35   1          2.48         -2.03        40.08 o                         
   2  35   1        291.28        276.42        15.25 o                         
   3  35   1          5.51         -2.81        16.62 o                         
   4  35   1         12.77        -14.54        84.22 o                         
  -4  36   1         16.22         26.32        25.82 o                         
  -3  36   1         34.34         50.25        25.29 o                         
  -2  36   1        562.21        594.31        71.22 o                         
  -1  36   1         19.30         10.71        15.54 o                         
   0  36   1        206.72        222.48        27.79 o                         
   1  36   1        228.13        297.92        64.58 o                         
   2  36   1        145.66        139.00        20.46 o                         
   3  36   1         48.59         13.76        79.10 o                         
   4  36   1         10.48        -31.00        31.00 o                         
  -3  37   1        533.07        531.87        44.66 o                         
  -2  37   1          2.05         43.11        26.99 o                         
  -1  37   1         42.87          9.08        24.46 o                         
   0  37   1          5.84        -14.69        25.82 o                         
   1  37   1        237.48        206.52        31.21 o                         
   2  37   1         68.49         62.89        26.29 o                         
   3  37   1         91.21         89.69        34.08 o                         
  -2  38   1        158.68         99.49        33.33 o                         
  -1  38   1        516.67        552.99       115.22 o                         
   0  38   1         44.25         59.74        26.73 o                         
   1  38   1        334.86        466.07        68.48 o                         
   2  38   1        277.45        329.04        24.62 o                         
  -1  39   1         20.22        -29.26        29.26 o                         
   0  39   1          5.44         -0.27        29.78 o                         
   1  39   1         22.83         18.85        68.80 o                         
  -9   0   2          6.36          1.83        23.55 o                         
  -8   0   2        511.27        553.19        53.64 o                         
  -7   0   2         11.14        -24.11        24.11 o                         
  -6   0   2       1226.58       1269.16       114.11 o                         
  -5   0   2         99.92        143.99        12.60 o                         
  -4   0   2      81861.07      89272.84      1050.15 o                         
  -3   0   2        837.81        873.26        18.89 o                         
  -2   0   2     356087.97     393515.78      1630.13 o                         
  -1   0   2       3501.13       3375.05        70.56 o                         
   0   0   2       2641.13       3052.14       134.29 o                         
   1   0   2       1652.05       1436.09        28.06 o                         
   2   0   2       3033.60       2985.36        61.03 o                         
   3   0   2         26.89        170.46       301.42 o                         
   4   0   2          3.77         -7.74        30.67 o                         
   5   0   2          0.06         -8.14        33.03 o                         
   6   0   2          3.98        -12.49        32.83 o                         
   7   0   2        127.05         79.23        29.66 o                         
   8   0   2        611.12        652.33        62.06 o                         
   9   0   2        336.18        383.52       259.10 o                         
  -9   1   2          1.15        -29.05        29.05 o                         
  -8   1   2        346.33        311.36        92.62 o                         
  -7   1   2          8.77          5.63        13.41 o                         
  -6   1   2          6.39         14.84         8.24 o                         
  -5   1   2         10.35         10.99         9.58 o                         
  -4   1   2       1969.80       1974.47        40.51 o                         
  -3   1   2       1160.18       1221.43        20.50 o                         
  -2   1   2     131640.53     141884.31       265.86 o                         
  -1   1   2       3885.66       3719.25        46.80 o                         
   0   1   2      55412.92      56255.75       264.59 o                         
   1   1   2        218.14        181.62        12.83 o                         
   2   1   2       9802.08       9831.06       120.72 o                         
   3   1   2        268.23        228.96        13.87 o                         
   4   1   2        189.78        177.96        15.31 o                         
   5   1   2          6.24        -24.45        24.45 o                         
   6   1   2         93.36         83.30        21.17 o                         
   7   1   2        442.82        485.80        23.25 o                         
   8   1   2       2046.62       2173.50       120.16 o                         
   9   1   2        317.40        292.88       140.06 o                         
  -9   2   2          2.04          9.48        57.54 o                         
  -8   2   2        405.93        443.16        38.58 o                         
  -7   2   2        218.82        205.17        66.26 o                         
  -6   2   2          2.89        -21.84        74.01 o                         
  -5   2   2          2.47         14.63        16.52 o                         
  -4   2   2       1870.64       1996.19        39.02 o                         
  -3   2   2       1946.62       1822.05        27.36 o                         
  -2   2   2       5039.43       5175.17        27.54 o                         
  -1   2   2       5445.09       5261.11        33.08 o                         
   0   2   2       9212.18       8919.13       225.97 o                         
   2   2   2      10196.55       9795.20       209.65 o                         
   3   2   2        328.24        314.12        46.33 o                         
   4   2   2        404.56        427.43        30.38 o                         
   5   2   2         16.58         21.37        18.31 o                         
   6   2   2         41.60         48.21        16.90 o                         
   7   2   2        126.00        140.92        75.86 o                         
   8   2   2         20.82         31.92        17.62 o                         
   9   2   2          4.63        -28.49        28.49 o                         
  -9   3   2          0.94         34.85        21.03 o                         
  -8   3   2          3.02         18.70        21.05 o                         
  -7   3   2         44.36         39.27        17.98 o                         
  -6   3   2       1107.08       1157.61        84.95 o                         
  -5   3   2        518.63        570.23        22.66 o                         
  -4   3   2          5.71          2.00        14.02 o                         
  -3   3   2       4102.79       4639.36        43.62 o                         
  -2   3   2         97.08         78.48         7.45 o                         
  -1   3   2       8123.57       8543.10        77.90 o                         
   0   3   2       3304.39       3085.65        48.41 o                         
   2   3   2       1001.11        948.46        42.09 o                         
   3   3   2         39.77         33.68         9.75 o                         
   4   3   2       3449.41       3280.31        80.45 o                         
   5   3   2        103.66        107.18        10.04 o                         
   6   3   2          0.70        -10.41        19.07 o                         
   7   3   2          0.17        -11.95        17.61 o                         
   8   3   2          6.38         26.69        32.50 o                         
   9   3   2        218.13        158.99        27.06 o                         
  -9   4   2          1.21         34.81        18.53 o                         
  -8   4   2         94.34         76.41        12.81 o                         
  -7   4   2        374.75        405.86        64.82 o                         
  -6   4   2         29.60         19.80         7.82 o                         
  -5   4   2         10.14          5.83         8.83 o                         
  -4   4   2        349.65        358.54        20.50 o                         
  -3   4   2       8490.02       9367.56        78.86 o                         
  -2   4   2         58.90         50.34         8.88 o                         
  -1   4   2       5869.92       6305.79       173.54 o                         
   0   4   2         75.10         65.97        12.00 o                         
   1   4   2        609.34        672.70        30.02 o                         
   2   4   2          1.69         -0.48        17.80 o                         
   3   4   2         36.05         35.38        19.25 o                         
   4   4   2       1781.96       1664.04       105.24 o                         
   5   4   2        243.10        215.84        13.25 o                         
   6   4   2          1.97         19.23        18.46 o                         
   7   4   2          5.30        -47.41        67.95 o                         
   8   4   2         33.92         88.14        16.29 o                         
   9   4   2       1118.29        981.02       141.60 o                         
  -9   5   2        187.02        181.88        44.82 o                         
  -8   5   2        190.83        179.50        12.67 o                         
  -7   5   2        713.14        870.63        97.32 o                         
  -6   5   2         10.55          7.84        14.61 o                         
  -5   5   2        355.10        324.06        12.77 o                         
  -4   5   2        112.86        132.50         7.63 o                         
  -3   5   2        586.60        616.71        17.56 o                         
  -2   5   2        181.02        167.97        11.34 o                         
  -1   5   2          9.92         23.23        18.02 o                         
   0   5   2         38.39         -6.13        25.09 o                         
   1   5   2       5244.04       5422.71        63.56 o                         
   2   5   2         59.48         40.77        19.23 o                         
   3   5   2        824.45        656.04        36.04 o                         
   4   5   2        135.87        128.82        34.39 o                         
   5   5   2        179.74        137.27        32.74 o                         
   6   5   2        438.49        412.60        48.98 o                         
   7   5   2        713.48        829.37        39.17 o                         
   8   5   2        119.33         66.69        15.80 o                         
   9   5   2        158.53        211.79        50.63 o                         
  -9   6   2        444.71        348.14       235.60 o                         
  -8   6   2         69.44         94.41        24.93 o                         
  -7   6   2        403.25        460.01        29.70 o                         
  -6   6   2         61.50         49.82        12.50 o                         
  -5   6   2         98.31        114.32        12.46 o                         
  -4   6   2        470.55        436.55        25.81 o                         
  -3   6   2          9.04          1.79        19.73 o                         
  -2   6   2        909.38        902.18        15.19 o                         
  -1   6   2        730.38        715.13        21.63 o                         
   0   6   2        317.81        360.31       128.26 o                         
   1   6   2       1204.82       1105.42        29.53 o                         
   2   6   2        218.84        161.34       115.96 o                         
   3   6   2       2030.42       2092.92       104.91 o                         
   4   6   2        594.77        603.10        59.13 o                         
   5   6   2        143.31        155.38        18.65 o                         
   6   6   2        484.76        454.65        45.06 o                         
   7   6   2        207.75        294.05        43.47 o                         
   8   6   2         34.29         26.78        16.29 o                         
   9   6   2        221.62        278.18       190.01 o                         
  -9   7   2        652.68        648.67       133.78 o                         
  -8   7   2        754.72        760.17        38.21 o                         
  -7   7   2          1.06          1.47        16.73 o                         
  -6   7   2         49.03         39.18        12.66 o                         
  -5   7   2        213.83        235.36         9.93 o                         
  -4   7   2        460.74        501.78        27.31 o                         
  -3   7   2         92.22         99.05        10.96 o                         
  -2   7   2        141.13        135.83        11.52 o                         
  -1   7   2         28.13         41.73        12.08 o                         
   0   7   2        748.49        720.75        28.93 o                         
   1   7   2        179.74        167.77        17.37 o                         
   2   7   2       1171.44       1253.13       112.07 o                         
   3   7   2       9299.61       9735.53       324.44 o                         
   4   7   2       6292.43       6090.96       173.72 o                         
   5   7   2       4391.97       4559.67       356.27 o                         
   6   7   2        290.40        323.64        84.62 o                         
   7   7   2         78.30         57.99        23.80 o                         
   8   7   2         58.75         57.69        14.81 o                         
   9   7   2          9.65        -35.47        35.47 o                         
  -9   8   2          2.80          3.59        33.58 o                         
  -8   8   2         69.33         51.79        12.29 o                         
  -7   8   2        158.01        135.37        33.01 o                         
  -6   8   2         27.58         40.23        13.41 o                         
  -5   8   2          0.54         -0.11         8.06 o                         
  -4   8   2         27.25         41.35        11.59 o                         
  -3   8   2        163.53        162.77         8.40 o                         
  -2   8   2        120.27        162.94        10.09 o                         
  -1   8   2        267.43        261.83        18.43 o                         
   0   8   2       8496.48       8566.40       110.05 o                         
   2   8   2        163.59        118.75        65.79 o                         
   3   8   2        199.14        238.26        48.68 o                         
   4   8   2          0.46          3.11        47.38 o                         
   5   8   2        821.73        876.90        99.80 o                         
   6   8   2        190.93        207.43        55.16 o                         
   7   8   2         62.37         51.08        10.89 o                         
   8   8   2          9.21        -13.90        17.87 o                         
   9   8   2          7.70         56.33        46.90 o                         
  -9   9   2        105.47        162.86        44.04 o                         
  -8   9   2        292.18        368.33        21.76 o                         
  -7   9   2        353.64        340.00        25.29 o                         
  -6   9   2        800.51        716.56        49.79 o                         
  -5   9   2         35.74         37.31        10.67 o                         
  -4   9   2       5668.23       5855.30        83.96 o                         
  -3   9   2         67.58         54.53         6.18 o                         
  -2   9   2       1363.92       1332.37        40.82 o                         
  -1   9   2         33.34         52.65         9.15 o                         
   0   9   2       7450.67       7587.39       140.57 o                         
   1   9   2       2352.77       2206.59        43.70 o                         
   2   9   2        194.80        253.22        18.86 o                         
   3   9   2          7.17         36.39        97.72 o                         
   4   9   2        322.57        299.06        16.52 o                         
   5   9   2       1541.52       1647.26        63.19 o                         
   6   9   2         35.58         56.58        13.87 o                         
   7   9   2        113.01        129.44        34.55 o                         
   8   9   2        612.71        589.05        68.13 o                         
   9   9   2        147.22         97.96        58.26 o                         
  -9  10   2         60.71         61.43        36.92 o                         
  -8  10   2        102.10         98.12        62.90 o                         
  -7  10   2        130.21        103.00        30.63 o                         
  -6  10   2        250.16        268.51        48.22 o                         
  -5  10   2         14.99          2.92         8.38 o                         
  -4  10   2        313.65        297.95        13.81 o                         
  -3  10   2       1381.42       1343.77        32.05 o                         
  -2  10   2        330.35        319.58        15.55 o                         
  -1  10   2        692.90        662.30        22.86 o                         
   0  10   2       7392.70       7354.52       127.32 o                         
   1  10   2       1112.21        946.09        21.72 o                         
   2  10   2       5745.56       5350.52        78.17 o                         
   3  10   2       4070.46       3854.10        88.27 o                         
   4  10   2        105.63        125.47        12.71 o                         
   5  10   2        800.93        885.32        43.58 o                         
   6  10   2       1818.44       1766.51       112.63 o                         
   7  10   2        123.42        106.26        19.64 o                         
   8  10   2         13.27         23.60        24.59 o                         
   9  10   2        301.51        235.60        38.30 o                         
  -9  11   2        799.01        752.08        60.15 o                         
  -8  11   2        112.22        130.08        30.42 o                         
  -7  11   2        283.42        308.80        27.50 o                         
  -6  11   2         99.50        122.44        22.34 o                         
  -5  11   2       1931.29       1942.63       104.25 o                         
  -4  11   2         84.99         76.06        10.04 o                         
  -3  11   2        442.54        421.43        25.44 o                         
  -2  11   2        146.34        159.51        10.37 o                         
  -1  11   2       3568.93       3378.36        90.57 o                         
   0  11   2        567.63        680.52        23.33 o                         
   1  11   2         35.61         52.36        10.55 o                         
   2  11   2          3.88          6.26         9.88 o                         
   3  11   2       3336.74       3152.73        99.88 o                         
   4  11   2         83.10        183.24        56.98 o                         
   5  11   2         71.38         68.72        13.45 o                         
   6  11   2        247.12        157.39        37.71 o                         
   7  11   2         39.02         32.52        13.38 o                         
   8  11   2         22.70         14.63        29.96 o                         
   9  11   2         86.54        133.95        51.00 o                         
  -9  12   2          2.49         24.23        29.28 o                         
  -8  12   2        104.22        118.65        22.67 o                         
  -7  12   2        572.42        481.53        77.09 o                         
  -6  12   2        320.78        350.61        70.50 o                         
  -5  12   2         46.37         77.40        10.31 o                         
  -4  12   2        368.33        355.83        19.71 o                         
  -3  12   2        202.36        179.81        14.56 o                         
  -2  12   2       3516.37       3276.85        75.54 o                         
  -1  12   2        545.85        465.38        22.75 o                         
   0  12   2        173.89        150.38        10.14 o                         
   1  12   2        637.61        581.47        28.02 o                         
   2  12   2        969.06        892.74        57.35 o                         
   3  12   2         23.62          6.29        14.09 o                         
   4  12   2        134.60         72.69        27.60 o                         
   5  12   2        302.55        279.96        12.66 o                         
   6  12   2         11.68        -36.68        47.04 o                         
   7  12   2         23.63         38.20        12.98 o                         
   8  12   2         87.49        112.58        35.41 o                         
   9  12   2          1.89         31.67        31.14 o                         
  -9  13   2        146.07        161.95        57.63 o                         
  -8  13   2          0.27        -23.78        23.78 o                         
  -7  13   2          4.59        -20.36        20.36 o                         
  -6  13   2          2.40         -4.78        17.05 o                         
  -5  13   2       1471.41       1424.61        81.65 o                         
  -4  13   2        127.67        123.33        26.87 o                         
  -3  13   2        119.39        107.96        16.70 o                         
  -2  13   2        325.29        319.05        10.41 o                         
  -1  13   2       6463.11       7000.70       160.17 o                         
   0  13   2         11.24         18.73         9.36 o                         
   1  13   2         16.83         31.55        38.94 o                         
   2  13   2       1283.93       1175.25        41.67 o                         
   3  13   2         89.99         88.48        15.08 o                         
   4  13   2        307.30        292.50        25.42 o                         
   5  13   2        303.60        260.12        62.95 o                         
   6  13   2         40.79         33.46        36.27 o                         
   7  13   2         26.45         30.50        36.09 o                         
   8  13   2        158.70        217.40        30.31 o                         
  -9  14   2          0.05         55.22        45.83 o                         
  -8  14   2         45.25        -34.03        69.96 o                         
  -7  14   2       1598.55       1598.75        70.82 o                         
  -6  14   2         49.50         65.36        28.08 o                         
  -5  14   2       1646.64       1620.54       135.38 o                         
  -4  14   2         19.03         24.24        12.80 o                         
  -3  14   2       2481.46       2313.34       112.72 o                         
  -2  14   2        418.40        432.57        29.40 o                         
  -1  14   2       4300.01       5029.24       140.27 o                         
   0  14   2         76.36         98.50         9.44 o                         
   1  14   2      10535.67      10559.64       152.57 o                         
   2  14   2        145.52        128.40        19.91 o                         
   3  14   2         31.57         31.71        14.22 o                         
   4  14   2        539.61        528.50        23.87 o                         
   5  14   2        579.60        535.68        53.58 o                         
   6  14   2         17.58         29.26        26.19 o                         
   7  14   2        589.91        568.25        46.32 o                         
   8  14   2        250.26        459.94        78.85 o                         
  -8  15   2         41.95         55.56        30.07 o                         
  -7  15   2         38.18         -2.74        22.71 o                         
  -6  15   2         69.82         45.07        21.31 o                         
  -5  15   2       1330.24       1535.51       103.92 o                         
  -4  15   2         48.28         57.02        12.93 o                         
  -3  15   2        797.44        883.11        36.62 o                         
  -2  15   2       1669.56       1845.31        69.35 o                         
  -1  15   2        406.72        385.96        24.67 o                         
   0  15   2         65.87         86.85         7.55 o                         
   1  15   2       3248.24       3196.78        41.79 o                         
   2  15   2          9.70         35.16        15.18 o                         
   3  15   2         71.87        106.01        20.31 o                         
   4  15   2        615.02        596.48        55.95 o                         
   5  15   2        284.81        267.71        71.10 o                         
   6  15   2         18.74         23.32        29.18 o                         
   7  15   2        231.41        277.25       117.63 o                         
   8  15   2          8.12        -13.02        28.23 o                         
  -8  16   2         80.13         48.11        21.09 o                         
  -7  16   2        165.04        160.70        48.59 o                         
  -6  16   2        101.46         55.57        42.73 o                         
  -5  16   2         40.97         77.12        29.82 o                         
  -4  16   2        357.21        421.49        54.22 o                         
  -3  16   2        331.69        294.17        17.16 o                         
  -2  16   2        669.08        820.00        70.88 o                         
  -1  16   2          1.78          8.06         9.02 o                         
   0  16   2        102.10         78.52        10.71 o                         
   1  16   2        804.88        866.29        27.65 o                         
   2  16   2       3039.19       2872.01        70.53 o                         
   3  16   2        654.47        581.24        17.84 o                         
   4  16   2          0.85         32.80        36.60 o                         
   5  16   2        816.84        803.95        78.44 o                         
   6  16   2        498.23        473.29        32.85 o                         
   7  16   2       1268.48       1260.22       104.84 o                         
   8  16   2         37.27         47.36        32.50 o                         
  -8  17   2          0.05        -29.14        29.14 o                         
  -7  17   2         33.11         17.01        19.66 o                         
  -6  17   2         12.17          3.16        30.27 o                         
  -5  17   2        106.42        111.69        18.18 o                         
  -4  17   2        608.63        658.31        77.06 o                         
  -3  17   2         13.00         -3.12        12.04 o                         
  -2  17   2         61.11         56.01        12.44 o                         
  -1  17   2         57.28         45.60         9.27 o                         
   0  17   2        621.86        687.82        40.51 o                         
   1  17   2        101.30         89.64        10.99 o                         
   2  17   2        753.91        737.34        23.50 o                         
   3  17   2         60.78         74.03        14.58 o                         
   4  17   2         14.73         19.90        14.45 o                         
   5  17   2        137.84        132.55        16.92 o                         
   6  17   2          3.53         61.93        30.69 o                         
   7  17   2        172.16         88.70        28.38 o                         
   8  17   2        397.09        440.13        92.65 o                         
  -8  18   2         98.98          5.39        70.68 o                         
  -7  18   2         10.41         89.73        29.18 o                         
  -6  18   2       1144.58       1222.62        66.04 o                         
  -5  18   2         43.53         11.56        18.93 o                         
  -4  18   2         15.27         23.92        12.78 o                         
  -3  18   2         11.92        -27.25        39.04 o                         
  -2  18   2          5.86        -10.98        10.98 o                         
  -1  18   2        177.19        161.19        14.10 o                         
   0  18   2       3985.69       4531.33        97.34 o                         
   1  18   2          0.09         -3.64        12.25 o                         
   2  18   2       2091.29       1961.02        42.98 o                         
   3  18   2        881.66        798.42        27.91 o                         
   4  18   2         88.96        121.54        36.50 o                         
   5  18   2        271.48        268.38        83.82 o                         
   6  18   2       1116.86       1235.16       113.81 o                         
   7  18   2        221.30        234.17        32.78 o                         
   8  18   2         76.08        -31.93        31.93 o                         
  -8  19   2         61.07         40.70        30.12 o                         
  -7  19   2         17.60        -12.63        18.23 o                         
  -6  19   2        161.46        152.12        40.08 o                         
  -5  19   2        110.44        157.84        67.04 o                         
  -4  19   2        872.38        888.98       104.03 o                         
  -3  19   2         11.80        -15.30        15.30 o                         
  -2  19   2        616.18        680.25        25.04 o                         
  -1  19   2         19.35         25.57        10.33 o                         
   0  19   2        911.89        847.80        19.36 o                         
   1  19   2        320.46        313.43        14.99 o                         
   2  19   2        135.55        140.21        14.17 o                         
   3  19   2       1098.21       1013.95        46.28 o                         
   4  19   2       1072.35       1052.38       100.46 o                         
   5  19   2        276.29        301.77       120.58 o                         
   6  19   2         59.37        107.76        33.61 o                         
   7  19   2        385.49        370.51        27.20 o                         
   8  19   2        371.71        422.81        47.15 o                         
  -8  20   2        322.71        295.55        53.47 o                         
  -7  20   2       2877.38       2739.08       427.86 o                         
  -6  20   2        206.37        235.23        86.23 o                         
  -5  20   2          5.97         -2.35        16.03 o                         
  -4  20   2         51.03         16.94        14.99 o                         
  -3  20   2        364.37        325.69        18.51 o                         
  -2  20   2        448.98        410.32        19.09 o                         
  -1  20   2        293.66        272.78        24.58 o                         
   0  20   2         34.98          7.21        18.72 o                         
   1  20   2       3024.36       2750.29       118.53 o                         
   2  20   2         13.99         33.28        25.66 o                         
   3  20   2       1251.43       1188.06        31.92 o                         
   4  20   2        426.64        387.42        60.12 o                         
   5  20   2       2840.97       3041.61        78.29 o                         
   6  20   2        481.68        669.52        55.88 o                         
   7  20   2        126.97        146.92        35.72 o                         
   8  20   2        277.85        296.01        28.45 o                         
  -8  21   2        122.39        108.33        34.63 o                         
  -7  21   2        884.66        856.88        55.54 o                         
  -6  21   2        106.53         86.92        24.64 o                         
  -5  21   2       1859.61       2115.17        83.19 o                         
  -4  21   2       1141.82       1247.29        95.70 o                         
  -3  21   2          4.97        -14.20        14.20 o                         
  -2  21   2        164.86        205.91        52.56 o                         
  -1  21   2        968.26        952.95        68.68 o                         
   0  21   2       2013.94       1902.23        62.12 o                         
   1  21   2       1759.84       1820.22        59.84 o                         
   2  21   2       4762.05       4655.25       137.16 o                         
   3  21   2      10747.09       9800.20       418.47 o                         
   4  21   2       2639.37       2646.05       185.22 o                         
   5  21   2       3627.50       3790.13       138.27 o                         
   6  21   2        813.71        763.97        65.45 o                         
   7  21   2        483.35        490.69        86.07 o                         
   8  21   2        316.26        212.23        23.91 o                         
  -8  22   2        264.81        216.68        26.75 o                         
  -7  22   2       2777.46       2686.99       378.97 o                         
  -6  22   2          3.65        -11.04        30.04 o                         
  -5  22   2         13.42         -3.31        16.13 o                         
  -4  22   2         71.74         79.27        15.21 o                         
  -3  22   2       1530.37       1464.14        72.01 o                         
  -2  22   2        374.28        409.87        68.53 o                         
  -1  22   2          0.35         28.69        14.79 o                         
   0  22   2       1285.42       1358.53        45.75 o                         
   1  22   2        754.12        748.84        31.88 o                         
   2  22   2         93.53         80.52        10.49 o                         
   3  22   2       1141.52       1007.12        83.29 o                         
   4  22   2         18.25         54.16        30.17 o                         
   5  22   2       2525.24       2566.35       162.09 o                         
   6  22   2          8.92        -25.19        25.19 o                         
   7  22   2         19.85         57.66        43.21 o                         
  -7  23   2         36.28         14.08        17.90 o                         
  -6  23   2          9.52         67.19        23.20 o                         
  -5  23   2        903.02        832.24        56.52 o                         
  -4  23   2          2.55          1.67        24.74 o                         
  -3  23   2         88.93         57.16        63.24 o                         
  -2  23   2        198.79        233.01        26.17 o                         
  -1  23   2       7064.53       7865.58       177.41 o                         
   0  23   2        482.36        432.95        21.91 o                         
   1  23   2       2263.83       2203.11        63.91 o                         
   2  23   2       1423.13       1353.61        96.28 o                         
   3  23   2       5188.51       5118.89       189.98 o                         
   4  23   2         48.98         70.28        36.33 o                         
   5  23   2        655.31        751.07        52.20 o                         
   6  23   2         75.24        107.73        40.35 o                         
   7  23   2         32.70        -16.06        33.65 o                         
  -7  24   2          0.90        -21.22        21.22 o                         
  -6  24   2        625.25        628.80        51.58 o                         
  -5  24   2         58.92         71.84        20.18 o                         
  -4  24   2        326.60        328.42        53.63 o                         
  -3  24   2       1806.40       1768.38        97.26 o                         
  -2  24   2        715.29        714.29        69.21 o                         
  -1  24   2        116.87         89.40        14.21 o                         
   0  24   2       1256.57       1328.99        31.92 o                         
   1  24   2         61.09         66.46        24.60 o                         
   2  24   2        165.94        137.12        63.45 o                         
   3  24   2        411.57        428.19        66.65 o                         
   4  24   2         98.34         61.19        19.06 o                         
   5  24   2         21.72         13.73        34.31 o                         
   6  24   2        118.84        127.90        26.35 o                         
   7  24   2         44.17         84.59        46.60 o                         
  -7  25   2        212.31        222.89        50.68 o                         
  -6  25   2       1095.28       1083.45        92.48 o                         
  -5  25   2        628.31        648.08        36.38 o                         
  -4  25   2       1974.10       1897.74        76.56 o                         
  -3  25   2        368.42        371.78       147.30 o                         
  -2  25   2       1060.76       1134.90        75.69 o                         
  -1  25   2         21.81         32.95        19.09 o                         
   0  25   2       1849.05       1655.78        47.35 o                         
   1  25   2       1614.59       1681.49        97.16 o                         
   2  25   2        579.33        628.29        62.45 o                         
   3  25   2        149.16        163.73        57.25 o                         
   4  25   2        294.20        317.83        18.52 o                         
   5  25   2         23.09         20.63        18.67 o                         
   6  25   2        165.98        134.90        29.91 o                         
   7  25   2          3.50         22.59        39.69 o                         
  -7  26   2        104.78         62.42        45.14 o                         
  -6  26   2        224.22        190.11        52.86 o                         
  -5  26   2         12.68         51.04        52.96 o                         
  -4  26   2         74.88        103.29        24.13 o                         
  -3  26   2         44.33         52.95        26.32 o                         
  -2  26   2        215.09        257.97        64.93 o                         
  -1  26   2          0.50          1.87        24.62 o                         
   0  26   2        188.86        159.69        32.80 o                         
   1  26   2        399.81        416.85        60.67 o                         
   2  26   2        261.63        225.89        55.80 o                         
   3  26   2        226.91        276.45        92.87 o                         
   4  26   2         80.50         81.39        18.97 o                         
   5  26   2         26.10          9.34        64.62 o                         
   6  26   2          2.65         40.99        32.50 o                         
   7  26   2          0.17        -29.09        29.09 o                         
  -7  27   2         60.99         70.52        29.81 o                         
  -6  27   2        371.11        304.95        56.81 o                         
  -5  27   2         11.05        -19.90        19.90 o                         
  -4  27   2        806.47        843.73        50.98 o                         
  -3  27   2         49.84         49.30        18.98 o                         
  -2  27   2        475.40        479.65        63.17 o                         
  -1  27   2          5.28          3.06        15.06 o                         
   0  27   2       1601.99       1438.73        53.77 o                         
   1  27   2        134.86        130.53        12.15 o                         
   2  27   2        294.44        217.22        71.18 o                         
   3  27   2         32.07         28.61        13.62 o                         
   4  27   2          0.10         44.59        60.71 o                         
   5  27   2         72.91         88.19        16.79 o                         
   6  27   2         84.05         85.84        39.42 o                         
  -6  28   2        187.17         64.32        43.74 o                         
  -5  28   2         70.08         58.90        23.52 o                         
  -4  28   2        874.78        885.53        46.17 o                         
  -3  28   2         22.90         46.54        16.46 o                         
  -2  28   2       1084.98       1026.26        44.56 o                         
  -1  28   2         93.41        138.18        35.32 o                         
   0  28   2       1221.12       1159.58        27.99 o                         
   1  28   2        117.70         96.23        37.99 o                         
   2  28   2        700.35        650.74        26.38 o                         
   3  28   2         31.30         27.87        11.31 o                         
   4  28   2        339.12        380.94       111.14 o                         
   5  28   2         15.09         -2.26        39.17 o                         
   6  28   2        726.31        729.73       149.68 o                         
  -6  29   2        265.47        212.42        46.80 o                         
  -5  29   2        326.38        356.35        32.80 o                         
  -4  29   2        425.57        389.88       113.20 o                         
  -3  29   2         22.53         63.17        21.74 o                         
  -2  29   2        536.20        478.09        22.36 o                         
  -1  29   2        338.65        300.13        15.18 o                         
   0  29   2        638.80        617.77        24.38 o                         
   1  29   2         95.81         87.98        33.99 o                         
   2  29   2          4.55         14.22        19.66 o                         
   3  29   2        347.54        372.24        47.87 o                         
   4  29   2        336.30        322.84        94.49 o                         
   5  29   2          0.79         14.22        25.29 o                         
   6  29   2        658.76        777.99        59.68 o                         
  -5  30   2         10.45          3.92        27.70 o                         
  -4  30   2        168.54        135.56        27.03 o                         
  -3  30   2        304.36        339.01        62.49 o                         
  -2  30   2         44.73         27.25        20.17 o                         
  -1  30   2         29.25         43.87        12.43 o                         
   0  30   2        287.92        347.89        18.86 o                         
   1  30   2        975.88        837.56        54.54 o                         
   2  30   2          1.39         18.18        25.66 o                         
   3  30   2         91.39         80.60        16.56 o                         
   4  30   2        261.98        292.36        23.45 o                         
   5  30   2       1174.44       1348.57       155.29 o                         
   6  30   2          6.28        -31.12        31.12 o                         
  -6  31   2         93.78         90.84        47.45 o                         
  -5  31   2         18.20         36.34        23.70 o                         
  -4  31   2          1.88         44.08        28.83 o                         
  -3  31   2         53.06         31.91        17.37 o                         
  -2  31   2         25.54         68.91        39.44 o                         
  -1  31   2         17.13         18.32        28.68 o                         
   0  31   2          5.17         36.64        24.27 o                         
   1  31   2          4.67         17.40        41.26 o                         
   2  31   2          0.18        -14.78        32.20 o                         
   3  31   2         42.88        112.78        16.97 o                         
   4  31   2         46.78         77.89        20.84 o                         
   5  31   2          1.67        -19.34        27.11 o                         
  -5  32   2          7.15         62.64        40.19 o                         
  -4  32   2          1.86        -21.01        33.14 o                         
  -3  32   2        477.33        504.03        25.08 o                         
  -2  32   2         20.73         11.87        17.53 o                         
  -1  32   2         30.49         48.18        34.94 o                         
   0  32   2         74.72         55.32        21.98 o                         
   1  32   2        836.71        807.44        98.41 o                         
   2  32   2        642.15        658.42        44.26 o                         
   3  32   2        795.89        922.24        69.43 o                         
   4  32   2        105.31        109.47        26.84 o                         
   5  32   2         34.19         62.51        27.44 o                         
  -5  33   2        474.51        463.59        45.80 o                         
  -4  33   2        114.64        126.77        18.71 o                         
  -3  33   2         59.91         52.05        25.03 o                         
  -2  33   2         98.07         80.85        53.18 o                         
  -1  33   2        324.58        406.52       119.20 o                         
   0  33   2         12.32        164.42        31.88 o                         
   1  33   2         19.07        -15.78        16.79 o                         
   2  33   2        305.08        315.54        22.14 o                         
   3  33   2        742.75        859.29       124.83 o                         
   4  33   2         24.75         53.44        27.84 o                         
   5  33   2        614.70        696.97        49.50 o                         
  -4  34   2        188.70        142.50        35.24 o                         
  -3  34   2          9.81         20.86        16.51 o                         
  -2  34   2        527.46        641.63        42.34 o                         
  -1  34   2        165.68        161.93        20.12 o                         
   0  34   2        265.14        298.26        36.45 o                         
   1  34   2         58.34         64.04        17.86 o                         
   2  34   2        490.26        492.60        32.31 o                         
   3  34   2        137.67         77.25        35.29 o                         
   4  34   2         52.30          7.85        49.76 o                         
  -4  35   2        264.63        325.81        31.90 o                         
  -3  35   2         16.80         13.41        19.65 o                         
  -2  35   2         82.18         76.43        23.03 o                         
  -1  35   2         11.21         12.36        31.24 o                         
   0  35   2        630.37        695.19        67.49 o                         
   1  35   2        149.88         61.35        23.45 o                         
   2  35   2          9.66          4.57        38.20 o                         
   3  35   2          5.43         54.28        23.52 o                         
   4  35   2        146.20         89.16        41.57 o                         
  -4  36   2         24.34         -3.69        27.37 o                         
  -3  36   2         39.96          1.35        19.89 o                         
  -2  36   2        179.50        265.09        38.80 o                         
  -1  36   2         13.61        127.79        29.36 o                         
   0  36   2         17.36         75.53        37.65 o                         
   1  36   2          8.69          8.22        19.20 o                         
   2  36   2          9.85         64.85        27.72 o                         
   3  36   2          0.23        -29.98        29.98 o                         
  -3  37   2         21.64          6.76        40.16 o                         
  -2  37   2         61.84        -19.56        27.63 o                         
  -1  37   2         10.23         34.74        26.42 o                         
   0  37   2          6.11        -12.77        31.29 o                         
   2  37   2        769.24       1179.21       238.77 o                         
   3  37   2         28.07         -5.99        26.31 o                         
  -2  38   2         28.62         68.20        41.83 o                         
  -1  38   2          2.95        -22.68        22.68 o                         
   0  38   2         34.90         -6.49        29.96 o                         
   1  38   2        748.04        895.73        65.35 o                         
   2  38   2          1.45        -26.69        30.79 o                         
  -1  39   2        874.66        803.68        61.81 o                         
   0  39   2         20.25         46.93        36.37 o                         
   1  39   2        108.75         96.63        51.25 o                         
  -9   1   3          0.27          2.25        19.60 o                         
  -8   1   3        285.13        202.05        46.68 o                         
  -7   1   3        508.12        503.31        33.00 o                         
  -6   1   3       3998.68       4279.65        57.47 o                         
  -5   1   3       1858.96       1727.29        54.43 o                         
  -4   1   3       3729.37       3997.98        72.84 o                         
  -3   1   3       1241.43       1273.67        24.53 o                         
  -2   1   3          4.61          2.48         9.05 o                         
  -1   1   3        332.49        295.49        13.45 o                         
   0   1   3        938.95        864.63        28.42 o                         
   1   1   3         58.01         44.47        16.94 o                         
   2   1   3       1220.00       1104.77        32.25 o                         
   3   1   3          2.22         61.83        97.89 o                         
   4   1   3        102.68        121.39        32.33 o                         
   5   1   3        137.63        113.88        26.86 o                         
   6   1   3         87.95         19.90        34.54 o                         
   7   1   3       1344.67       1482.59        64.50 o                         
   8   1   3         63.71         21.21        21.76 o                         
   9   1   3        633.90        675.65       100.15 o                         
  -9   2   3        118.64         88.93        36.21 o                         
  -8   2   3         48.56         61.55        15.23 o                         
  -7   2   3        210.72        213.13        93.01 o                         
  -6   2   3       1300.02       1373.49        63.53 o                         
  -5   2   3         93.04         95.79         7.48 o                         
  -4   2   3       6726.66       6692.79       119.47 o                         
  -3   2   3        262.09        233.90        10.77 o                         
  -2   2   3       3158.54       3353.26        33.53 o                         
  -1   2   3        289.47        285.80        15.14 o                         
   0   2   3       2348.93       2339.34        27.64 o                         
   1   2   3       3514.09       3138.34        80.36 o                         
   2   2   3         31.78         47.75        10.87 o                         
   3   2   3       1549.21       1344.30        67.42 o                         
   4   2   3        356.63        335.55        73.99 o                         
   5   2   3         54.48         80.11        22.00 o                         
   6   2   3         50.85         28.85        19.12 o                         
   7   2   3         13.02          0.99        32.27 o                         
   8   2   3        330.36        338.38        44.56 o                         
   9   2   3       1495.78       1372.28       196.50 o                         
  -9   3   3        106.99         67.11        52.45 o                         
  -8   3   3          0.68          5.12        11.10 o                         
  -7   3   3        579.72        567.59        45.10 o                         
  -6   3   3        171.18        181.60        41.93 o                         
  -5   3   3        238.98        257.23        21.83 o                         
  -4   3   3        617.25        631.97        36.42 o                         
  -3   3   3        216.80        276.49        11.17 o                         
  -2   3   3        301.23        315.84        10.89 o                         
  -1   3   3       4076.04       3998.80        38.55 o                         
   0   3   3        115.24        127.13        13.82 o                         
   1   3   3        499.80        422.88        12.63 o                         
   3   3   3       1466.65       1369.22        46.91 o                         
   4   3   3       1073.39        956.01        45.11 o                         
   5   3   3        446.13        369.69        22.66 o                         
   6   3   3         89.23        124.44        37.91 o                         
   7   3   3        719.06        808.50       107.92 o                         
   8   3   3        295.25        322.50        25.44 o                         
   9   3   3       1157.33       1041.99       150.70 o                         
  -9   4   3        115.95         72.01        30.38 o                         
  -8   4   3          0.20         14.10        23.29 o                         
  -7   4   3          7.49         10.40        23.61 o                         
  -6   4   3        147.43        161.95        43.27 o                         
  -5   4   3        939.02        931.24        25.08 o                         
  -4   4   3        883.49        871.10        19.81 o                         
  -3   4   3        688.33        647.48        19.42 o                         
  -2   4   3        333.25        321.24        11.69 o                         
  -1   4   3        534.22        564.61        12.24 o                         
   0   4   3        611.26        614.87        23.15 o                         
   1   4   3         93.93         60.62        13.01 o                         
   2   4   3        237.20        163.37        45.54 o                         
   3   4   3       3178.61       3111.36       143.52 o                         
   4   4   3        116.51         85.47        15.85 o                         
   5   4   3         86.16         70.20        10.71 o                         
   6   4   3       1258.18       1338.07       116.54 o                         
   7   4   3        553.09        584.07        31.77 o                         
   8   4   3        880.91        849.59        49.65 o                         
   9   4   3         18.44          0.39        16.90 o                         
  -9   5   3          7.94        -22.48        22.48 o                         
  -8   5   3          1.52         -1.22        13.93 o                         
  -7   5   3          4.49          0.69         9.87 o                         
  -6   5   3        113.48        107.67        26.10 o                         
  -5   5   3         80.84        111.42        10.63 o                         
  -4   5   3        517.55        544.34        31.88 o                         
  -3   5   3        573.07        566.22        16.42 o                         
  -2   5   3         98.68        115.25         9.52 o                         
  -1   5   3         16.44         81.56        27.93 o                         
   1   5   3        170.36        194.69        19.15 o                         
   3   5   3       6256.46       6297.16       183.16 o                         
   4   5   3       1210.56       1127.53        45.60 o                         
   5   5   3        869.23        971.74       105.02 o                         
   6   5   3        203.55        219.52        48.44 o                         
   7   5   3        204.71        148.20        62.59 o                         
   8   5   3        444.39        473.18        23.45 o                         
   9   5   3         89.87        104.84        43.01 o                         
  -9   6   3        146.11        141.22        34.84 o                         
  -8   6   3        451.01        369.38        76.43 o                         
  -7   6   3         54.86         43.52        12.20 o                         
  -6   6   3         16.07         33.93        13.62 o                         
  -5   6   3        304.51        353.98        26.26 o                         
  -4   6   3        344.25        310.44        19.68 o                         
  -3   6   3       1645.26       1697.84        23.43 o                         
  -2   6   3          1.42          4.09        14.02 o                         
  -1   6   3        525.42        599.30        18.56 o                         
   0   6   3        385.50        378.77        13.98 o                         
   1   6   3       2536.58       2495.33       207.62 o                         
   2   6   3       5911.92       5786.08        92.20 o                         
   3   6   3        131.52        125.61        14.26 o                         
   4   6   3       1072.01       1132.59        93.05 o                         
   5   6   3        693.58        769.50        50.93 o                         
   6   6   3       1839.60       1730.52       174.98 o                         
   7   6   3        153.13        198.78        64.08 o                         
   8   6   3         11.23         47.63        18.20 o                         
  -9   7   3          0.39        -11.91        32.02 o                         
  -8   7   3        585.67        560.33        86.88 o                         
  -7   7   3         45.97         29.64        18.01 o                         
  -6   7   3        342.65        440.26        64.01 o                         
  -5   7   3        528.00        532.71        15.99 o                         
  -4   7   3        314.62        301.33        13.75 o                         
  -3   7   3        913.90        917.02        27.81 o                         
  -2   7   3        660.38        662.56        19.04 o                         
  -1   7   3         81.00         75.96         9.75 o                         
   0   7   3       1523.81       1533.11        61.16 o                         
   1   7   3       4940.05       5514.75       146.97 o                         
   2   7   3      23878.21      25125.80       966.66 o                         
   3   7   3       4738.96       4894.10       127.81 o                         
   4   7   3          0.49         26.52        41.74 o                         
   5   7   3         73.66         46.63        51.56 o                         
   6   7   3        430.00        497.31        83.38 o                         
   7   7   3          0.29         -9.57        18.76 o                         
   8   7   3        498.63        530.39        85.99 o                         
  -9   8   3        170.32         77.02        48.43 o                         
  -8   8   3       2462.10       2388.84        96.51 o                         
  -7   8   3          0.06         10.41        15.06 o                         
  -6   8   3          2.30         -9.37        10.85 o                         
  -5   8   3         48.98         45.81         7.42 o                         
  -4   8   3         87.40         57.53         8.74 o                         
  -3   8   3         14.47          3.43         6.94 o                         
  -2   8   3       1100.76       1139.33        19.00 o                         
  -1   8   3        463.77        453.91        14.15 o                         
   0   8   3       9501.23       7052.33       407.18 o                         
   1   8   3       3391.52       3208.31        90.65 o                         
   2   8   3         47.83         18.05        11.84 o                         
   3   8   3       3531.90       3390.27        93.80 o                         
   4   8   3      11745.43      12455.03       141.68 o                         
   5   8   3        250.93        203.77        66.78 o                         
   6   8   3         12.97        -45.50        61.14 o                         
   7   8   3        498.25        569.01        27.54 o                         
   8   8   3        464.82        425.60        31.54 o                         
  -9   9   3         51.25         40.59        30.22 o                         
  -8   9   3        419.67        449.64        70.92 o                         
  -7   9   3        183.34        211.48        46.60 o                         
  -6   9   3         29.82         47.72        12.30 o                         
  -5   9   3          7.54         15.68         8.39 o                         
  -4   9   3        322.51        357.20        15.67 o                         
  -3   9   3        379.57        358.59         9.67 o                         
  -2   9   3        778.46        780.55        14.70 o                         
  -1   9   3         31.90         31.11        11.71 o                         
   0   9   3          9.13         14.27        13.56 o                         
   1   9   3       1258.44       1047.77        47.18 o                         
   2   9   3      18878.59      19917.64       693.65 o                         
   3   9   3          2.21          5.24        18.04 o                         
   4   9   3       1433.34       1558.32       105.43 o                         
   5   9   3        226.38        258.76       124.74 o                         
   6   9   3        383.66        469.86        60.31 o                         
   7   9   3         55.41         36.58        61.43 o                         
   8   9   3          0.43         59.58        23.68 o                         
   9   9   3        145.91        181.18        65.40 o                         
  -9  10   3          3.30        -38.21        38.21 o                         
  -8  10   3        308.95        355.96       104.40 o                         
  -7  10   3         46.55         24.36        13.90 o                         
  -6  10   3         30.87         66.73        31.12 o                         
  -5  10   3         95.15         94.54         8.80 o                         
  -4  10   3       2692.71       2682.67        60.54 o                         
  -3  10   3        236.85        245.92        17.97 o                         
  -2  10   3        307.03        348.16        18.26 o                         
  -1  10   3        199.61        160.98        12.79 o                         
   0  10   3        250.15        180.92        13.63 o                         
   1  10   3       2491.98       2142.63       160.41 o                         
   2  10   3        421.86        392.02        43.65 o                         
   3  10   3        683.21        672.11        68.38 o                         
   4  10   3          0.79         19.69        38.85 o                         
   5  10   3        227.53        245.53        80.39 o                         
   6  10   3        638.96        661.55       107.57 o                         
   7  10   3        303.08        244.50        46.18 o                         
   8  10   3         26.45         58.16        27.40 o                         
  -9  11   3         36.04         75.13        45.60 o                         
  -8  11   3          2.76         26.65        42.11 o                         
  -7  11   3        139.60         92.89        21.68 o                         
  -6  11   3       1340.91       1401.05        83.04 o                         
  -5  11   3         38.40         75.87        10.14 o                         
  -4  11   3          2.63         10.05        13.84 o                         
  -3  11   3        850.97        921.79        29.23 o                         
  -2  11   3       2059.85       1900.81        42.64 o                         
  -1  11   3        228.97        214.55        13.23 o                         
   0  11   3        185.65        214.97        13.16 o                         
   1  11   3       4503.05       4360.11        94.72 o                         
   2  11   3        919.25        805.68        20.68 o                         
   3  11   3        149.26        156.18        16.55 o                         
   4  11   3        109.57        176.18        51.41 o                         
   5  11   3        161.64        239.64       112.26 o                         
   6  11   3        307.81        334.32       133.67 o                         
   7  11   3          9.78        -11.01        29.36 o                         
   8  11   3        268.32        255.98        33.05 o                         
  -9  12   3        642.21        566.85        50.95 o                         
  -8  12   3         73.67         48.64        20.11 o                         
  -7  12   3        618.11        671.04        71.61 o                         
  -6  12   3          0.03         -9.07        13.03 o                         
  -5  12   3       2472.85       2530.27        57.40 o                         
  -4  12   3          3.75          9.96        12.14 o                         
  -3  12   3       3331.73       3347.16       134.16 o                         
  -2  12   3        725.59        676.73        34.16 o                         
  -1  12   3       2226.62       2311.98        57.48 o                         
   0  12   3         27.08         16.35         9.27 o                         
   1  12   3       1062.80       1033.16        36.76 o                         
   2  12   3       1171.63       1058.43        33.61 o                         
   3  12   3        340.30        308.08        24.80 o                         
   4  12   3        404.04        373.00        87.10 o                         
   5  12   3        126.99        152.30        41.75 o                         
   6  12   3         93.99         79.87        44.86 o                         
   7  12   3         33.22         48.37        23.27 o                         
   8  12   3        203.24        239.05        50.40 o                         
  -9  13   3        223.70        333.60        29.43 o                         
  -8  13   3          3.85        -11.68        36.09 o                         
  -7  13   3        253.72        329.04        30.43 o                         
  -6  13   3         11.02         15.04        15.03 o                         
  -5  13   3         24.99         36.35        12.18 o                         
  -4  13   3        156.77        168.99        12.96 o                         
  -3  13   3      18794.99      18790.68       850.34 o                         
  -2  13   3        141.90        113.58        10.49 o                         
  -1  13   3       6737.24       7299.58       159.40 o                         
   0  13   3       1787.32       1626.99        63.80 o                         
   1  13   3       3246.58       3059.99        70.63 o                         
   2  13   3         86.65         78.92        11.40 o                         
   3  13   3       2317.96       2257.86        42.41 o                         
   4  13   3        805.10        701.03        42.47 o                         
   5  13   3        104.36        105.84        32.26 o                         
   6  13   3        531.89        505.11        36.50 o                         
   7  13   3        867.29        966.14        85.09 o                         
   8  13   3         15.82         39.76        25.18 o                         
  -8  14   3        122.30         75.93        47.74 o                         
  -7  14   3         35.49        -14.93        31.19 o                         
  -6  14   3        338.50        422.70        70.08 o                         
  -5  14   3       3090.30       3239.11       150.50 o                         
  -4  14   3         28.20         25.33         8.02 o                         
  -3  14   3       2667.49       3029.63        42.16 o                         
  -2  14   3        367.26        368.15        27.94 o                         
  -1  14   3          7.82         14.06        12.66 o                         
   0  14   3         78.79         93.23        35.60 o                         
   1  14   3       2599.52       2322.03        87.38 o                         
   2  14   3          2.22        -14.37        47.50 o                         
   3  14   3          7.66         38.92        42.24 o                         
   4  14   3        128.44         99.76        50.45 o                         
   5  14   3        486.12        568.69        57.40 o                         
   6  14   3         15.50         28.48       106.13 o                         
   7  14   3        808.92        775.48        69.38 o                         
   8  14   3        231.33        293.11        54.39 o                         
  -8  15   3         82.10         13.70        42.90 o                         
  -7  15   3         99.00        170.62        22.82 o                         
  -6  15   3         69.04         96.37        29.17 o                         
  -5  15   3        866.56        949.94        78.72 o                         
  -4  15   3        243.17        230.76        47.42 o                         
  -3  15   3       2818.09       3408.91        67.44 o                         
  -2  15   3       2245.69       2054.61        86.28 o                         
  -1  15   3         34.78         41.78        12.38 o                         
   0  15   3          8.39         -2.15        10.54 o                         
   1  15   3         46.81         73.69        29.75 o                         
   2  15   3         61.36         55.88        12.39 o                         
   3  15   3        907.12        894.19        30.04 o                         
   4  15   3       1495.30       1495.47       102.33 o                         
   5  15   3         34.29         31.23        46.37 o                         
   6  15   3         41.13         49.19        14.47 o                         
   7  15   3          0.11         58.47        29.88 o                         
   8  15   3        218.40        240.95       166.28 o                         
  -8  16   3        118.12        149.57        17.43 o                         
  -7  16   3        215.00        159.89        51.00 o                         
  -6  16   3         15.05        -11.61        28.43 o                         
  -5  16   3        401.38        405.07        60.26 o                         
  -4  16   3        172.28        161.79        34.68 o                         
  -3  16   3        962.47       1047.19        45.42 o                         
  -2  16   3         42.58         33.58        12.07 o                         
  -1  16   3       1126.72       1033.11        36.65 o                         
   0  16   3        827.98        826.02        58.36 o                         
   1  16   3        891.59        813.50        57.87 o                         
   2  16   3         79.31         71.25        19.21 o                         
   3  16   3        601.17        564.60        22.81 o                         
   4  16   3       1270.23       1295.00        57.64 o                         
   5  16   3         60.58         25.11        18.83 o                         
   6  16   3        338.61        389.68        32.35 o                         
   7  16   3         15.73        -27.55        31.87 o                         
  -8  17   3          2.22        -10.27        37.81 o                         
  -7  17   3        267.63        268.15        65.78 o                         
  -6  17   3        361.87        469.51        22.16 o                         
  -5  17   3         49.65         74.40        16.83 o                         
  -4  17   3        250.30        295.59        14.82 o                         
  -3  17   3        213.15        195.86        22.78 o                         
  -2  17   3       2347.01       2493.97        44.85 o                         
  -1  17   3        970.67        885.17        26.06 o                         
   0  17   3        116.41        116.46        14.28 o                         
   1  17   3        506.01        512.38        27.01 o                         
   2  17   3       3152.17       3040.88        99.03 o                         
   3  17   3        268.98        300.31        60.25 o                         
   4  17   3        199.70        219.93        18.21 o                         
   5  17   3        590.75        623.05        81.18 o                         
   6  17   3       1160.93       1211.71        79.28 o                         
   7  17   3        191.45        240.23        32.72 o                         
  -8  18   3        364.71        446.12        90.30 o                         
  -7  18   3         71.57         96.40        18.35 o                         
  -6  18   3          8.49         29.18        16.01 o                         
  -5  18   3        394.30        429.15        68.14 o                         
  -4  18   3        359.14        390.99        34.95 o                         
  -3  18   3         13.65         -1.12        11.51 o                         
  -2  18   3        185.45        171.51        13.93 o                         
  -1  18   3        136.86        137.35        12.74 o                         
   0  18   3       1498.60       1507.70        42.62 o                         
   1  18   3         28.26         26.04         9.19 o                         
   2  18   3        251.05        189.88        18.65 o                         
   3  18   3        451.44        450.53        25.48 o                         
   4  18   3        239.15        212.04        50.57 o                         
   5  18   3        228.53        231.50        90.90 o                         
   6  18   3        178.06        131.07        62.24 o                         
   7  18   3          5.35        171.83        34.39 o                         
  -8  19   3        169.02        181.54        31.08 o                         
  -7  19   3         18.16         -5.55        61.11 o                         
  -6  19   3          6.36         22.09        40.30 o                         
  -5  19   3          0.07         11.28        34.20 o                         
  -4  19   3          1.96        -19.08        21.75 o                         
  -3  19   3        889.14        895.40        46.46 o                         
  -2  19   3        454.53        448.96        21.67 o                         
  -1  19   3        909.09        826.70       100.06 o                         
   0  19   3        522.23        560.67        48.30 o                         
   1  19   3          3.41        -21.65        37.16 o                         
   2  19   3       2461.37       2385.43        85.18 o                         
   3  19   3       1837.05       1746.10        54.22 o                         
   4  19   3       2811.81       2786.63       104.05 o                         
   5  19   3        394.63        426.78        23.56 o                         
   6  19   3        146.29        176.04        79.50 o                         
   7  19   3        379.57        485.80        40.35 o                         
  -8  20   3       1195.58       1007.81        53.94 o                         
  -7  20   3        350.19        330.40        29.52 o                         
  -6  20   3        145.61        176.97        79.61 o                         
  -5  20   3         15.63         27.40        16.49 o                         
  -4  20   3         66.40         60.10        17.91 o                         
  -3  20   3        667.52        667.42        44.86 o                         
  -2  20   3         48.83         34.04        30.46 o                         
  -1  20   3        902.02        886.76        36.40 o                         
   0  20   3       1608.95       1658.50       125.41 o                         
   1  20   3         15.13         37.24        49.43 o                         
   2  20   3        321.77        363.29        37.47 o                         
   3  20   3        729.20        687.98        51.49 o                         
   4  20   3       3919.51       3946.67       172.07 o                         
   5  20   3       1330.79       1322.82        58.08 o                         
   6  20   3       1098.69       1135.89        64.95 o                         
   7  20   3        952.51        886.76       147.10 o                         
  -8  21   3        119.17         33.66        21.66 o                         
  -7  21   3       2345.79       2283.32       322.00 o                         
  -6  21   3        213.07        185.46        34.68 o                         
  -5  21   3        609.99        650.48        33.50 o                         
  -4  21   3         11.62         52.73        14.52 o                         
  -3  21   3        285.68        305.01        79.98 o                         
  -2  21   3         23.81         41.91        16.04 o                         
  -1  21   3       1765.29       1636.65       226.01 o                         
   0  21   3        754.02        754.21        51.90 o                         
   1  21   3        252.03        308.21        51.88 o                         
   2  21   3       2331.47       2053.09        96.26 o                         
   3  21   3         97.88         83.68        31.78 o                         
   4  21   3        132.46         82.31        42.36 o                         
   5  21   3       2853.96       2703.52       170.17 o                         
   6  21   3        145.52        124.58        40.09 o                         
   7  21   3        308.02        305.80        62.13 o                         
  -7  22   3         50.50         -1.58        25.66 o                         
  -6  22   3        263.65        285.39        68.91 o                         
  -5  22   3       1759.44       2101.14       134.05 o                         
  -4  22   3        113.30        124.19        57.35 o                         
  -3  22   3        744.63        821.74        79.24 o                         
  -2  22   3       1406.53       1403.54        44.66 o                         
  -1  22   3       2858.36       2755.75       190.71 o                         
   0  22   3        175.18        149.16        30.42 o                         
   1  22   3       9233.93       8419.19       419.11 o                         
   2  22   3        705.83        622.27        38.59 o                         
   3  22   3          5.54        -11.53        14.29 o                         
   4  22   3        173.38         94.45        48.10 o                         
   5  22   3        419.08        435.58        21.30 o                         
   6  22   3          0.96         -4.36        22.07 o                         
  -7  23   3         72.12        106.18        41.33 o                         
  -6  23   3         28.73         79.17        21.15 o                         
  -5  23   3          5.83          4.90        30.46 o                         
  -4  23   3         46.21         44.48        26.45 o                         
  -3  23   3          0.34        -18.82        18.82 o                         
  -2  23   3         82.04        109.74        40.16 o                         
  -1  23   3       1018.25       1085.65        78.51 o                         
   0  23   3        850.22        979.03        61.35 o                         
   1  23   3        391.10        357.13        28.74 o                         
   2  23   3        527.44        548.24        55.35 o                         
   3  23   3         56.38         59.70        76.27 o                         
   4  23   3        124.08         95.04        33.54 o                         
   5  23   3        541.54        561.58        43.42 o                         
   6  23   3         24.26         32.56        16.67 o                         
   7  23   3         27.52        -12.26        29.56 o                         
  -7  24   3        426.00        362.33       141.32 o                         
  -6  24   3        627.52        615.17        89.34 o                         
  -5  24   3        389.63        416.37        75.12 o                         
  -4  24   3       1420.76       1413.03        57.93 o                         
  -3  24   3       1381.60       1359.32        76.09 o                         
  -2  24   3        227.65        184.73        51.39 o                         
  -1  24   3         35.38         10.18        15.65 o                         
   0  24   3       1971.86       1712.45       106.67 o                         
   1  24   3          2.93         14.22        17.36 o                         
   2  24   3       1116.89       1189.54        59.78 o                         
   3  24   3          0.20         26.02        19.40 o                         
   4  24   3         80.42         85.31        24.32 o                         
   5  24   3          2.34         54.12        20.03 o                         
   6  24   3        207.36        237.43        21.56 o                         
   7  24   3         16.53        -34.58        34.58 o                         
  -7  25   3        260.13        258.54        26.79 o                         
  -6  25   3          1.85        -23.68        23.68 o                         
  -5  25   3        119.58         68.64        50.09 o                         
  -4  25   3          0.06         -5.78        43.09 o                         
  -3  25   3        707.73        652.01       128.30 o                         
  -2  25   3         49.99         43.19        19.74 o                         
  -1  25   3        302.72        241.75        64.90 o                         
   0  25   3        928.38        928.42        77.69 o                         
   1  25   3         40.64         14.61        32.30 o                         
   2  25   3        785.55        774.37        93.60 o                         
   3  25   3         38.52         32.98        19.52 o                         
   4  25   3         99.29         69.94        18.30 o                         
   5  25   3        386.17        460.49        45.75 o                         
   6  25   3        147.51        165.55        23.01 o                         
   7  25   3         80.58        157.56        64.62 o                         
  -7  26   3         87.70        126.61        32.34 o                         
  -6  26   3        421.83        352.72        44.34 o                         
  -5  26   3         86.97        192.69        22.75 o                         
  -4  26   3        774.65        740.64        60.34 o                         
  -3  26   3        146.34        110.93        61.09 o                         
  -2  26   3        613.99        607.20        79.14 o                         
  -1  26   3        508.65        545.44        65.24 o                         
   0  26   3       2026.77       2055.71        82.39 o                         
   1  26   3          9.97         32.09        24.42 o                         
   2  26   3        897.36        816.99       130.56 o                         
   3  26   3          0.13         26.84        44.45 o                         
   4  26   3        428.67        394.12        70.97 o                         
   5  26   3        350.70        379.68        54.77 o                         
   6  26   3          8.45         23.40        34.90 o                         
  -6  27   3         19.67        126.38        30.84 o                         
  -5  27   3          0.01         26.44        32.93 o                         
  -4  27   3         94.70         98.98        20.33 o                         
  -3  27   3         96.04         42.21        39.93 o                         
  -2  27   3       1611.87       1558.65        95.97 o                         
  -1  27   3        511.96        449.01        74.20 o                         
   0  27   3       1266.27       1271.36        88.89 o                         
   1  27   3        515.80        485.61       111.17 o                         
   2  27   3         14.07        -10.15        30.23 o                         
   3  27   3          4.22         20.98        17.64 o                         
   4  27   3        254.82        231.62       104.84 o                         
   5  27   3          1.45         66.42        24.03 o                         
   6  27   3        380.15        379.27       181.44 o                         
  -6  28   3          7.40         25.39        25.09 o                         
  -5  28   3        312.84        332.14        22.46 o                         
  -4  28   3          3.59         19.81        19.93 o                         
  -3  28   3        254.73        279.17        30.78 o                         
  -2  28   3        186.95        146.32        79.14 o                         
  -1  28   3        399.17        417.90        18.78 o                         
   0  28   3        851.45        882.57       115.14 o                         
   1  28   3         19.20         21.25        31.08 o                         
   2  28   3       1039.19       1034.82       135.42 o                         
   3  28   3         37.19         17.55        33.20 o                         
   4  28   3         19.14        -11.23        30.54 o                         
   5  28   3        184.55        256.24        71.35 o                         
   6  28   3        225.42        269.57        56.70 o                         
  -6  29   3        825.07        748.03        61.35 o                         
  -5  29   3        209.10        266.75        38.83 o                         
  -4  29   3        219.44        339.34        51.26 o                         
  -3  29   3       2098.62       2240.97        97.63 o                         
  -2  29   3        137.07        147.01        47.68 o                         
  -1  29   3        367.72        382.47        50.77 o                         
   0  29   3         91.93         87.91        27.30 o                         
   1  29   3         61.20         93.35        34.70 o                         
   2  29   3         79.29         86.86        25.84 o                         
   3  29   3        129.05        187.18        85.06 o                         
   4  29   3          2.37         28.13        31.05 o                         
   5  29   3         21.04         15.80        47.45 o                         
   6  29   3        252.33        292.25        23.01 o                         
  -6  30   3          0.27        -26.14        26.14 o                         
  -5  30   3        175.14        128.14        28.10 o                         
  -4  30   3          7.75        -25.44        25.44 o                         
  -3  30   3          4.36        -27.89        27.89 o                         
  -2  30   3        152.55        118.04        39.96 o                         
  -1  30   3        493.08        416.06        32.44 o                         
   0  30   3        140.69        128.82        35.80 o                         
   1  30   3         87.56         12.86        21.64 o                         
   2  30   3         60.12        194.23        89.63 o                         
   3  30   3        586.68        603.37        41.74 o                         
   4  30   3        137.90        150.15        20.82 o                         
   5  30   3         16.12         49.38        54.75 o                         
  -5  31   3          0.29         34.84        33.73 o                         
  -4  31   3         34.11         30.27        55.69 o                         
  -3  31   3         46.21         91.93        17.88 o                         
  -2  31   3         13.25        -14.09        15.76 o                         
  -1  31   3       1023.00        961.21        47.06 o                         
   0  31   3        376.75        372.43        62.22 o                         
   1  31   3        564.51        611.74        64.87 o                         
   2  31   3          0.09         16.71        15.44 o                         
   3  31   3       2138.55       2239.66       109.37 o                         
   4  31   3        685.44        761.23       115.67 o                         
   5  31   3         30.71         25.51        21.02 o                         
  -5  32   3         71.09        153.30        56.31 o                         
  -4  32   3         40.99        109.14        28.57 o                         
  -3  32   3        179.19        187.17        33.81 o                         
  -2  32   3        134.97        160.15        40.33 o                         
  -1  32   3          0.21        -17.23        17.23 o                         
   0  32   3         99.75        113.29        20.49 o                         
   1  32   3        280.38        274.20        81.89 o                         
   2  32   3        102.47         95.07        17.62 o                         
   3  32   3        347.13        331.38        23.39 o                         
   4  32   3        285.36        291.76        37.23 o                         
   5  32   3         10.22         28.30        21.33 o                         
  -5  33   3        365.61        337.48        30.67 o                         
  -4  33   3          0.09        -28.40        50.62 o                         
  -3  33   3         82.20        110.96        62.40 o                         
  -2  33   3        394.38        324.73        53.81 o                         
  -1  33   3        103.43        152.77        22.41 o                         
   0  33   3        168.33        348.61        33.38 o                         
   1  33   3        545.94        614.95        42.05 o                         
   2  33   3        300.15        267.52        60.31 o                         
   3  33   3         30.44          6.73        40.66 o                         
   4  33   3         40.19         25.29        31.44 o                         
  -4  34   3          1.08         31.72        27.58 o                         
  -3  34   3         13.43         65.03        66.14 o                         
  -2  34   3         76.94         57.17        54.65 o                         
  -1  34   3        101.06         73.97        24.68 o                         
   0  34   3         10.31          3.95        25.82 o                         
   1  34   3        277.63        322.69        29.21 o                         
   2  34   3        200.02        235.16        21.12 o                         
   3  34   3          0.09        -25.19        44.47 o                         
   4  34   3        338.65        375.70        25.97 o                         
  -4  35   3         32.02         13.58        35.56 o                         
  -3  35   3         12.59         -0.67        32.91 o                         
  -2  35   3        633.39        668.22        81.33 o                         
  -1  35   3         32.96        120.68        30.95 o                         
   0  35   3         29.03        -25.33        25.33 o                         
   1  35   3          1.30         29.31        29.11 o                         
   2  35   3          9.57         16.35        24.28 o                         
   3  35   3        196.89        199.40        35.00 o                         
   4  35   3         33.99          6.49        34.58 o                         
  -3  36   3        100.37         75.06        45.93 o                         
  -2  36   3          0.09        -28.38        28.38 o                         
  -1  36   3        199.09        191.54        45.42 o                         
   0  36   3        241.44        304.45        54.15 o                         
   1  36   3        184.56        302.21        56.86 o                         
   2  36   3          3.68         -9.70        19.49 o                         
   3  36   3        132.28        127.72        31.02 o                         
  -3  37   3        161.10        205.98        26.69 o                         
  -2  37   3          1.27         64.15        45.70 o                         
  -1  37   3          0.04         12.72        23.38 o                         
   0  37   3          7.46         67.04        37.81 o                         
   1  37   3         45.32        151.09        44.56 o                         
   2  37   3        249.24        215.09        29.86 o                         
  -2  38   3          1.31        -32.53        32.53 o                         
  -1  38   3        572.02        652.39        52.38 o                         
   0  38   3        511.23        625.62        51.63 o                         
   1  38   3        137.63         71.82        48.51 o                         
  -9   0   4         50.72         68.42        40.49 o                         
  -8   0   4          3.70        -11.97        27.78 o                         
  -7   0   4         20.69        -20.49        20.49 o                         
  -6   0   4      24467.30      26990.07       599.78 o                         
  -5   0   4       2133.74       2391.17       104.81 o                         
  -4   0   4       2958.89       3525.55       144.87 o                         
  -3   0   4       6274.92       6049.85        62.21 o                         
  -2   0   4       7072.92       7699.99       139.21 o                         
  -1   0   4        668.41        675.66        18.92 o                         
   0   0   4      11853.45      12950.63       113.86 o                         
   1   0   4       2328.35       1921.25        70.62 o                         
   3   0   4         47.62         52.36        11.12 o                         
   4   0   4         46.21         58.23        76.47 o                         
   5   0   4       1274.21       1249.90       147.89 o                         
   6   0   4       7582.48       8704.05       650.78 o                         
   7   0   4       1087.05       1048.65       104.34 o                         
  -9   1   4         21.92         39.81        20.55 o                         
  -8   1   4        399.37        442.95        18.93 o                         
  -7   1   4         12.26          1.87        11.81 o                         
  -6   1   4       3905.85       4328.71        64.55 o                         
  -5   1   4        751.71        735.92        26.86 o                         
  -4   1   4      64929.80      69315.55     10196.51 o                         
  -3   1   4       1598.92       1565.67        17.03 o                         
  -2   1   4       2318.43       2606.45        28.96 o                         
  -1   1   4          1.54          0.26         9.49 o                         
   0   1   4        334.50        383.89        16.89 o                         
   1   1   4        192.19        179.85        12.97 o                         
   2   1   4        227.75        229.76        12.39 o                         
   3   1   4         21.86        210.41       402.73 o                         
   4   1   4        134.29        137.04        82.84 o                         
   5   1   4        182.45        160.83        30.29 o                         
   6   1   4       1206.19       1274.28        84.53 o                         
   7   1   4         44.90         98.49        34.75 o                         
   8   1   4        785.23        837.25        56.27 o                         
  -9   2   4        130.01        101.08        65.21 o                         
  -8   2   4         35.20         10.49        35.27 o                         
  -7   2   4          3.25          5.19        13.55 o                         
  -6   2   4       1497.64       1530.82        32.89 o                         
  -5   2   4       1542.03       1608.89        37.28 o                         
  -4   2   4        730.41        789.50        13.92 o                         
  -3   2   4       1945.08       1995.37        19.86 o                         
  -2   2   4        970.04       1081.28        15.20 o                         
  -1   2   4        275.50        209.52        14.11 o                         
   0   2   4      13098.27      13214.72       236.22 o                         
   1   2   4        847.05        842.46        14.70 o                         
   2   2   4         30.69         37.10        19.01 o                         
   3   2   4        136.58        140.74        25.00 o                         
   4   2   4          2.38         40.65       160.43 o                         
   5   2   4          0.99        -16.82       105.01 o                         
   6   2   4        716.87        691.04       148.18 o                         
   7   2   4        677.38        806.83        60.99 o                         
   8   2   4         60.91        -42.70        46.83 o                         
   9   2   4        551.09        492.61        44.57 o                         
  -9   3   4         22.55         45.84        50.34 o                         
  -8   3   4        555.38        531.73        40.12 o                         
  -7   3   4        418.95        454.01        15.69 o                         
  -6   3   4        109.72        112.82        26.99 o                         
  -5   3   4       2763.86       3056.32        64.25 o                         
  -4   3   4          0.06         -4.40         7.42 o                         
  -3   3   4       1073.43       1299.46        16.68 o                         
  -2   3   4       1560.56       1453.50        19.43 o                         
  -1   3   4         60.52         93.47        10.41 o                         
   0   3   4       5022.87       4910.47       100.74 o                         
   2   3   4       1637.77       1564.64        82.93 o                         
   3   3   4         58.28         79.07       170.44 o                         
   4   3   4          0.60        242.76       155.67 o                         
   5   3   4        269.03        336.29        58.12 o                         
   6   3   4          1.87         21.45        41.33 o                         
   7   3   4       2523.04       3017.26       193.48 o                         
   8   3   4        286.37        325.91        32.13 o                         
   9   3   4        121.79        167.15        55.95 o                         
  -9   4   4        280.50        316.24       149.12 o                         
  -8   4   4        104.14         60.31        21.40 o                         
  -7   4   4         36.74          9.44        48.70 o                         
  -6   4   4        123.76        100.91        24.32 o                         
  -5   4   4       1415.56       1435.42        34.33 o                         
  -4   4   4        156.50        155.77        12.29 o                         
  -3   4   4         41.92         52.87         7.05 o                         
  -2   4   4        205.09        181.16         9.82 o                         
  -1   4   4        577.23        671.33        19.93 o                         
   0   4   4       2673.64       2543.69        35.92 o                         
   1   4   4         45.71         55.47        14.32 o                         
   2   4   4       4276.90       4176.83       196.45 o                         
   3   4   4        629.40        627.00        67.88 o                         
   4   4   4         79.94         62.45        13.08 o                         
   5   4   4        545.09        509.97       101.41 o                         
   6   4   4          0.15         16.12        48.16 o                         
   7   4   4       1590.30       1854.52       123.48 o                         
   8   4   4        106.94        143.08        24.59 o                         
  -9   5   4        106.38          5.68        41.16 o                         
  -8   5   4         27.18        -12.87        12.87 o                         
  -7   5   4        417.83        502.87        36.01 o                         
  -6   5   4        606.29        638.24        54.23 o                         
  -5   5   4         96.10        124.84        24.25 o                         
  -4   5   4        541.24        540.77        30.18 o                         
  -3   5   4        128.25        114.74        15.12 o                         
  -2   5   4         40.40         14.70         7.96 o                         
  -1   5   4        845.84        824.91        31.33 o                         
   0   5   4          0.87         22.19        46.91 o                         
   1   5   4        176.13        145.51        14.46 o                         
   2   5   4       2612.77       2435.13        45.83 o                         
   3   5   4        206.74        189.97        99.97 o                         
   4   5   4        744.42        658.37        42.91 o                         
   5   5   4       1094.63       1061.61        81.74 o                         
   6   5   4        218.03        150.24        29.72 o                         
   7   5   4         27.40         54.25        23.06 o                         
   8   5   4         27.29         33.58        35.55 o                         
  -9   6   4          0.53        102.93        39.94 o                         
  -8   6   4         81.90         80.10        18.19 o                         
  -7   6   4          0.46          1.93        16.84 o                         
  -6   6   4        115.29        108.16        12.19 o                         
  -5   6   4        125.12        105.76        18.48 o                         
  -4   6   4        311.38        313.99        15.82 o                         
  -3   6   4         33.50         47.94         9.59 o                         
  -2   6   4         17.45         13.29         8.04 o                         
  -1   6   4       2357.84       2634.31        39.54 o                         
   0   6   4        159.74        194.93        15.84 o                         
   1   6   4        132.94        200.28        34.78 o                         
   2   6   4       1344.07       1413.92        96.37 o                         
   3   6   4       2174.33       2548.17       100.44 o                         
   4   6   4        158.08        155.73        36.68 o                         
   5   6   4       1101.54       1102.09        73.24 o                         
   6   6   4          9.22         31.16        50.72 o                         
   7   6   4        299.93        322.95        47.39 o                         
   8   6   4         26.02         13.04        35.95 o                         
  -9   7   4         91.19        157.78        57.21 o                         
  -8   7   4          2.60         59.07        33.17 o                         
  -7   7   4         95.88         76.95        11.96 o                         
  -6   7   4         22.96         42.89        16.56 o                         
  -5   7   4         35.01         27.18        11.11 o                         
  -4   7   4        165.53        158.38        11.54 o                         
  -3   7   4        452.17        415.38        27.65 o                         
  -2   7   4       1645.43       1562.71        25.37 o                         
  -1   7   4        501.57        614.61        22.84 o                         
   0   7   4       3603.19       3829.29       184.95 o                         
   1   7   4      11543.98      12484.84       313.82 o                         
   2   7   4       7452.89       7135.06       236.04 o                         
   3   7   4       2101.91       2138.31        58.00 o                         
   4   7   4        277.83        312.10        39.31 o                         
   5   7   4         16.84          0.97        18.22 o                         
   6   7   4        272.70        191.74       177.62 o                         
   7   7   4        163.76        248.75        48.61 o                         
   8   7   4        659.61        540.43        55.88 o                         
  -9   8   4         94.48        119.27        47.78 o                         
  -8   8   4          6.80        -10.62        17.06 o                         
  -7   8   4         15.52         31.27        24.23 o                         
  -6   8   4        467.38        494.00        48.42 o                         
  -5   8   4        250.46        236.38        14.85 o                         
  -4   8   4        107.28        119.74        10.96 o                         
  -3   8   4        139.41        125.21        10.46 o                         
  -2   8   4       2945.28       2850.95        48.08 o                         
  -1   8   4         67.11         86.36        12.60 o                         
   0   8   4        213.68        204.32        15.45 o                         
   1   8   4        731.17        783.34        47.61 o                         
   2   8   4        489.14        574.17        36.07 o                         
   3   8   4        487.88        586.94        46.14 o                         
   4   8   4        271.51        226.54        43.60 o                         
   5   8   4          0.08         44.80        75.95 o                         
   6   8   4        103.44         92.01        82.36 o                         
   7   8   4          2.88         46.28        27.33 o                         
   8   8   4          6.80         -4.82        29.09 o                         
  -9   9   4         38.74         20.33        35.52 o                         
  -8   9   4        470.92        451.74        36.55 o                         
  -7   9   4         39.12         44.19        16.11 o                         
  -6   9   4        713.57        678.91        57.55 o                         
  -5   9   4        264.51        248.17        15.38 o                         
  -4   9   4       1086.00       1094.63        40.86 o                         
  -3   9   4        328.18        336.58        23.06 o                         
  -2   9   4         57.47         65.55         9.54 o                         
  -1   9   4       3015.02       2828.89       108.79 o                         
   0   9   4        745.94        685.57        26.32 o                         
   1   9   4       1454.90       1483.16        70.20 o                         
   2   9   4       1638.25       1675.90        80.94 o                         
   3   9   4       3262.32       3246.79        86.34 o                         
   4   9   4        356.07        317.27        29.42 o                         
   5   9   4          2.29        -95.81       126.06 o                         
   6   9   4        674.55        895.62        89.79 o                         
   7   9   4        666.79        785.66        46.35 o                         
  -9  10   4        226.36        172.56        56.76 o                         
  -8  10   4          0.39          4.04        25.85 o                         
  -7  10   4        113.14        103.73        26.04 o                         
  -6  10   4        620.98        617.75        69.45 o                         
  -5  10   4        184.12        170.79        26.81 o                         
  -4  10   4        124.94        122.51        12.54 o                         
  -3  10   4       1463.70       1490.96        42.48 o                         
  -2  10   4       6500.03       6627.89       247.17 o                         
  -1  10   4        157.42        204.15        10.71 o                         
   0  10   4       5948.19       6540.76       234.38 o                         
   1  10   4       6338.55       6611.25        98.79 o                         
   2  10   4          5.06         72.66        10.35 o                         
   3  10   4         14.76         23.97        16.71 o                         
   4  10   4       1749.38       1931.57       190.81 o                         
   5  10   4        316.17        377.69       246.52 o                         
   6  10   4        134.50        123.98        56.90 o                         
   7  10   4        268.68        319.49        48.76 o                         
  -9  11   4         14.69         14.60        31.27 o                         
  -8  11   4         18.07         47.50        31.39 o                         
  -7  11   4        833.85        787.46        78.99 o                         
  -6  11   4          0.26        -13.18        13.18 o                         
  -5  11   4         52.35         45.75        12.86 o                         
  -4  11   4        339.11        303.64        13.31 o                         
  -3  11   4        797.79        753.40        29.12 o                         
  -2  11   4       1697.41       1696.61        66.25 o                         
  -1  11   4        821.77        879.55        28.05 o                         
   0  11   4         76.47         63.07        10.37 o                         
   1  11   4        258.45        207.27        13.78 o                         
   2  11   4        431.54        379.18        32.41 o                         
   3  11   4         78.11        101.96        34.83 o                         
   4  11   4       1760.52       1739.77        49.62 o                         
   5  11   4          5.44         -7.86        53.92 o                         
   6  11   4         13.05        -26.90        26.90 o                         
   7  11   4         14.25         27.03        39.37 o                         
  -8  12   4        126.69         85.91        36.34 o                         
  -7  12   4         13.86         26.91        25.36 o                         
  -6  12   4        100.80         70.50        28.20 o                         
  -5  12   4        773.23        859.40        70.83 o                         
  -4  12   4        433.69        442.84        22.62 o                         
  -3  12   4        933.31        992.12        22.86 o                         
  -2  12   4         64.98         65.04         8.75 o                         
  -1  12   4        176.42        165.71        18.95 o                         
   0  12   4        354.07        370.56        51.86 o                         
   1  12   4        160.52        199.28        17.44 o                         
   2  12   4         41.67         26.49        33.33 o                         
   3  12   4         24.25         54.80        21.66 o                         
   4  12   4         67.17         64.88        35.24 o                         
   5  12   4         28.44        111.54        41.07 o                         
   6  12   4         10.20         32.37        36.57 o                         
   7  12   4         32.01         21.41        16.90 o                         
  -8  13   4         15.66          2.55        20.52 o                         
  -7  13   4        577.60        547.65        38.79 o                         
  -6  13   4         71.74         81.47        30.14 o                         
  -5  13   4        261.33        212.74        48.84 o                         
  -4  13   4        152.62        130.81        21.34 o                         
  -3  13   4        426.55        459.47        24.84 o                         
  -2  13   4        123.80        106.77        26.99 o                         
  -1  13   4        333.21        333.28        26.07 o                         
   0  13   4       1682.99       1601.03        85.76 o                         
   1  13   4          7.18        -21.04        21.04 o                         
   2  13   4         20.45        -10.54        31.36 o                         
   3  13   4        233.45        228.86        38.15 o                         
   4  13   4        214.16        175.56        16.69 o                         
   5  13   4        158.50        188.28        68.37 o                         
   6  13   4         81.66         28.92        75.41 o                         
   7  13   4         23.26        149.46        43.66 o                         
  -8  14   4         54.64         57.39        21.51 o                         
  -7  14   4         66.20         85.60        21.86 o                         
  -6  14   4         28.86         -7.88        23.15 o                         
  -5  14   4       1277.53       1369.80        66.28 o                         
  -4  14   4         91.78        105.67        12.77 o                         
  -3  14   4       3532.99       3672.55       125.22 o                         
  -2  14   4         16.20         30.84        13.99 o                         
  -1  14   4       1386.38       1410.63        84.30 o                         
   0  14   4       1092.81       1029.49        44.92 o                         
   1  14   4          4.78        -12.01       244.89 o                         
   2  14   4       1772.07       1617.05        31.34 o                         
   3  14   4        585.57        507.66        22.63 o                         
   4  14   4        102.42         91.23        20.25 o                         
   5  14   4        297.30        286.57        73.87 o                         
   6  14   4        670.45        678.83       113.43 o                         
   7  14   4         29.64         66.76        31.20 o                         
  -8  15   4          2.13         10.94        21.40 o                         
  -7  15   4        743.53        773.35        60.70 o                         
  -6  15   4        142.81        146.69        62.93 o                         
  -5  15   4         12.11          3.58        15.18 o                         
  -4  15   4        642.41        719.90        41.18 o                         
  -3  15   4        244.34        358.38        21.62 o                         
  -2  15   4          4.70        -20.67        20.67 o                         
  -1  15   4       3619.67       3738.62       165.51 o                         
   0  15   4        654.61        693.54        56.21 o                         
   1  15   4        205.19        219.81        16.18 o                         
   2  15   4         88.35         62.66        13.73 o                         
   3  15   4        314.40        280.75        43.66 o                         
   4  15   4        287.33        244.07        25.13 o                         
   5  15   4        174.17        184.72        55.67 o                         
   6  15   4         96.71        137.51       109.47 o                         
   7  15   4        101.17        148.66        46.07 o                         
  -8  16   4         55.04         -4.94        70.44 o                         
  -7  16   4         78.05         76.85        16.35 o                         
  -6  16   4         97.22         72.42        22.74 o                         
  -5  16   4         97.09        115.95        16.83 o                         
  -4  16   4        229.22        190.90        12.77 o                         
  -3  16   4          0.62         -2.82        19.45 o                         
  -2  16   4        393.52        361.71        29.67 o                         
  -1  16   4       2042.62       1903.11       105.01 o                         
   0  16   4       3107.86       3029.26       143.41 o                         
   1  16   4         51.50         55.72        20.55 o                         
   2  16   4        137.36        121.34        21.57 o                         
   3  16   4       2250.29       1971.06       115.71 o                         
   4  16   4        632.90        556.73        64.50 o                         
   5  16   4       2010.93       2078.88       122.05 o                         
   6  16   4        578.19        548.95        77.71 o                         
   7  16   4        124.11        185.95        33.78 o                         
  -8  17   4        139.68        235.85       160.27 o                         
  -7  17   4          5.47        -34.03        34.03 o                         
  -6  17   4         69.34         75.68        16.48 o                         
  -5  17   4          0.84         32.98        16.42 o                         
  -4  17   4          8.36         21.24        16.57 o                         
  -3  17   4         33.41          8.12        13.22 o                         
  -2  17   4       1699.43       1960.46        99.08 o                         
  -1  17   4          2.18         -6.77        11.90 o                         
   0  17   4        172.37        172.35        17.87 o                         
   1  17   4         83.66         82.34        26.93 o                         
   2  17   4         17.86        -45.29        71.94 o                         
   3  17   4       1197.49       1019.51        70.06 o                         
   4  17   4        223.71        190.30        65.83 o                         
   5  17   4        571.53        642.29        86.35 o                         
   6  17   4        435.19        337.36        61.59 o                         
   7  17   4        158.54        154.01        44.29 o                         
  -8  18   4        195.43        308.15       113.52 o                         
  -7  18   4         26.66        186.56        30.61 o                         
  -6  18   4        447.61        593.89        71.47 o                         
  -5  18   4         54.54         36.66        45.45 o                         
  -4  18   4          2.51         45.69        18.27 o                         
  -3  18   4        170.87        184.68        14.89 o                         
  -2  18   4       1629.68       1706.53        91.54 o                         
  -1  18   4        159.92        137.96        18.47 o                         
   0  18   4       1158.73       1004.29        46.89 o                         
   1  18   4        888.63        804.83        36.20 o                         
   2  18   4         13.46         34.05        59.63 o                         
   3  18   4        372.77        265.44        14.68 o                         
   4  18   4       1360.63       1408.72        74.57 o                         
   5  18   4       1278.73       1473.32        63.96 o                         
   6  18   4        140.77        307.99       138.12 o                         
  -8  19   4        268.69        268.59        58.12 o                         
  -7  19   4         23.02        -10.65        29.12 o                         
  -6  19   4        149.68        178.80        66.12 o                         
  -5  19   4         22.81         13.90        25.79 o                         
  -4  19   4        787.91        883.67        86.26 o                         
  -3  19   4         81.98        114.91        34.67 o                         
  -2  19   4         64.60         45.51        14.18 o                         
  -1  19   4       1423.41       1490.05        77.64 o                         
   0  19   4        989.08        916.81        72.21 o                         
   1  19   4        548.49        434.61        17.32 o                         
   2  19   4       3247.46       2389.29       187.29 o                         
   3  19   4       1873.35       1838.55       131.10 o                         
   4  19   4         19.74         41.85        28.88 o                         
   5  19   4         92.28         61.68        41.88 o                         
   6  19   4        208.39        140.04        76.03 o                         
  -8  20   4         20.73        111.45        41.75 o                         
  -7  20   4        157.66        121.96        22.10 o                         
  -6  20   4          1.98         15.39        16.18 o                         
  -5  20   4        141.64        173.49        76.26 o                         
  -4  20   4         71.57         72.59        21.54 o                         
  -3  20   4         24.27         58.50        20.83 o                         
  -2  20   4          2.15          0.49        20.07 o                         
  -1  20   4       2579.84       2634.47        85.65 o                         
   0  20   4        400.38        429.07        29.21 o                         
   1  20   4       1388.76       1044.24        47.69 o                         
   2  20   4        102.04         81.35        12.16 o                         
   3  20   4       5332.10       4701.23       111.35 o                         
   4  20   4        143.37        210.63        90.12 o                         
   5  20   4          3.09         37.74        48.14 o                         
   6  20   4        479.56        638.54        57.83 o                         
  -7  21   4        659.72        628.84        86.04 o                         
  -6  21   4        498.55        528.29        30.69 o                         
  -5  21   4          0.67          6.68        16.17 o                         
  -4  21   4         95.01         83.42        41.44 o                         
  -3  21   4       1760.93       1955.95       112.93 o                         
  -2  21   4        984.20        939.81        73.52 o                         
  -1  21   4          9.28        -36.80        56.31 o                         
   0  21   4       2921.34       2561.80       141.03 o                         
   1  21   4      11090.91       9682.48       777.69 o                         
   2  21   4       1864.15       1523.39       154.58 o                         
   3  21   4          0.02         12.49        18.34 o                         
   4  21   4       1041.77       1053.49        57.26 o                         
   5  21   4        413.47        417.60        95.78 o                         
   6  21   4        788.89        968.06        95.11 o                         
  -7  22   4          0.81          6.75        19.57 o                         
  -6  22   4          0.78        -19.87        19.87 o                         
  -5  22   4        553.74        580.81        39.72 o                         
  -4  22   4        247.75        358.99       142.96 o                         
  -3  22   4        160.29        201.18        51.40 o                         
  -2  22   4       1083.87       1296.99       134.03 o                         
  -1  22   4        293.45        317.21        62.77 o                         
   0  22   4        856.64        878.20        61.70 o                         
   1  22   4       3270.50       3074.27       118.82 o                         
   2  22   4       1278.79       1393.63       101.65 o                         
   3  22   4       5279.67       5158.57       296.17 o                         
   4  22   4        288.82        378.40        24.00 o                         
   5  22   4        148.66        265.21        83.09 o                         
   6  22   4          8.63        -27.25       118.23 o                         
  -7  23   4        554.17        667.50        98.26 o                         
  -6  23   4         29.22         38.42        16.25 o                         
  -5  23   4        444.25        493.78        49.85 o                         
  -4  23   4         85.13         54.65        29.96 o                         
  -3  23   4       3771.58       4022.11       212.73 o                         
  -2  23   4       1616.98       1876.89       187.88 o                         
  -1  23   4       3891.64       4102.86       418.39 o                         
   0  23   4        907.07        694.07        61.02 o                         
   1  23   4       6271.51       6537.60       134.48 o                         
   2  23   4         92.46         89.14        21.28 o                         
   3  23   4         19.21         44.84        30.77 o                         
   4  23   4         11.98        -12.69        24.29 o                         
   5  23   4        367.57        501.19        36.38 o                         
   6  23   4        195.81        169.87        25.35 o                         
  -7  24   4          4.61         13.67        25.09 o                         
  -6  24   4        507.97        480.83        57.91 o                         
  -5  24   4        445.96        592.42        76.52 o                         
  -4  24   4        108.35        176.65        56.03 o                         
  -3  24   4        150.90        173.35        36.43 o                         
  -2  24   4       1150.58       1115.79        92.62 o                         
  -1  24   4        194.86        255.57        73.25 o                         
   0  24   4        340.72        336.70        77.99 o                         
   1  24   4         73.48         88.16        13.71 o                         
   2  24   4        112.61        151.69        41.95 o                         
   3  24   4         56.03         25.55        43.78 o                         
   4  24   4        429.78        405.61        66.63 o                         
   5  24   4         69.37         66.92        30.71 o                         
   6  24   4        390.85        359.83        62.03 o                         
  -7  25   4        275.47        269.52        25.38 o                         
  -6  25   4        239.33        256.27        37.67 o                         
  -5  25   4        515.20        563.27        31.18 o                         
  -4  25   4       1049.42       1092.12        75.20 o                         
  -3  25   4         15.91         10.74        44.75 o                         
  -2  25   4         68.41         57.53        22.75 o                         
  -1  25   4        456.19        416.06        65.27 o                         
   0  25   4        634.40        569.96        60.76 o                         
   1  25   4         28.80         63.09        29.73 o                         
   2  25   4          4.79          5.12        19.24 o                         
   3  25   4          4.80         41.34        21.94 o                         
   4  25   4         73.81         77.67        28.83 o                         
   5  25   4          7.16          8.13        41.44 o                         
   6  25   4         25.44         84.86        34.53 o                         
  -6  26   4        119.80        136.40        28.52 o                         
  -5  26   4         85.72         63.95        29.52 o                         
  -4  26   4         83.12        110.94        34.01 o                         
  -3  26   4          4.93         -3.19        18.51 o                         
  -2  26   4         28.52         40.77        21.14 o                         
  -1  26   4        355.04        386.67        79.60 o                         
   0  26   4        133.67        109.22        41.43 o                         
   1  26   4         69.28         79.05        48.79 o                         
   2  26   4        264.03        300.44        21.11 o                         
   3  26   4          5.49         -7.49        56.73 o                         
   4  26   4          8.65          0.97        26.15 o                         
   5  26   4        132.40        239.49        27.16 o                         
   6  26   4          0.87        -25.04        29.94 o                         
  -6  27   4         88.59         97.67        28.44 o                         
  -5  27   4        101.45        111.19        25.44 o                         
  -4  27   4        720.36        671.05        43.46 o                         
  -3  27   4         17.59        -23.35        23.35 o                         
  -2  27   4        872.99        836.80        71.30 o                         
  -1  27   4        281.16        268.76       111.21 o                         
   0  27   4        373.28        366.33        76.41 o                         
   1  27   4          6.19         -1.83        56.98 o                         
   2  27   4         66.96         31.13        76.71 o                         
   3  27   4        102.29        111.36        30.36 o                         
   4  27   4        604.27        623.60        41.19 o                         
   5  27   4         17.15         23.34        33.13 o                         
   6  27   4        530.20        634.90        38.89 o                         
  -6  28   4       1074.25       1136.18        70.19 o                         
  -5  28   4         28.82         38.45        28.90 o                         
  -4  28   4         10.90          3.49        17.69 o                         
  -3  28   4        492.54        543.17        68.42 o                         
  -2  28   4       1638.79       1422.14       231.32 o                         
  -1  28   4         60.22         30.49        30.98 o                         
   0  28   4        236.51        233.81        34.65 o                         
   1  28   4         98.09        153.08        81.92 o                         
   2  28   4        307.62        311.45        28.19 o                         
   3  28   4        136.66        256.29        48.68 o                         
   4  28   4        337.08        320.70        84.55 o                         
   5  28   4        957.26       1175.44       192.24 o                         
   6  28   4         78.41         92.90        47.40 o                         
  -6  29   4         41.28         96.47       103.87 o                         
  -5  29   4         27.38         -9.46        45.70 o                         
  -4  29   4        512.83        588.08        57.14 o                         
  -3  29   4        106.79        156.87        20.22 o                         
  -2  29   4         50.55         86.81        19.11 o                         
  -1  29   4        222.81        157.37        42.57 o                         
   0  29   4         24.69         20.00        23.13 o                         
   1  29   4        493.61        486.54        31.12 o                         
   2  29   4       1046.77       1081.72        53.98 o                         
   3  29   4        287.90        243.61        73.60 o                         
   4  29   4        839.00        869.55        54.04 o                         
   5  29   4        714.24        671.86       138.13 o                         
  -5  30   4        460.20        503.95        77.30 o                         
  -4  30   4        183.32        175.51        93.74 o                         
  -3  30   4          1.78         16.02        16.35 o                         
  -2  30   4        243.18        203.82        92.39 o                         
  -1  30   4        873.59        985.28        48.97 o                         
   0  30   4         63.60         66.17        39.34 o                         
   1  30   4         18.76         20.59        20.26 o                         
   2  30   4         38.93         22.10        19.50 o                         
   3  30   4       1383.65       1389.67       130.04 o                         
   4  30   4        458.75        419.94        25.68 o                         
   5  30   4        384.51        354.18       169.19 o                         
  -5  31   4         39.50         29.51        33.08 o                         
  -4  31   4         18.57        -22.22        22.22 o                         
  -3  31   4          0.12        -21.21        25.50 o                         
  -2  31   4          0.40         20.15        35.51 o                         
  -1  31   4         10.17         98.91        50.54 o                         
   0  31   4         79.02        148.92        70.54 o                         
   1  31   4         16.73         33.77        54.27 o                         
   2  31   4          1.89        -26.39        26.39 o                         
   3  31   4        126.36        163.10        29.63 o                         
   4  31   4        126.75        133.43        23.97 o                         
   5  31   4         25.22         -0.69        19.54 o                         
  -5  32   4        212.80        272.63        39.97 o                         
  -4  32   4        139.87        185.28        34.28 o                         
  -3  32   4         27.92        -21.76        21.76 o                         
  -2  32   4          0.29         -7.26        21.18 o                         
  -1  32   4        777.42        840.68        52.60 o                         
   0  32   4        888.05        842.09        54.05 o                         
   1  32   4        277.59        316.08        65.65 o                         
   2  32   4          0.26        -25.86        25.86 o                         
   3  32   4        341.95        309.19        22.11 o                         
   4  32   4        163.62        168.15        60.01 o                         
  -4  33   4        116.04         47.04        25.89 o                         
  -3  33   4        138.94        156.32        37.02 o                         
  -2  33   4        213.16        189.28        22.20 o                         
  -1  33   4         98.62        126.81        23.78 o                         
   0  33   4         73.32        143.86        35.52 o                         
   1  33   4        944.61       1057.93        59.10 o                         
   2  33   4        256.81        289.44        22.67 o                         
   3  33   4         84.34         97.42        40.00 o                         
   4  33   4        195.39        106.18        55.34 o                         
  -4  34   4         90.55        101.02        34.78 o                         
  -3  34   4        184.02        183.17        67.30 o                         
  -2  34   4        319.62        431.27        67.39 o                         
  -1  34   4          6.38        120.90        32.08 o                         
   0  34   4         66.55         82.50        25.44 o                         
   1  34   4        771.28        905.22        58.35 o                         
   2  34   4        224.60        300.06        41.34 o                         
   3  34   4        537.26        575.56        86.67 o                         
   4  34   4        269.94        182.57        69.57 o                         
  -3  35   4         86.62         77.74        45.27 o                         
  -2  35   4        158.04        227.39        46.69 o                         
  -1  35   4        217.09        241.56        49.72 o                         
   0  35   4         61.66         24.21        28.61 o                         
   1  35   4         64.21        155.14        28.70 o                         
   2  35   4         23.85        -30.94        54.04 o                         
   3  35   4        514.18        658.32        40.31 o                         
  -3  36   4          7.93        -17.34        28.06 o                         
  -2  36   4        134.06        228.06        57.28 o                         
  -1  36   4          2.83         93.36        35.67 o                         
   0  36   4        125.00         72.92        47.08 o                         
   1  36   4         53.00        130.26        39.94 o                         
   2  36   4         12.78         23.57        79.70 o                         
  -2  37   4          0.36        -35.19        35.19 o                         
  -1  37   4        119.89        127.41        53.87 o                         
   0  37   4        437.82        499.40        45.85 o                         
   1  37   4         12.77        -35.92        35.92 o                         
  -1  38   4        448.60        417.69        47.45 o                         
   0  38   4        110.58        131.24        45.72 o                         
  -9   1   5        659.92        513.92        40.96 o                         
  -8   1   5       1006.76        937.71        47.35 o                         
  -7   1   5        970.75        883.20        42.53 o                         
  -6   1   5         93.12         89.88        11.48 o                         
  -5   1   5          1.20         11.61        14.44 o                         
  -4   1   5        468.88        481.75        24.13 o                         
  -3   1   5         31.94         38.21         7.74 o                         
  -2   1   5         56.53         60.17         6.47 o                         
  -1   1   5        762.49        751.91        17.88 o                         
   0   1   5       1181.72       1133.00        43.97 o                         
   1   1   5        359.25        312.65        17.45 o                         
   2   1   5         43.88         30.03        13.60 o                         
   3   1   5         42.15         54.50       298.49 o                         
   4   1   5        859.12        776.36        83.46 o                         
   5   1   5       1882.08       1843.47        47.74 o                         
   6   1   5        582.99        786.31       132.79 o                         
   7   1   5         18.11        147.14        78.07 o                         
   8   1   5        111.16        167.03        59.02 o                         
  -9   2   5         46.92         71.07        24.87 o                         
  -8   2   5       1340.02       1247.27       129.04 o                         
  -7   2   5         25.23         17.70        16.36 o                         
  -6   2   5       3709.93       3866.92       145.29 o                         
  -5   2   5        259.08        304.08        13.13 o                         
  -4   2   5        736.65        803.78        18.34 o                         
  -3   2   5         15.33         18.44        15.05 o                         
  -2   2   5        718.83        693.68        13.01 o                         
  -1   2   5        117.06        103.21        12.13 o                         
   0   2   5         40.36         38.31        16.64 o                         
   1   2   5       2465.84       2359.33        53.99 o                         
   3   2   5        239.74        200.12        13.86 o                         
   4   2   5        267.61        253.34        64.21 o                         
   5   2   5       1042.37        928.31        73.46 o                         
   6   2   5        379.03        413.20       120.73 o                         
   7   2   5       4404.43       4881.21       119.57 o                         
   8   2   5        172.58        228.76        37.14 o                         
  -9   3   5         74.66        120.23        46.95 o                         
  -8   3   5        199.97        181.69        56.71 o                         
  -7   3   5        112.72         87.66        23.68 o                         
  -6   3   5        527.40        554.78        66.03 o                         
  -5   3   5          0.23         -9.53         9.53 o                         
  -4   3   5         69.67        100.52        19.05 o                         
  -3   3   5        465.16        503.54        32.54 o                         
  -2   3   5        640.36        589.20        17.87 o                         
  -1   3   5       2232.67       1975.81        41.35 o                         
   0   3   5          5.12          3.97        10.10 o                         
   1   3   5        116.44        129.13        19.40 o                         
   2   3   5        598.15        509.12        22.63 o                         
   3   3   5        338.89        339.46        18.34 o                         
   4   3   5        704.34        646.32        89.58 o                         
   5   3   5       1308.22       1595.26       163.43 o                         
   6   3   5       1944.80       2184.99       211.28 o                         
   7   3   5        128.71        129.71        54.80 o                         
   8   3   5        383.38        503.89        78.03 o                         
  -9   4   5         41.79         -2.95        27.25 o                         
  -8   4   5         52.75         35.02        14.90 o                         
  -7   4   5         74.90         85.94        15.58 o                         
  -6   4   5        319.59        317.82        69.50 o                         
  -5   4   5          4.42         13.99        22.72 o                         
  -4   4   5        159.13        161.15        12.28 o                         
  -3   4   5       1730.15       1713.75        47.78 o                         
  -2   4   5        713.23        678.93        19.66 o                         
  -1   4   5          2.69         15.49        12.79 o                         
   0   4   5        952.78        936.27        37.03 o                         
   1   4   5        813.20        804.80        15.24 o                         
   2   4   5        195.25        156.37        46.06 o                         
   3   4   5         86.80        107.71        97.87 o                         
   4   4   5       2227.95       1982.04        77.43 o                         
   5   4   5         57.08         64.75        24.05 o                         
   6   4   5        440.37        508.95        82.86 o                         
   7   4   5        180.34        317.92        64.23 o                         
   8   4   5        208.83        249.71        38.49 o                         
  -9   5   5          3.64         24.47        19.38 o                         
  -8   5   5        193.83        207.01        13.00 o                         
  -7   5   5        106.05         85.36        29.41 o                         
  -6   5   5        279.86        249.82        54.31 o                         
  -5   5   5          0.53         -6.83        11.01 o                         
  -4   5   5          5.14         -1.29        11.66 o                         
  -3   5   5        208.60        226.04        18.97 o                         
  -2   5   5         31.59         42.22        12.02 o                         
  -1   5   5       2394.22       2492.05        60.94 o                         
   0   5   5        570.71        636.62        28.36 o                         
   1   5   5       9977.52      11100.57       401.77 o                         
   2   5   5       1061.25       1118.69       104.57 o                         
   3   5   5        233.98        321.38        31.34 o                         
   4   5   5        555.40        510.64        28.53 o                         
   5   5   5        477.57        476.21       107.63 o                         
   6   5   5          0.15          9.89        41.07 o                         
   7   5   5         48.11        123.33        30.51 o                         
   8   5   5         74.49         63.21        36.58 o                         
  -9   6   5          9.98         -7.76        33.46 o                         
  -8   6   5          5.67         31.92        15.03 o                         
  -7   6   5        112.58         59.39        27.76 o                         
  -6   6   5        501.90        447.23        57.89 o                         
  -5   6   5        260.90        304.02        19.47 o                         
  -4   6   5         85.13         77.20        12.77 o                         
  -3   6   5        371.81        374.83        32.30 o                         
  -2   6   5       1980.86       1847.40        58.29 o                         
  -1   6   5        952.88       1083.10        26.70 o                         
   0   6   5      14531.25      14656.46       159.02 o                         
   1   6   5       3414.92       3482.99       165.22 o                         
   2   6   5          8.77         33.17        57.14 o                         
   3   6   5        555.31        627.07       101.39 o                         
   4   6   5       1063.50       1019.45        56.00 o                         
   5   6   5        343.30        335.27        91.40 o                         
   6   6   5       1232.86       1194.50        49.25 o                         
   7   6   5        281.56        325.98       101.28 o                         
   8   6   5        761.63        772.13        96.27 o                         
  -9   7   5         18.55         19.33        28.76 o                         
  -8   7   5         38.06         45.98        15.32 o                         
  -7   7   5        181.83        134.20        43.77 o                         
  -6   7   5        112.05        157.01        56.39 o                         
  -5   7   5        240.06        263.51        18.88 o                         
  -4   7   5        446.97        426.85        15.58 o                         
  -3   7   5          4.38         -1.33        12.17 o                         
  -2   7   5       1964.89       2003.19        45.04 o                         
  -1   7   5       2151.07       2267.88        57.99 o                         
   0   7   5       3703.81       4048.94       110.24 o                         
   1   7   5        154.26        186.80        69.02 o                         
   2   7   5       3880.98       3888.66       160.67 o                         
   3   7   5         58.90         57.55        27.73 o                         
   4   7   5        345.39        340.45        29.78 o                         
   5   7   5        629.13        563.27       145.62 o                         
   6   7   5       1291.26       1403.43        90.53 o                         
   7   7   5          2.84        -10.84        51.06 o                         
   8   7   5        151.86        254.49        67.13 o                         
  -9   8   5        112.41        169.82        63.37 o                         
  -8   8   5        100.98        123.16        15.64 o                         
  -7   8   5          4.31        -15.60        16.30 o                         
  -6   8   5        203.55        204.27        57.90 o                         
  -5   8   5        282.78        269.56        22.15 o                         
  -4   8   5          4.97         23.27        16.41 o                         
  -3   8   5        737.23        789.92        72.98 o                         
  -2   8   5       3457.97       3622.68        95.91 o                         
  -1   8   5       9895.42      10033.40       250.90 o                         
   0   8   5       9152.40      10574.98       279.55 o                         
   1   8   5       6082.71       5965.59        86.84 o                         
   2   8   5       8901.78       9828.08       351.17 o                         
   3   8   5       1143.23        985.00        53.47 o                         
   4   8   5        563.19        589.11        53.55 o                         
   5   8   5        563.43        717.86       130.82 o                         
   6   8   5        168.19        301.90        72.27 o                         
   7   8   5         28.18         31.88        30.31 o                         
  -8   9   5          9.68          6.56        17.81 o                         
  -7   9   5        148.94        127.89        34.09 o                         
  -6   9   5        185.34        157.98        53.58 o                         
  -5   9   5        193.02        241.61        78.88 o                         
  -4   9   5         50.14         53.54        18.75 o                         
  -3   9   5         40.67         64.24        14.07 o                         
  -2   9   5       1196.00       1344.75        40.18 o                         
  -1   9   5        206.27        176.82        15.13 o                         
   0   9   5      12049.72      12905.30       850.53 o                         
   1   9   5        304.99        264.72        24.42 o                         
   2   9   5        385.11        395.35        29.90 o                         
   3   9   5        348.83        334.94        21.92 o                         
   4   9   5         41.14         30.75        73.94 o                         
   5   9   5        126.27         95.75        22.98 o                         
   6   9   5        119.79         98.61       134.72 o                         
   7   9   5        376.05        321.41        98.45 o                         
   8   9   5         11.51         77.87        60.38 o                         
  -8  10   5         73.21         53.49        34.85 o                         
  -7  10   5         50.88         60.30        25.38 o                         
  -6  10   5        447.71        479.77        63.80 o                         
  -5  10   5         79.97         46.76        20.56 o                         
  -4  10   5        472.93        508.17        20.04 o                         
  -3  10   5        268.45        271.59        37.27 o                         
  -2  10   5         54.37         58.67        13.77 o                         
  -1  10   5       2812.81       2952.38       158.32 o                         
   0  10   5        728.44        789.04        33.40 o                         
   1  10   5        808.84        887.12        50.21 o                         
   2  10   5         15.19         28.07        11.08 o                         
   3  10   5        401.57        380.85        47.91 o                         
   4  10   5        923.11        905.43        72.22 o                         
   5  10   5        140.20        120.16        36.33 o                         
   6  10   5         44.75         88.20        97.74 o                         
   7  10   5        226.33        253.11        36.93 o                         
   8  10   5         22.24        -35.80        35.80 o                         
  -8  11   5        356.33        301.12        38.40 o                         
  -7  11   5        259.01        269.35        66.39 o                         
  -6  11   5        269.09        272.05        16.45 o                         
  -5  11   5        464.32        469.40        47.26 o                         
  -4  11   5        424.70        408.48        41.31 o                         
  -3  11   5        619.60        688.79        51.23 o                         
  -2  11   5         55.50          5.39        13.81 o                         
  -1  11   5       1401.95       1356.66       124.63 o                         
   0  11   5          0.69         18.11        10.21 o                         
   1  11   5        446.01        506.38        42.85 o                         
   2  11   5         67.72         63.15        13.90 o                         
   3  11   5        158.82        178.40        15.98 o                         
   4  11   5        769.63        674.52        52.54 o                         
   5  11   5         58.73         88.55        24.07 o                         
   6  11   5        198.73        238.67        71.81 o                         
   7  11   5        178.59        261.98        29.95 o                         
   8  11   5          4.18        -51.05        51.05 o                         
  -8  12   5         40.93         25.00        24.73 o                         
  -7  12   5        772.58        727.28        39.64 o                         
  -6  12   5         42.32         40.16        26.42 o                         
  -5  12   5         92.63        138.22        24.94 o                         
  -4  12   5        483.49        446.33        20.24 o                         
  -3  12   5       1759.27       1861.22        66.02 o                         
  -2  12   5        241.06        292.23        19.58 o                         
  -1  12   5        416.97        465.89        34.73 o                         
   0  12   5       1934.45       1989.56       100.95 o                         
   1  12   5       1143.58       1007.68       141.21 o                         
   2  12   5        111.25        114.34        11.28 o                         
   3  12   5         23.15        -25.89       103.97 o                         
   4  12   5        968.35        923.75        41.33 o                         
   5  12   5        772.76        880.91        94.75 o                         
   6  12   5        235.37        224.28       159.04 o                         
   7  12   5        916.91       1043.33        96.83 o                         
   8  12   5         85.94        248.39       172.38 o                         
  -8  13   5          3.26        -16.83        16.83 o                         
  -7  13   5        984.87        859.84        44.43 o                         
  -6  13   5          4.17         14.50        16.80 o                         
  -5  13   5       7941.25       8512.53       359.97 o                         
  -4  13   5        705.09        655.20        37.86 o                         
  -3  13   5        438.66        468.99        36.30 o                         
  -2  13   5        884.97        852.53        47.91 o                         
  -1  13   5       1681.37       1914.24        33.67 o                         
   0  13   5        223.50        219.87        21.60 o                         
   1  13   5       1887.38       2023.93        61.45 o                         
   2  13   5        785.10        643.58        29.59 o                         
   3  13   5        355.73        385.90        38.68 o                         
   4  13   5         39.17         -6.59        24.78 o                         
   5  13   5        256.10        244.90        90.00 o                         
   6  13   5        687.04        824.64       118.18 o                         
   7  13   5        304.56        439.75        45.12 o                         
   8  13   5          1.79        -14.07        43.97 o                         
  -8  14   5         94.14         84.33        25.50 o                         
  -7  14   5        362.19        416.51        21.26 o                         
  -6  14   5        110.12        128.33        35.76 o                         
  -5  14   5        711.67        704.33        71.00 o                         
  -4  14   5        466.15        461.57        29.56 o                         
  -3  14   5        299.34        314.41        18.95 o                         
  -2  14   5        113.90        152.43        18.60 o                         
  -1  14   5       1996.20       2103.97       104.72 o                         
   0  14   5        137.71        137.41        13.89 o                         
   1  14   5          0.13         15.38        14.96 o                         
   2  14   5         26.70         60.04        95.43 o                         
   3  14   5        336.29        353.96        36.54 o                         
   4  14   5        133.93        108.22        32.60 o                         
   5  14   5       1945.56       1898.97        57.03 o                         
   6  14   5        272.13        259.58        91.23 o                         
   7  14   5        918.75        794.39        92.12 o                         
   8  14   5         33.15         81.26        62.13 o                         
  -8  15   5         19.63         24.32        88.89 o                         
  -7  15   5       1063.99       1174.41       143.81 o                         
  -6  15   5        294.43        298.77        53.64 o                         
  -5  15   5        774.28        950.77        35.82 o                         
  -4  15   5        623.34        641.83        54.43 o                         
  -3  15   5        157.14        185.23        33.50 o                         
  -2  15   5        569.98        545.17        20.21 o                         
  -1  15   5       1050.54       1183.50        30.88 o                         
   0  15   5          1.66         -2.94         9.24 o                         
   1  15   5        545.48        507.55        49.25 o                         
   2  15   5       3291.15       2854.26       121.40 o                         
   3  15   5        113.66        117.89        21.89 o                         
   4  15   5          0.22          3.85        26.23 o                         
   5  15   5        139.11        100.77        45.45 o                         
   6  15   5         43.52        107.48        60.82 o                         
   7  15   5        441.02        477.89        27.08 o                         
   8  15   5        104.08        112.33        50.17 o                         
  -8  16   5          1.05        -37.57        37.57 o                         
  -7  16   5         52.03         78.26        69.36 o                         
  -6  16   5         72.97         85.48        33.50 o                         
  -5  16   5         71.83         76.97        31.12 o                         
  -4  16   5        112.05        155.93        36.79 o                         
  -3  16   5        461.03        477.67        20.49 o                         
  -2  16   5        655.38        655.76        22.60 o                         
  -1  16   5         22.66        -15.35        16.28 o                         
   0  16   5       1242.21       1167.31       152.27 o                         
   1  16   5        746.82        651.12        34.68 o                         
   2  16   5         10.89         39.75        11.43 o                         
   3  16   5          0.28         28.75        42.90 o                         
   4  16   5       1134.32       1171.82        78.66 o                         
   5  16   5         93.90         33.56        33.03 o                         
   6  16   5         10.47        -26.37       154.89 o                         
   7  16   5        104.85         59.02       158.52 o                         
  -8  17   5         46.81        125.54        37.36 o                         
  -7  17   5         39.22         71.14        18.11 o                         
  -6  17   5        321.34        312.55        43.25 o                         
  -5  17   5        594.04        539.14        27.31 o                         
  -4  17   5       1150.05       1206.62        68.08 o                         
  -3  17   5       1808.13       1876.50        72.01 o                         
  -2  17   5        148.71        201.00        42.19 o                         
  -1  17   5        111.16         98.93        20.15 o                         
   0  17   5        705.16        753.70       119.68 o                         
   1  17   5       2653.24       2060.68       143.56 o                         
   2  17   5       1025.61        896.84        47.61 o                         
   3  17   5       1048.59        847.84        93.49 o                         
   4  17   5         68.62         99.55        18.63 o                         
   5  17   5        539.37        543.81        44.64 o                         
   6  17   5         93.58         29.87       289.38 o                         
   7  17   5        127.63        132.25        22.31 o                         
  -8  18   5        106.88         76.34        30.83 o                         
  -7  18   5         89.16        114.17        18.28 o                         
  -6  18   5         60.34         87.73        19.11 o                         
  -5  18   5        123.40        103.24        35.22 o                         
  -4  18   5        263.87        279.59        61.32 o                         
  -3  18   5         61.10         66.83        24.92 o                         
  -2  18   5        155.83        139.72        38.00 o                         
  -1  18   5        166.22        113.53        52.45 o                         
   0  18   5        130.77         88.38        32.04 o                         
   1  18   5        520.95        429.89        22.27 o                         
   2  18   5        349.18        262.49        70.63 o                         
   3  18   5          1.97         25.04        17.02 o                         
   4  18   5        386.19        289.44        96.04 o                         
   5  18   5        128.01          8.32       108.54 o                         
   6  18   5          0.64         83.93        29.24 o                         
   7  18   5         76.77        124.68        43.73 o                         
  -8  19   5         89.74        121.46        48.38 o                         
  -7  19   5        133.06        130.41        39.88 o                         
  -6  19   5         20.54         67.34        30.13 o                         
  -5  19   5       1051.18       1081.77        58.92 o                         
  -4  19   5        832.71       1028.39        52.33 o                         
  -3  19   5        572.63        555.23        47.79 o                         
  -2  19   5        151.46        152.43        26.61 o                         
  -1  19   5        278.17        222.95        58.25 o                         
   0  19   5       3266.62       3635.99       150.16 o                         
   1  19   5       2948.03       2033.93        81.96 o                         
   2  19   5        454.34        402.15        35.81 o                         
   3  19   5         41.66         11.76        25.53 o                         
   4  19   5        853.83       1037.22       103.53 o                         
   5  19   5        929.79        867.01        67.34 o                         
   6  19   5        165.30        172.91        56.70 o                         
   7  19   5         15.30        -60.24        81.74 o                         
  -7  20   5          4.80         23.60        22.46 o                         
  -6  20   5         75.48        108.24        33.81 o                         
  -5  20   5        508.87        524.63        46.17 o                         
  -4  20   5         13.15         22.91        16.20 o                         
  -3  20   5        503.04        522.19        62.54 o                         
  -2  20   5        675.47        575.06        49.33 o                         
  -1  20   5        349.36        425.74        65.80 o                         
   0  20   5       1531.18       1711.93        82.27 o                         
   1  20   5         56.71         39.31        36.55 o                         
   2  20   5       7415.79       6286.79       519.62 o                         
   3  20   5       4768.26       4033.01       482.50 o                         
   4  20   5        355.26        324.55        17.35 o                         
   5  20   5        465.03        555.61       127.78 o                         
   6  20   5         32.83         29.59        68.64 o                         
   7  20   5         32.01        -68.24        68.24 o                         
  -7  21   5          2.82         28.04        25.28 o                         
  -6  21   5         99.89        121.36        22.43 o                         
  -5  21   5        246.44        270.25        51.04 o                         
  -4  21   5         65.04         80.99        21.93 o                         
  -3  21   5          0.02         -1.15        21.89 o                         
  -2  21   5       1502.05       1502.66       115.97 o                         
  -1  21   5       1076.82       1094.65        95.82 o                         
   0  21   5        645.96        568.45       161.76 o                         
   1  21   5       1367.52       1541.43       236.43 o                         
   2  21   5        999.96        816.84        69.67 o                         
   3  21   5       1934.09       1922.33       198.17 o                         
   4  21   5        314.63        286.57        29.87 o                         
   5  21   5         32.99         -1.95        26.80 o                         
   6  21   5        507.86        701.81        48.11 o                         
   7  21   5          0.05         38.87        24.64 o                         
  -7  22   5        982.50       1037.97       149.68 o                         
  -6  22   5         36.21         26.57        23.16 o                         
  -5  22   5        213.87        276.14        37.98 o                         
  -4  22   5       1070.45       1121.23        49.24 o                         
  -3  22   5       2633.24       2837.05       120.53 o                         
  -2  22   5         18.90          0.02        44.07 o                         
  -1  22   5       2601.99       2587.05       137.77 o                         
   0  22   5        166.91        266.58       173.19 o                         
   1  22   5         83.62         39.00        30.39 o                         
   2  22   5        125.13        128.45        59.92 o                         
   3  22   5         23.58         12.61        20.23 o                         
   4  22   5        358.65        296.79       141.44 o                         
   5  22   5         40.78         78.34        41.08 o                         
   6  22   5        101.11        248.39        51.88 o                         
   7  22   5          0.21          6.94        26.85 o                         
  -7  23   5         45.29         17.83        20.23 o                         
  -6  23   5        252.49        288.66        16.63 o                         
  -5  23   5         19.36         -7.17        14.67 o                         
  -4  23   5         91.41         73.48        54.91 o                         
  -3  23   5          9.01         70.57        39.04 o                         
  -2  23   5        155.73        173.76        72.18 o                         
  -1  23   5        739.59        687.56        78.00 o                         
   0  23   5        590.99        540.18        78.31 o                         
   1  23   5          3.26         18.35        16.41 o                         
   2  23   5         20.77         16.81        25.45 o                         
   3  23   5        485.05        541.92        84.22 o                         
   4  23   5          3.00         81.51        22.66 o                         
   5  23   5          3.67         11.84        68.48 o                         
   6  23   5         51.81         84.64        67.80 o                         
  -7  24   5        336.31        343.91        23.39 o                         
  -6  24   5        582.29        582.35        58.85 o                         
  -5  24   5        452.43        458.29        20.50 o                         
  -4  24   5        535.66        537.08        54.57 o                         
  -3  24   5        363.72        420.57        73.09 o                         
  -2  24   5       2958.17       2925.19       152.52 o                         
  -1  24   5        449.60        443.43        95.96 o                         
   0  24   5          1.75        -26.44        26.44 o                         
   1  24   5         99.13         91.48        23.38 o                         
   2  24   5         47.58        -23.65        39.38 o                         
   3  24   5         54.83        157.76        58.45 o                         
   4  24   5        831.99        866.00        50.68 o                         
   5  24   5         21.19        120.27        22.47 o                         
   6  24   5         67.36         56.71        65.36 o                         
  -6  25   5          0.61          1.49        39.75 o                         
  -5  25   5        411.89        387.55        19.39 o                         
  -4  25   5         93.83         93.41        18.92 o                         
  -3  25   5          0.10        -34.09        34.09 o                         
  -2  25   5        441.95        506.65        52.56 o                         
  -1  25   5        154.78        160.94        57.00 o                         
   0  25   5       1764.62       1796.15        64.33 o                         
   1  25   5          0.10         38.17        40.30 o                         
   2  25   5        614.40        496.52        33.67 o                         
   3  25   5         62.25         92.02        39.63 o                         
   4  25   5          0.06        -43.82        55.47 o                         
   5  25   5          0.00        -29.75       100.28 o                         
   6  25   5         40.04         -5.55        25.25 o                         
  -6  26   5        406.04        500.23        75.55 o                         
  -5  26   5        381.77        438.81        24.01 o                         
  -4  26   5          6.98         49.67        35.07 o                         
  -3  26   5        217.85        246.94        51.05 o                         
  -2  26   5       2457.08       2352.27        84.08 o                         
  -1  26   5         47.87          5.77        14.99 o                         
   0  26   5          2.16         52.23        64.70 o                         
   1  26   5        152.23        267.31        57.13 o                         
   2  26   5        121.98        159.68        57.07 o                         
   3  26   5       1332.42       1385.65        68.72 o                         
   4  26   5         57.11         11.90        28.11 o                         
   5  26   5        428.11        468.41        62.07 o                         
   6  26   5          7.58         16.59        29.84 o                         
  -6  27   5        167.01        228.09        46.16 o                         
  -5  27   5          5.31         14.51        32.12 o                         
  -4  27   5       1803.22       1966.43       100.53 o                         
  -3  27   5        749.44        649.71        38.27 o                         
  -2  27   5        495.71        494.94        25.02 o                         
  -1  27   5         60.19         79.28        32.29 o                         
   0  27   5          4.85        -22.45        32.34 o                         
   1  27   5         66.36         26.35        90.22 o                         
   2  27   5        462.22        467.03        31.41 o                         
   3  27   5          1.11         17.79        44.84 o                         
   4  27   5        103.85        128.25        29.18 o                         
   5  27   5        652.30        664.62       134.87 o                         
   6  27   5         10.37         13.75        19.58 o                         
  -6  28   5         49.51        -24.62        24.62 o                         
  -5  28   5         75.37        102.82        21.65 o                         
  -4  28   5          6.00         16.76        25.11 o                         
  -3  28   5        114.43        101.10        17.96 o                         
  -2  28   5        296.58        358.66        82.47 o                         
  -1  28   5        146.28        139.52        43.70 o                         
   0  28   5        497.96        475.13        32.54 o                         
   1  28   5        236.50        340.32        76.01 o                         
   2  28   5         73.26        124.48        74.21 o                         
   3  28   5        284.80        272.38        86.53 o                         
   4  28   5        270.36        350.80        27.53 o                         
   5  28   5        345.97        456.09       121.05 o                         
  -5  29   5        884.53        983.45       116.77 o                         
  -4  29   5         31.90         -6.68        26.13 o                         
  -3  29   5          0.51         15.42        21.43 o                         
  -2  29   5         29.21         29.54        62.56 o                         
  -1  29   5          1.48         32.80        20.36 o                         
   0  29   5        455.76        524.82       108.33 o                         
   1  29   5        456.68        423.40       132.50 o                         
   2  29   5          1.77        -14.33        59.37 o                         
   3  29   5          2.17         38.42        80.09 o                         
   4  29   5        549.64        527.09       121.83 o                         
   5  29   5        749.71        795.72        68.75 o                         
  -5  30   5        295.13        235.92        48.46 o                         
  -4  30   5         67.36        134.98        71.08 o                         
  -3  30   5         12.21         35.65        19.10 o                         
  -2  30   5          1.70         -8.32        22.00 o                         
  -1  30   5          9.59         47.86        19.14 o                         
   0  30   5         98.31        157.11        67.50 o                         
   1  30   5        894.26       1027.04        66.73 o                         
   2  30   5          0.70        -24.78        55.37 o                         
   3  30   5         18.68         24.06        45.98 o                         
   4  30   5         77.26        137.04        47.84 o                         
   5  30   5         10.54         24.37        22.50 o                         
  -5  31   5        180.15        242.54        70.56 o                         
  -4  31   5        179.85        186.18        31.98 o                         
  -3  31   5        759.90        796.98        94.16 o                         
  -2  31   5        224.77        237.69        19.12 o                         
  -1  31   5        944.40        988.03        56.26 o                         
   0  31   5        417.36        533.77       107.17 o                         
   1  31   5        402.75        370.26        80.68 o                         
   2  31   5       1523.34       1493.44        87.59 o                         
   3  31   5         30.21          5.76        45.31 o                         
   4  31   5          4.66        -25.28        25.28 o                         
  -4  32   5        250.17        278.56       190.79 o                         
  -3  32   5         87.75         80.92        27.17 o                         
  -2  32   5          5.57        -25.43        25.43 o                         
  -1  32   5         59.35         90.03        53.30 o                         
   0  32   5        291.82        391.18       113.33 o                         
   1  32   5       1016.43        949.22        63.17 o                         
   2  32   5         33.62         49.22        25.04 o                         
   3  32   5          6.07         40.44        18.93 o                         
   4  32   5        660.08        710.52       172.83 o                         
  -4  33   5        208.09        177.01        64.48 o                         
  -3  33   5        203.70        194.00        35.74 o                         
  -2  33   5         15.64         23.23        19.86 o                         
  -1  33   5        379.56        456.81        25.55 o                         
   0  33   5        346.68        445.94        29.61 o                         
   1  33   5          0.68        -32.01        32.01 o                         
   2  33   5         64.70        113.63        32.86 o                         
   3  33   5        215.86        186.99        34.06 o                         
   4  33   5        523.00        499.15        42.28 o                         
  -3  34   5        157.82        158.30        55.01 o                         
  -2  34   5         87.37         -3.52        63.31 o                         
  -1  34   5        530.97        737.29       125.55 o                         
   0  34   5         11.17          4.97        21.97 o                         
   1  34   5          2.97        -14.95        23.76 o                         
   2  34   5        465.27        504.56        76.67 o                         
   3  34   5        147.07        157.93        43.16 o                         
  -3  35   5        162.08        195.62        28.41 o                         
  -2  35   5         15.24          0.38        24.46 o                         
  -1  35   5         12.60        -25.47        29.84 o                         
   0  35   5         10.93         68.44        47.63 o                         
   1  35   5        223.93        117.01        36.45 o                         
   2  35   5         85.40          2.13        25.11 o                         
  -2  36   5        183.22        163.78        55.88 o                         
  -1  36   5        272.39        230.90        29.41 o                         
   0  36   5        155.82        356.00        39.34 o                         
   1  36   5         36.74         12.54        34.67 o                         
   2  36   5        136.83        206.30        48.11 o                         
  -1  37   5          1.07         30.02        34.43 o                         
  -9   0   6         16.95        -20.59        57.21 o                         
  -8   0   6       1474.58       1432.39       123.16 o                         
  -7   0   6       1920.21       1930.21        72.13 o                         
  -6   0   6       8625.85       8523.05       201.71 o                         
  -5   0   6       3560.97       3307.38        79.54 o                         
  -4   0   6       2156.13       2577.19        77.57 o                         
  -3   0   6          3.01         13.48        16.71 o                         
  -2   0   6       2522.78       2741.32       102.52 o                         
  -1   0   6       2249.47       2103.17       150.86 o                         
   0   0   6        164.63        137.44        11.64 o                         
   1   0   6         10.05         -5.91        15.54 o                         
   2   0   6        191.35        163.49        13.86 o                         
   3   0   6       1693.02       1475.37       127.75 o                         
   4   0   6      14432.77      14303.87       405.15 o                         
   5   0   6          1.29        -49.92       134.95 o                         
   6   0   6       3633.84       4055.36       254.28 o                         
   7   0   6       1888.96       2470.41       188.07 o                         
   8   0   6          9.59        -63.17        63.17 o                         
  -9   1   6         11.24          7.85        45.89 o                         
  -8   1   6       6878.77       6198.45       216.51 o                         
  -7   1   6        129.84        129.67        35.51 o                         
  -6   1   6       9761.04       9814.72       180.71 o                         
  -5   1   6         21.79         25.35        14.22 o                         
  -4   1   6        199.83        199.91        35.87 o                         
  -3   1   6        179.44        171.98        16.40 o                         
  -2   1   6       1887.12       2034.39        55.47 o                         
  -1   1   6         11.15         14.59         7.79 o                         
   0   1   6        328.12        344.13        10.94 o                         
   1   1   6          1.36        -10.27        10.27 o                         
   2   1   6         15.47         14.15        11.01 o                         
   3   1   6        371.13        369.35        13.29 o                         
   4   1   6        377.61        379.74       113.89 o                         
   5   1   6       2483.31       2404.75       151.61 o                         
   6   1   6       4386.77       4410.91       223.60 o                         
   7   1   6        289.76        422.35        49.01 o                         
   8   1   6          5.29         -3.04        45.13 o                         
  -9   2   6          6.44         10.13        21.09 o                         
  -8   2   6         16.47         72.66        29.53 o                         
  -7   2   6        798.78        732.52        29.37 o                         
  -6   2   6       3180.79       3261.73        69.13 o                         
  -5   2   6        218.57        228.61        46.68 o                         
  -4   2   6        102.22         83.64        12.49 o                         
  -3   2   6        355.52        302.12        33.91 o                         
  -2   2   6       2394.72       2508.78       112.83 o                         
  -1   2   6        367.53        340.20        21.69 o                         
   0   2   6        167.48        157.93         9.19 o                         
   1   2   6        278.41        298.82        18.98 o                         
   2   2   6        135.93        134.31        19.12 o                         
   3   2   6        343.05        355.63        13.78 o                         
   4   2   6       2245.97       2237.83       126.85 o                         
   5   2   6       3223.44       3075.59       125.92 o                         
   6   2   6        256.08        258.14        22.20 o                         
   7   2   6        589.39        723.44        61.19 o                         
   8   2   6        280.08        267.84       134.54 o                         
  -8   3   6        268.16        249.99        33.77 o                         
  -7   3   6        578.05        539.00        31.25 o                         
  -6   3   6          2.74        -22.35        22.94 o                         
  -5   3   6         36.61         44.55        18.25 o                         
  -4   3   6         62.39         24.96        12.56 o                         
  -3   3   6         41.22         40.57        12.11 o                         
  -2   3   6       1436.11       1616.40        64.48 o                         
  -1   3   6        188.13        191.14         9.76 o                         
   0   3   6         39.12         28.55         7.11 o                         
   1   3   6         25.55         35.99         8.67 o                         
   2   3   6         39.44         37.18        10.69 o                         
   3   3   6       2517.66       2535.50       163.68 o                         
   4   3   6        447.99        430.15        71.42 o                         
   5   3   6       5226.15       5477.14       260.93 o                         
   6   3   6        455.73        391.65       100.46 o                         
   7   3   6          3.34        -27.57        42.77 o                         
   8   3   6         26.91         57.45        33.35 o                         
  -8   4   6          0.02          5.87        24.02 o                         
  -7   4   6          0.03         -5.64        22.25 o                         
  -6   4   6        386.04        347.21        72.91 o                         
  -5   4   6        195.51        180.34        40.89 o                         
  -4   4   6          6.65          9.91        10.37 o                         
  -3   4   6          2.44        -10.84        28.82 o                         
  -2   4   6       3386.50       3640.34       155.56 o                         
  -1   4   6          0.08        -12.68        25.23 o                         
   0   4   6       1078.18       1158.77        52.43 o                         
   1   4   6        380.72        352.81        24.08 o                         
   2   4   6        248.07        193.78        13.32 o                         
   3   4   6       1637.97       1725.09       159.68 o                         
   4   4   6         60.08         78.14        34.23 o                         
   5   4   6         89.96        100.36        63.82 o                         
   6   4   6         70.48         92.23        44.42 o                         
   7   4   6        129.42        247.98       114.87 o                         
   8   4   6         28.87         27.92       131.37 o                         
  -8   5   6        627.09        542.32        46.99 o                         
  -7   5   6        516.41        581.28        21.72 o                         
  -6   5   6        174.47        146.67        43.94 o                         
  -5   5   6        270.01        287.56        74.73 o                         
  -4   5   6        244.86        315.22        32.47 o                         
  -3   5   6         52.40        113.12        26.27 o                         
  -2   5   6         86.59        125.37        22.68 o                         
  -1   5   6        514.40        471.95        41.99 o                         
   0   5   6       3611.98       3145.63       132.31 o                         
   1   5   6        206.18        250.60        16.60 o                         
   2   5   6         56.95         64.69        16.50 o                         
   3   5   6        161.95        163.76        11.49 o                         
   4   5   6        501.57        436.55        54.65 o                         
   5   5   6        569.03        465.86       177.07 o                         
   6   5   6         84.95         46.99        56.14 o                         
   7   5   6         44.54        -76.81        76.81 o                         
   8   5   6         96.18        144.14        70.19 o                         
  -8   6   6          0.95         -9.06        30.35 o                         
  -7   6   6         16.16         22.75        36.19 o                         
  -6   6   6          0.10          4.96        16.90 o                         
  -5   6   6         60.38         25.21        54.08 o                         
  -4   6   6        128.31        153.53        33.56 o                         
  -3   6   6        907.47       1088.62        64.21 o                         
  -2   6   6         86.70         46.66        26.65 o                         
  -1   6   6       1092.76       1330.40        54.54 o                         
   0   6   6       1189.86       1177.30        48.24 o                         
   1   6   6       2222.38       2566.92        93.17 o                         
   2   6   6          5.29         -4.20       131.85 o                         
   3   6   6       2115.67       2088.26       109.65 o                         
   4   6   6         57.58         44.05        66.56 o                         
   5   6   6         45.43         43.78       123.62 o                         
   6   6   6        420.32        437.10       166.34 o                         
   7   6   6        211.44        159.93        39.39 o                         
   8   6   6         96.93         -1.37        32.66 o                         
  -8   7   6          5.28         24.74        18.32 o                         
  -7   7   6          9.46         -3.68        18.65 o                         
  -6   7   6        250.30        251.66        30.54 o                         
  -5   7   6        698.50        739.07        71.46 o                         
  -4   7   6        539.05        569.85        25.06 o                         
  -3   7   6        314.65        383.53        19.90 o                         
  -2   7   6       2480.39       2470.00       125.03 o                         
  -1   7   6       2923.11       3138.86       209.75 o                         
   0   7   6       2812.88       2755.77       101.69 o                         
   1   7   6         64.74         36.56       114.70 o                         
   2   7   6        172.64        208.04        44.11 o                         
   3   7   6        417.62        439.89       142.82 o                         
   4   7   6        971.29        985.74        64.05 o                         
   5   7   6        577.73        515.83       219.94 o                         
   6   7   6        744.44        825.46       108.16 o                         
   7   7   6          1.89        -38.23        49.97 o                         
   8   7   6         26.68         -7.22        57.36 o                         
  -8   8   6        180.86        151.18        29.40 o                         
  -7   8   6         60.84         50.03        15.83 o                         
  -6   8   6        105.70        101.52        39.05 o                         
  -5   8   6         22.33        -13.70        22.71 o                         
  -4   8   6        142.83        143.79        33.69 o                         
  -3   8   6        348.84        372.21        21.05 o                         
  -2   8   6         90.73        106.12        12.07 o                         
  -1   8   6        900.87        975.95        84.85 o                         
   0   8   6        206.94        164.50        22.84 o                         
   1   8   6          1.74         47.23        76.79 o                         
   2   8   6         26.17         44.35        11.72 o                         
   3   8   6         35.83         54.84        84.33 o                         
   4   8   6        237.42        306.41       124.72 o                         
   5   8   6         63.76         40.95        36.59 o                         
   6   8   6        556.83        601.13        65.55 o                         
   7   8   6        380.46        587.57        58.35 o                         
   8   8   6        260.03        274.46       195.43 o                         
  -8   9   6          1.14         31.32        33.60 o                         
  -7   9   6        119.78         81.67        37.54 o                         
  -6   9   6        276.04        313.68        29.59 o                         
  -5   9   6        929.28        926.91        90.57 o                         
  -4   9   6        425.46        457.67        36.78 o                         
  -3   9   6       1007.88        931.81        45.33 o                         
  -2   9   6       2357.26       2577.76        69.71 o                         
  -1   9   6       2232.88       2334.56       113.20 o                         
   0   9   6       2231.25       2648.87       165.60 o                         
   1   9   6       1538.75       1648.69       116.24 o                         
   2   9   6       1758.48       1802.58       208.16 o                         
   3   9   6        182.18        153.31        32.42 o                         
   4   9   6        159.36        212.72        76.00 o                         
   5   9   6       1071.24       1082.86        88.23 o                         
   6   9   6        371.80        585.46       152.07 o                         
   7   9   6          0.02         16.87        50.25 o                         
   8   9   6          6.32         45.32        48.41 o                         
  -8  10   6        203.54        179.42        41.42 o                         
  -7  10   6         12.57         40.13        24.89 o                         
  -6  10   6        226.71        194.03        86.55 o                         
  -5  10   6        306.67        240.02        76.23 o                         
  -4  10   6       1784.92       1894.95        56.03 o                         
  -3  10   6       1656.39       1772.54        73.95 o                         
  -2  10   6       1402.52       1670.25        53.20 o                         
  -1  10   6       1431.19       1400.99       263.21 o                         
   0  10   6        169.96        152.77        54.04 o                         
   1  10   6        375.92        371.51        35.52 o                         
   2  10   6         82.23        108.14        39.34 o                         
   3  10   6        208.02        214.56        44.12 o                         
   4  10   6        207.96        262.03        94.35 o                         
   5  10   6         21.86         12.47        86.85 o                         
   6  10   6       1398.60       1510.91        76.99 o                         
   7  10   6         86.11        154.54        46.19 o                         
   8  10   6        216.77        330.46        48.04 o                         
  -8  11   6          5.24          4.98        19.44 o                         
  -7  11   6        242.73        249.61        35.74 o                         
  -6  11   6        436.86        442.86        49.30 o                         
  -5  11   6        117.81        125.97        39.98 o                         
  -4  11   6       1612.25       1725.88        49.00 o                         
  -3  11   6        149.47        150.69        41.88 o                         
  -2  11   6        185.72        202.76        15.72 o                         
  -1  11   6        261.69        324.28        65.86 o                         
   0  11   6       1235.38       1172.68       119.36 o                         
   1  11   6          0.04          8.85        12.03 o                         
   2  11   6       2933.07       3277.01       158.41 o                         
   3  11   6          2.41         24.56        21.41 o                         
   4  11   6        264.37        279.56        63.80 o                         
   5  11   6          7.34        -19.28        24.22 o                         
   6  11   6         25.33         26.02        44.23 o                         
   7  11   6        472.03        423.84       262.53 o                         
   8  11   6        931.44       1020.85       106.12 o                         
  -8  12   6         42.86         89.93        54.00 o                         
  -7  12   6        624.67        672.96        39.67 o                         
  -6  12   6         10.41          2.87        19.69 o                         
  -5  12   6        275.65        217.56        71.09 o                         
  -4  12   6        219.10        219.53        58.23 o                         
  -3  12   6         31.15         52.29        22.99 o                         
  -2  12   6         58.18         81.05        20.40 o                         
  -1  12   6          0.30         20.85        24.25 o                         
   0  12   6         24.26         54.47        20.71 o                         
   1  12   6        143.39        150.28        55.98 o                         
   2  12   6        544.93        540.94        59.29 o                         
   3  12   6         61.90         65.06        12.00 o                         
   4  12   6         62.33         78.26       111.22 o                         
   5  12   6        341.34        376.52        42.66 o                         
   6  12   6       1184.60       1002.35       208.18 o                         
   7  12   6        216.58        114.31       197.70 o                         
   8  12   6          2.06         39.27        43.78 o                         
  -8  13   6         13.85         32.26        23.07 o                         
  -7  13   6         73.64        119.61        34.93 o                         
  -6  13   6          0.11         67.42        16.25 o                         
  -5  13   6        165.82        223.87        73.55 o                         
  -4  13   6        433.04        501.59        51.07 o                         
  -3  13   6        153.46        189.21        40.02 o                         
  -2  13   6        305.91        326.64        62.98 o                         
  -1  13   6         29.44         27.33        60.49 o                         
   0  13   6        316.20        306.32        18.96 o                         
   1  13   6          6.80         14.28        13.39 o                         
   2  13   6        355.07        344.62        27.48 o                         
   3  13   6        168.98        171.09        59.13 o                         
   4  13   6         11.71         36.11        30.06 o                         
   5  13   6        125.55        217.21       146.75 o                         
   6  13   6        177.06        176.32        79.09 o                         
   7  13   6          0.53        -27.09       434.71 o                         
  -8  14   6         23.81        -13.40        52.18 o                         
  -7  14   6        125.50        181.89        29.34 o                         
  -6  14   6         33.12         28.78        25.56 o                         
  -5  14   6        668.32        641.51        84.10 o                         
  -4  14   6         76.89        123.37        34.99 o                         
  -3  14   6         15.92         44.33        15.89 o                         
  -2  14   6       2351.24       2459.34        63.66 o                         
  -1  14   6        148.30        166.12        18.43 o                         
   0  14   6        729.98        721.80       160.55 o                         
   1  14   6        262.92        266.78        14.39 o                         
   2  14   6       1169.42        932.56        61.15 o                         
   3  14   6         10.80         16.12        46.36 o                         
   4  14   6        491.46        413.08       101.73 o                         
   5  14   6          2.45         27.96        51.71 o                         
   6  14   6        521.99        493.56        69.53 o                         
   7  14   6         94.12         29.59       164.45 o                         
  -8  15   6         75.21         86.15        33.19 o                         
  -7  15   6        117.28        203.39        35.28 o                         
  -6  15   6         12.23          9.01        20.87 o                         
  -5  15   6        536.25        512.35        83.38 o                         
  -4  15   6         29.01         28.51        16.50 o                         
  -3  15   6        601.73        715.33        48.51 o                         
  -2  15   6        639.49        627.11        37.46 o                         
  -1  15   6        151.03        110.09        44.74 o                         
   0  15   6        226.33        182.57        17.85 o                         
   1  15   6          7.79         -3.04        10.04 o                         
   2  15   6        175.57        140.03        12.99 o                         
   3  15   6          3.28        -25.84        75.69 o                         
   4  15   6        181.79        199.33        43.85 o                         
   5  15   6         87.80        133.29        66.54 o                         
   6  15   6          0.06         34.89       450.29 o                         
   7  15   6         55.98        115.48        21.62 o                         
  -8  16   6          2.74        148.94       138.78 o                         
  -7  16   6          3.70        -14.33        37.21 o                         
  -6  16   6        400.85        434.21       104.26 o                         
  -5  16   6        102.43        142.85        64.13 o                         
  -4  16   6        684.93        659.41        66.24 o                         
  -3  16   6       1987.23       2097.45        53.65 o                         
  -2  16   6        666.95        666.61        46.13 o                         
  -1  16   6          6.66         19.96        15.07 o                         
   0  16   6        355.37        336.36        22.72 o                         
   1  16   6       1653.51       1554.98       161.96 o                         
   2  16   6        896.50        595.54       113.46 o                         
   3  16   6       1556.51       1501.18       123.16 o                         
   4  16   6       1453.35       1140.01        36.70 o                         
   5  16   6          0.04         -9.52        62.19 o                         
   6  16   6        276.26        250.45        30.18 o                         
   7  16   6        161.25        200.09        57.57 o                         
  -7  17   6          0.16         30.03        15.98 o                         
  -6  17   6         42.38         92.17        18.95 o                         
  -5  17   6          3.37        -15.86        15.86 o                         
  -4  17   6        764.23        797.58       103.60 o                         
  -3  17   6          1.01         21.54        15.47 o                         
  -2  17   6          0.02        -22.24        22.24 o                         
  -1  17   6        333.43        345.73        47.35 o                         
   0  17   6          0.77        -22.19        22.19 o                         
   1  17   6       1060.28       1055.07        58.09 o                         
   2  17   6        525.18        401.12        40.06 o                         
   3  17   6        530.92        528.09        86.41 o                         
   4  17   6          0.23         87.81       120.14 o                         
   5  17   6        280.09        202.87        77.08 o                         
   6  17   6        121.25        137.58        25.67 o                         
   7  17   6          3.87         50.39        26.16 o                         
  -7  18   6        151.69        193.66        22.03 o                         
  -6  18   6          5.07          2.78        17.40 o                         
  -5  18   6         30.45         23.96        26.23 o                         
  -4  18   6        234.60        223.74        73.53 o                         
  -3  18   6        690.89        654.72        66.29 o                         
  -2  18   6        237.80        239.51        62.40 o                         
  -1  18   6        296.75        270.46        33.29 o                         
   0  18   6        751.13        943.84        52.05 o                         
   1  18   6       2937.10       2905.98        90.79 o                         
   2  18   6        565.50        520.23        48.22 o                         
   3  18   6       2003.95       2012.03        95.87 o                         
   4  18   6        778.84        757.60       109.35 o                         
   5  18   6         78.24         94.43        28.53 o                         
   6  18   6         17.48        -99.31       167.02 o                         
   7  18   6        444.31        493.45       101.50 o                         
  -7  19   6          9.00         -0.41        29.30 o                         
  -6  19   6        223.70        269.48        26.02 o                         
  -5  19   6        217.77        206.88        76.86 o                         
  -4  19   6         77.21         55.25        17.08 o                         
  -3  19   6       1102.37       1201.30        88.86 o                         
  -2  19   6       1740.35       1835.38        60.63 o                         
  -1  19   6        163.90        229.42        18.70 o                         
   0  19   6       2989.34       3251.04       177.91 o                         
   1  19   6       2471.68       2366.66        53.00 o                         
   2  19   6          1.49         15.92        53.50 o                         
   3  19   6         46.22         77.55        45.20 o                         
   4  19   6         41.85        124.14        66.52 o                         
   5  19   6         36.94         18.52        43.22 o                         
   6  19   6        143.03        187.49       109.43 o                         
   7  19   6        240.54        109.52        62.18 o                         
  -7  20   6         47.73         11.30        22.77 o                         
  -6  20   6        400.42        439.04        49.30 o                         
  -5  20   6        323.19        336.59        36.60 o                         
  -4  20   6          7.98         12.67        22.62 o                         
  -3  20   6        361.75        343.28       111.50 o                         
  -2  20   6       1192.63       1169.07        55.50 o                         
  -1  20   6       5295.66       5686.99       119.26 o                         
   0  20   6       1303.59       1417.62       150.73 o                         
   1  20   6       2244.70       2080.03        87.50 o                         
   2  20   6          9.06         32.05        58.60 o                         
   3  20   6          0.06        -20.05        39.17 o                         
   4  20   6        238.96        186.64        56.90 o                         
   5  20   6        143.39        123.41        33.50 o                         
   6  20   6        106.67        113.50        23.12 o                         
   7  20   6          4.29        -40.34        66.28 o                         
  -7  21   6          0.06         13.60        38.81 o                         
  -6  21   6          0.18          0.88        43.88 o                         
  -5  21   6        718.49        785.90        74.76 o                         
  -4  21   6        242.47        295.32        48.18 o                         
  -3  21   6        595.52        704.82        91.92 o                         
  -2  21   6         81.71         86.23        25.96 o                         
  -1  21   6        933.52        901.37       107.91 o                         
   0  21   6          4.47         15.17        15.28 o                         
   1  21   6       2773.89       2738.74       161.37 o                         
   2  21   6        287.33        364.10        83.67 o                         
   3  21   6          0.77         -1.53        13.16 o                         
   4  21   6       1011.39       1115.01        48.40 o                         
   5  21   6         22.10         67.64        47.68 o                         
   6  21   6          1.07        -66.92        83.29 o                         
  -7  22   6         52.68         23.47       102.82 o                         
  -6  22   6        153.78        126.30        42.36 o                         
  -5  22   6         37.57         -2.15        17.29 o                         
  -4  22   6        456.18        492.70        39.22 o                         
  -3  22   6        175.61        307.35        57.75 o                         
  -2  22   6        967.79       1038.38        31.86 o                         
  -1  22   6       9761.03      10080.81       727.13 o                         
   0  22   6       1605.76       1671.20       133.42 o                         
   1  22   6       1206.75       1232.29        87.11 o                         
   2  22   6        394.76        478.83       115.01 o                         
   3  22   6        105.42         92.24        50.15 o                         
   4  22   6         46.69         58.51        46.00 o                         
   5  22   6        486.61        559.59       151.87 o                         
   6  22   6         95.35        130.05        34.86 o                         
  -7  23   6        461.87        565.34        53.72 o                         
  -6  23   6         20.11         14.14        18.40 o                         
  -5  23   6        997.72       1007.82        45.59 o                         
  -4  23   6       1664.33       1591.02        58.24 o                         
  -3  23   6       2826.83       3084.13       166.93 o                         
  -2  23   6        178.10        143.52        51.62 o                         
  -1  23   6        829.32        787.46       177.03 o                         
   0  23   6         26.34        151.53       152.13 o                         
   1  23   6        376.22        595.42       266.49 o                         
   2  23   6        168.62        184.02       103.02 o                         
   3  23   6       1359.06       1368.53        76.81 o                         
   4  23   6        532.52        503.92        70.68 o                         
   5  23   6          0.35        -21.76        40.01 o                         
   6  23   6         54.57         41.24        65.01 o                         
  -6  24   6        590.58        622.80        76.10 o                         
  -5  24   6        381.25        397.97        52.78 o                         
  -4  24   6        173.76        185.99        17.46 o                         
  -3  24   6          9.54         31.43        20.87 o                         
  -2  24   6        512.40        574.61        30.63 o                         
  -1  24   6        207.58        281.68       158.98 o                         
   0  24   6         45.10         52.04       135.42 o                         
   1  24   6        233.56        140.59        95.70 o                         
   2  24   6        442.86        489.69        48.42 o                         
   3  24   6          2.33          5.43        23.72 o                         
   4  24   6        163.37        126.03        26.55 o                         
   5  24   6        120.26         92.99        23.33 o                         
   6  24   6         24.81         43.40        24.03 o                         
  -6  25   6        113.56        151.98        30.07 o                         
  -5  25   6         13.26        -12.38        20.90 o                         
  -4  25   6        107.57        156.88        24.27 o                         
  -3  25   6          3.35          2.22        17.04 o                         
  -2  25   6          8.50          1.37        71.13 o                         
  -1  25   6        422.77        480.72        40.03 o                         
   0  25   6        143.53        -22.89       171.55 o                         
   1  25   6        148.20        129.98       273.68 o                         
   2  25   6         14.22        -26.78       195.44 o                         
   3  25   6        203.52        415.42       136.28 o                         
   4  25   6          0.01         68.16        28.49 o                         
   5  25   6       1540.12       1596.01       204.92 o                         
   6  25   6         10.19          4.32        28.65 o                         
  -6  26   6         92.56        138.21        71.48 o                         
  -5  26   6          4.38         11.87        19.60 o                         
  -4  26   6        209.48        203.46        32.26 o                         
  -3  26   6        200.62        124.95        38.07 o                         
  -2  26   6       1034.64        977.72       134.06 o                         
  -1  26   6         42.77         40.94       208.70 o                         
   0  26   6        302.60        376.42       109.99 o                         
   1  26   6        105.12         90.12        51.52 o                         
   2  26   6         73.72         66.83        27.11 o                         
   3  26   6        289.62        379.00       115.61 o                         
   4  26   6         83.51        125.88        28.91 o                         
   5  26   6        137.25         70.06       110.96 o                         
  -6  27   6        250.90        268.23        26.34 o                         
  -5  27   6        180.16        202.86        26.68 o                         
  -4  27   6        198.98        226.01        17.87 o                         
  -3  27   6        165.07        149.44        19.76 o                         
  -2  27   6        121.38         57.59        41.29 o                         
  -1  27   6        173.25        175.16        93.62 o                         
   0  27   6        126.50        174.40        65.36 o                         
   1  27   6         86.97        104.43        37.15 o                         
   2  27   6       1072.74       1044.46        71.47 o                         
   3  27   6        152.15        157.17       109.89 o                         
   4  27   6        182.16        233.65       123.79 o                         
   5  27   6        246.25        241.15       120.50 o                         
  -5  28   6        370.08        233.27        51.32 o                         
  -4  28   6        571.84        503.59        28.00 o                         
  -3  28   6         40.03        113.39        31.02 o                         
  -2  28   6         68.68        119.27        34.10 o                         
  -1  28   6         59.87        127.24        76.32 o                         
   0  28   6         51.96         82.28        34.28 o                         
   1  28   6       1029.10       1015.85       131.03 o                         
   2  28   6         33.14         58.43        21.79 o                         
   3  28   6       1833.21       2053.39       205.18 o                         
   4  28   6         46.29         48.98        29.30 o                         
   5  28   6          0.22        -13.13        55.22 o                         
  -5  29   6          5.45         -1.87        32.14 o                         
  -4  29   6        437.67        345.49        38.11 o                         
  -3  29   6        641.52        480.39        50.92 o                         
  -2  29   6          2.20         63.65        21.54 o                         
  -1  29   6        174.75        202.69        58.29 o                         
   0  29   6       1029.59       1153.89        78.08 o                         
   1  29   6        460.61        542.69        57.83 o                         
   2  29   6        230.27        250.22        29.02 o                         
   3  29   6        222.33        332.13       129.04 o                         
   4  29   6        235.90        229.90        57.42 o                         
   5  29   6         92.70         55.40        33.62 o                         
  -5  30   6          3.64         11.90        22.56 o                         
  -4  30   6          0.51         -8.13        35.95 o                         
  -3  30   6        197.51        306.96        50.07 o                         
  -2  30   6        259.82        240.06        70.02 o                         
  -1  30   6        182.92        225.38        25.18 o                         
   0  30   6        116.51        102.82        25.83 o                         
   1  30   6        538.89        577.41       136.71 o                         
   2  30   6       1375.48       1589.30       279.03 o                         
   3  30   6         29.79        -31.74        31.74 o                         
   4  30   6         20.07         27.13        30.84 o                         
  -4  31   6         17.73        -10.04        40.75 o                         
  -3  31   6         12.86        -15.70        23.25 o                         
  -2  31   6        108.49         87.59        30.51 o                         
  -1  31   6        154.89        147.73        35.09 o                         
   0  31   6         90.26          1.97        35.42 o                         
   1  31   6        264.18        278.24        28.34 o                         
   2  31   6        116.05         90.88        23.04 o                         
   3  31   6         89.30         74.84        36.12 o                         
   4  31   6          6.79        -43.28        97.00 o                         
  -4  32   6        107.97         57.80        34.33 o                         
  -3  32   6        250.13        125.86        79.31 o                         
  -2  32   6        511.93        413.78        94.34 o                         
  -1  32   6         14.39         41.93        39.76 o                         
   0  32   6         42.64        104.15        27.35 o                         
   1  32   6        680.43        758.62        93.46 o                         
   2  32   6        186.83        158.78        24.84 o                         
   3  32   6         19.82         46.61        29.48 o                         
  -3  33   6        219.82        113.13       106.07 o                         
  -2  33   6         41.11         65.27        31.93 o                         
  -1  33   6        305.50        356.20        69.03 o                         
   0  33   6        472.64        400.27        75.63 o                         
   1  33   6        144.49        195.35        88.98 o                         
   2  33   6        331.87        222.63       103.92 o                         
   3  33   6        247.95        228.58        29.19 o                         
  -3  34   6        149.67        211.50        63.07 o                         
  -2  34   6          0.15         -8.07        29.92 o                         
  -1  34   6        791.44        814.33       167.83 o                         
   0  34   6         65.65         12.31        38.98 o                         
   1  34   6         62.49         46.96        36.51 o                         
   2  34   6         15.17         59.21        33.85 o                         
  -2  35   6         82.23        -26.92        27.85 o                         
  -1  35   6        263.29        195.58        30.27 o                         
   0  35   6         17.74         40.57        28.90 o                         
   1  35   6        441.70        416.25        42.46 o                         
   2  35   6        159.59        200.51        43.49 o                         
  -1  36   6        175.44        121.08        52.61 o                         
   0  36   6         67.47        107.23        41.32 o                         
  -8   1   7        263.43        220.31        25.55 o                         
  -7   1   7        268.59        243.83        45.82 o                         
  -6   1   7        691.14        741.39        24.42 o                         
  -5   1   7          0.77        -12.54        12.54 o                         
  -4   1   7        132.71        116.08        16.04 o                         
  -3   1   7        268.58        282.48        13.48 o                         
  -2   1   7        501.48        511.60        30.02 o                         
  -1   1   7        353.30        279.19        18.58 o                         
   0   1   7         71.47         11.71        11.66 o                         
   1   1   7        647.81        723.52        40.69 o                         
   2   1   7       1686.18       1761.48        62.68 o                         
   3   1   7       1637.71       1604.48        35.21 o                         
   4   1   7        870.33        890.17        72.67 o                         
   5   1   7        300.87        256.25       283.01 o                         
   6   1   7        197.99        145.65       188.03 o                         
   7   1   7        328.54        463.44        82.72 o                         
   8   1   7         94.28         35.97        88.71 o                         
  -8   2   7        922.50        680.06        59.34 o                         
  -7   2   7         46.60          3.05        13.41 o                         
  -6   2   7          6.08         28.28        29.00 o                         
  -5   2   7         29.22         23.02        49.16 o                         
  -4   2   7          9.77          0.05        14.34 o                         
  -3   2   7        994.51       1010.72        44.16 o                         
  -2   2   7        173.64        185.62        15.90 o                         
  -1   2   7        321.14        302.74        19.93 o                         
   0   2   7        136.44        146.40        25.99 o                         
   1   2   7        670.39        700.89        19.62 o                         
   2   2   7        378.18        350.21        24.47 o                         
   3   2   7       3556.08       3193.18       190.31 o                         
   4   2   7        682.77        595.36       169.05 o                         
   5   2   7       3181.13       3134.59       144.85 o                         
   6   2   7         25.70        -38.00       131.23 o                         
   7   2   7         77.71        156.65        59.43 o                         
   8   2   7         60.85         52.27        56.63 o                         
  -8   3   7        427.00        365.39        31.26 o                         
  -7   3   7         42.77         69.69        17.61 o                         
  -6   3   7          0.42         11.91        13.69 o                         
  -5   3   7          0.56         42.27        17.06 o                         
  -4   3   7        358.92        370.36        28.32 o                         
  -3   3   7        486.88        549.78        41.48 o                         
  -2   3   7        236.13        153.05        30.43 o                         
  -1   3   7       1387.14       1479.70        85.66 o                         
   0   3   7          3.54          4.49        50.42 o                         
   1   3   7         25.20         24.23         8.41 o                         
   2   3   7       3217.93       2993.63       159.24 o                         
   3   3   7          9.11         -5.53       133.38 o                         
   4   3   7       3054.41       3301.77       228.75 o                         
   5   3   7       1031.14       1152.29        99.65 o                         
   6   3   7        157.70        -47.34       165.55 o                         
   7   3   7         13.12        -52.57        52.57 o                         
   8   3   7        207.90        314.14        48.66 o                         
  -8   4   7         32.63         71.21        38.74 o                         
  -7   4   7          1.96         -1.82        14.48 o                         
  -6   4   7          0.02         -3.00        21.81 o                         
  -5   4   7        479.75        524.28        52.16 o                         
  -4   4   7        795.35        935.63        58.74 o                         
  -3   4   7         31.99        -14.86        20.18 o                         
  -2   4   7        766.08        811.74        29.36 o                         
  -1   4   7        263.42        296.35        20.21 o                         
   0   4   7        450.99        349.63        23.18 o                         
   1   4   7          0.15         -0.89         9.21 o                         
   2   4   7       1196.21       1226.52        77.86 o                         
   3   4   7       2191.79       2319.64       272.34 o                         
   4   4   7        183.24        261.05       238.61 o                         
   5   4   7        421.31        353.31       222.07 o                         
   6   4   7        846.81        671.06       233.57 o                         
   7   4   7         13.20        -99.29       130.69 o                         
   8   4   7         31.69        194.38        48.72 o                         
  -8   5   7         81.11         46.38        25.11 o                         
  -7   5   7        125.18         89.57        30.27 o                         
  -6   5   7          0.04        -11.63        23.84 o                         
  -5   5   7         61.82        105.09        22.75 o                         
  -4   5   7          6.77         17.46        14.53 o                         
  -3   5   7       2229.07       2529.50        77.07 o                         
  -2   5   7       1102.69       1084.95       168.35 o                         
  -1   5   7       3108.48       3731.24        75.09 o                         
   0   5   7        180.23        198.33        16.59 o                         
   1   5   7          9.49         28.13         9.23 o                         
   2   5   7        171.58        164.57        17.78 o                         
   3   5   7        120.95        192.21       133.31 o                         
   4   5   7        521.59        479.42        81.12 o                         
   5   5   7          1.36       -316.46       316.46 o                         
   6   5   7         79.61         49.54        58.83 o                         
   7   5   7         11.45         40.49        92.61 o                         
   8   5   7         13.30         27.66        33.54 o                         
  -8   6   7        280.46        250.54        98.69 o                         
  -7   6   7         21.07         58.22        35.31 o                         
  -6   6   7          0.25        -19.92        19.92 o                         
  -5   6   7        462.58        504.72        60.08 o                         
  -4   6   7       2978.45       3149.57       154.36 o                         
  -3   6   7          1.86          0.95        23.65 o                         
  -2   6   7       6088.88       7041.55       332.23 o                         
  -1   6   7       3461.42       3434.99        76.66 o                         
   0   6   7        754.98        800.22        40.99 o                         
   1   6   7        323.05        416.67        26.97 o                         
   2   6   7         86.07        113.95        94.24 o                         
   3   6   7         51.12         20.44       134.95 o                         
   4   6   7       2768.31       2729.08        80.67 o                         
   5   6   7        220.77        479.84       259.61 o                         
   6   6   7        904.38        843.36       250.35 o                         
   7   6   7        106.12         65.65       150.36 o                         
   8   6   7         87.70        209.99       152.30 o                         
  -8   7   7         18.63         29.67        18.91 o                         
  -7   7   7          0.13         -5.20        19.18 o                         
  -6   7   7          4.25         43.35        30.27 o                         
  -5   7   7         98.79         88.59        35.31 o                         
  -4   7   7        697.79        760.44        73.26 o                         
  -3   7   7          5.05         11.24        29.46 o                         
  -2   7   7       1238.59       1529.53        81.28 o                         
  -1   7   7       1927.23       2081.54       151.79 o                         
   0   7   7       3559.66       4087.19        62.63 o                         
   1   7   7         16.62         -1.49        14.52 o                         
   2   7   7       2017.74       2134.27       103.19 o                         
   3   7   7       1311.02       1361.21        77.88 o                         
   4   7   7        367.10        314.56        78.34 o                         
   5   7   7          5.82         10.16        32.48 o                         
   6   7   7         15.72        -32.72       181.29 o                         
   7   7   7        616.05        879.60       120.92 o                         
  -8   8   7         58.50         48.43        29.05 o                         
  -7   8   7        247.25        263.53        18.95 o                         
  -6   8   7        291.60        231.24        52.80 o                         
  -5   8   7        785.24        940.29        79.48 o                         
  -4   8   7        209.62        196.86        52.72 o                         
  -3   8   7       5865.90       5776.39       429.66 o                         
  -2   8   7       6700.91       8108.82       321.23 o                         
  -1   8   7        866.83        878.98        94.66 o                         
   0   8   7        370.89        472.60        31.86 o                         
   1   8   7       2090.66       2045.13       126.16 o                         
   2   8   7        134.14        181.59        37.20 o                         
   3   8   7        231.53        250.86        74.27 o                         
   4   8   7         34.54        479.15       206.16 o                         
   5   8   7         17.04         65.54        53.35 o                         
   6   8   7         75.27         65.12        23.37 o                         
   7   8   7        179.96        242.24        55.25 o                         
  -8   9   7          9.57        -14.81        52.92 o                         
  -7   9   7         11.91        -18.12        25.93 o                         
  -6   9   7         82.20         98.69        45.44 o                         
  -5   9   7         16.82         49.41        28.79 o                         
  -4   9   7       1210.54       1289.50        39.53 o                         
  -3   9   7         58.57         94.41        19.71 o                         
  -1   9   7        479.76        529.32        23.93 o                         
   0   9   7       1636.28       2026.78       124.41 o                         
   1   9   7         98.87        126.90        84.34 o                         
   2   9   7        624.17        665.01        27.68 o                         
   3   9   7         34.30         61.44       114.89 o                         
   4   9   7        188.42        200.43        73.48 o                         
   5   9   7         98.31         59.28        68.75 o                         
   6   9   7          0.99        -20.04        58.48 o                         
   7   9   7         13.01         39.64       223.27 o                         
  -8  10   7         19.55          7.04        20.61 o                         
  -7  10   7         34.91          1.59        32.31 o                         
  -6  10   7        123.85         97.75        26.94 o                         
  -5  10   7        285.91        298.85        98.34 o                         
  -4  10   7        414.26        462.05        60.61 o                         
  -3  10   7       1466.10       1502.61        59.83 o                         
  -2  10   7       2387.18       2852.76        85.90 o                         
  -1  10   7         31.36         40.30        26.79 o                         
   0  10   7         32.52         16.30       195.77 o                         
   1  10   7        405.32        419.68       162.04 o                         
   2  10   7        325.18        343.60        44.82 o                         
   3  10   7         36.98         39.14        17.29 o                         
   4  10   7        442.52        467.80        77.36 o                         
   5  10   7       1219.57       1127.82       172.54 o                         
   6  10   7         44.07         -0.57        42.88 o                         
   7  10   7         62.80        -89.77        89.77 o                         
  -8  11   7        189.09        245.27        24.32 o                         
  -7  11   7         15.99         65.55        33.61 o                         
  -6  11   7         51.22         53.46        25.43 o                         
  -5  11   7        592.73        584.84        51.56 o                         
  -4  11   7          5.53        -18.86        18.86 o                         
  -3  11   7          9.79         -4.46        26.03 o                         
  -1  11   7       1314.82       1225.81       175.79 o                         
   0  11   7        182.63        177.00        18.47 o                         
   1  11   7          2.56        -12.36        64.71 o                         
   2  11   7        517.02        467.47       121.06 o                         
   3  11   7        731.38        777.48        75.26 o                         
   4  11   7          5.77        -32.76        37.90 o                         
   5  11   7        300.30        391.23        46.22 o                         
   6  11   7          0.97        -47.43       152.60 o                         
   7  11   7        571.21        763.49       264.08 o                         
  -8  12   7        133.04        110.80        29.11 o                         
  -7  12   7        913.31        801.05        53.15 o                         
  -6  12   7        136.18         95.11        33.65 o                         
  -5  12   7        293.78        374.29        36.30 o                         
  -4  12   7        562.41        594.91        94.17 o                         
  -3  12   7       1219.84       1220.33        55.73 o                         
  -2  12   7        933.50        982.34       122.53 o                         
  -1  12   7        805.09        968.51        41.38 o                         
   0  12   7         73.00         82.94       211.53 o                         
   1  12   7          2.28        -27.06       189.81 o                         
   2  12   7       1353.03       1328.95        39.03 o                         
   3  12   7       1594.06       1523.16        37.30 o                         
   4  12   7          1.17        -92.92       164.51 o                         
   5  12   7        555.27        559.57       181.63 o                         
   6  12   7         77.47        286.09       125.66 o                         
   7  12   7         53.74        166.26       167.60 o                         
  -8  13   7         94.33         60.77        18.18 o                         
  -7  13   7        896.62        883.80        50.59 o                         
  -6  13   7        975.89       1016.77       109.05 o                         
  -5  13   7        109.33        151.20        68.23 o                         
  -4  13   7        194.07        163.33        27.56 o                         
  -3  13   7        208.37        173.03        47.87 o                         
  -2  13   7        584.69        752.26        65.91 o                         
  -1  13   7        600.05        667.40       100.98 o                         
   0  13   7        602.27        603.55        97.60 o                         
   1  13   7        233.40        305.70       110.98 o                         
   2  13   7        504.19        480.85        81.04 o                         
   3  13   7        144.60        115.75        10.17 o                         
   4  13   7       1338.50       1231.27        55.99 o                         
   5  13   7       1881.81       1664.97        90.19 o                         
   6  13   7        264.92        258.16        42.28 o                         
   7  13   7          3.09          2.52       557.46 o                         
  -8  14   7         84.72         15.83        34.08 o                         
  -7  14   7       1530.79       1361.81       128.68 o                         
  -6  14   7         42.66         84.31        70.02 o                         
  -5  14   7         26.70         38.81        19.24 o                         
  -4  14   7          4.49        -21.20        21.20 o                         
  -3  14   7        497.49        561.28        57.00 o                         
  -2  14   7         91.56        103.16        39.25 o                         
  -1  14   7          0.27        -25.61        25.61 o                         
   0  14   7         30.58         64.85        38.96 o                         
   1  14   7         93.71        123.92        18.00 o                         
   2  14   7         68.18         31.29        53.12 o                         
   3  14   7       1520.36       1227.82        73.56 o                         
   4  14   7         10.63        -14.03        75.15 o                         
   5  14   7         20.81        -41.22       107.50 o                         
   6  14   7        165.38        314.04       347.03 o                         
   7  14   7         36.40        -91.61       234.43 o                         
  -7  15   7          0.74         47.68        35.54 o                         
  -6  15   7        302.71        301.59        72.10 o                         
  -5  15   7        107.88        193.42        51.04 o                         
  -4  15   7        603.33        641.42        83.60 o                         
  -3  15   7        995.87       1024.97       118.54 o                         
  -2  15   7        789.34        818.49       137.72 o                         
  -1  15   7        168.35        124.17        17.74 o                         
   0  15   7       2360.65       2149.21        69.95 o                         
   1  15   7        116.66        111.46        43.92 o                         
   2  15   7         25.79         52.92        18.28 o                         
   3  15   7       1114.37       1139.47       100.55 o                         
   4  15   7         94.60         13.02       152.51 o                         
   5  15   7        633.77        420.26       105.46 o                         
   6  15   7        391.70        363.61        75.78 o                         
   7  15   7        371.05        457.86        72.42 o                         
  -7  16   7         36.48         18.31        36.59 o                         
  -6  16   7        166.54         71.44        18.68 o                         
  -5  16   7         14.76         78.59        29.14 o                         
  -4  16   7          0.01         -2.85        15.45 o                         
  -3  16   7        161.24        140.60        22.44 o                         
  -2  16   7        791.65        893.37       104.75 o                         
  -1  16   7        143.02        174.54        21.50 o                         
   0  16   7       1049.77       1077.06       120.76 o                         
   1  16   7         23.67         30.06        19.57 o                         
   2  16   7        522.74        541.44        75.21 o                         
   3  16   7        421.01        313.61        95.70 o                         
   4  16   7        310.33        354.88        89.19 o                         
   5  16   7         47.78         61.57        90.11 o                         
   6  16   7        164.40        196.69        25.12 o                         
   7  16   7          0.84         10.16        62.39 o                         
  -7  17   7        778.33        607.42        73.11 o                         
  -6  17   7         87.92         78.87        21.28 o                         
  -5  17   7       1257.08       1237.84        78.71 o                         
  -4  17   7        239.70        330.41        63.18 o                         
  -3  17   7         96.89         95.14        17.14 o                         
  -2  17   7          3.98         18.99        22.41 o                         
  -1  17   7       4374.35       4527.11        85.91 o                         
   0  17   7         53.03         80.63        30.72 o                         
   1  17   7        641.71        528.82        64.57 o                         
   2  17   7        407.53        325.54        79.44 o                         
   3  17   7        415.73        494.08        64.68 o                         
   4  17   7         51.69         55.03       105.63 o                         
   5  17   7          1.04         11.98        35.98 o                         
   6  17   7         44.45         20.47        59.23 o                         
   7  17   7        374.02        688.48        73.42 o                         
  -7  18   7        152.97        153.88        27.02 o                         
  -6  18   7         66.06         75.80        22.23 o                         
  -5  18   7          1.28         20.67        27.85 o                         
  -4  18   7          0.17         -8.97        18.51 o                         
  -3  18   7        238.17        197.28        65.72 o                         
  -2  18   7        231.75        257.83        65.14 o                         
  -1  18   7         51.21         26.73        67.86 o                         
   0  18   7       1319.88       1418.38       105.29 o                         
   1  18   7        664.85        792.45        95.12 o                         
   2  18   7         29.46         53.68        20.67 o                         
   3  18   7        118.69         93.97        23.89 o                         
   4  18   7        116.33        108.01        83.17 o                         
   5  18   7        259.67        377.11       103.88 o                         
   6  18   7         30.09        -65.95       163.86 o                         
  -7  19   7        587.87        560.68        36.66 o                         
  -6  19   7        451.90        544.69        36.85 o                         
  -5  19   7        217.32        230.98        57.49 o                         
  -4  19   7         26.96         36.82        52.31 o                         
  -3  19   7        764.21        839.28       108.97 o                         
  -2  19   7        743.30        925.40        90.60 o                         
  -1  19   7       1642.86       1647.00        93.20 o                         
   0  19   7        688.39        757.12        91.90 o                         
   1  19   7        473.02        548.28        67.03 o                         
   2  19   7       1251.91       1390.14        43.82 o                         
   3  19   7        403.73        364.68       108.14 o                         
   4  19   7         37.34         10.71        91.28 o                         
   5  19   7         15.30          4.58        45.24 o                         
   6  19   7        132.81        134.81        52.24 o                         
  -7  20   7        153.91        242.18        52.71 o                         
  -6  20   7         92.68        137.37        21.70 o                         
  -5  20   7         31.80         56.63        18.36 o                         
  -4  20   7         57.39         44.69        22.19 o                         
  -3  20   7         87.99        131.14        57.84 o                         
  -2  20   7       2850.43       3278.49        75.03 o                         
  -1  20   7       2920.32       3241.57       175.34 o                         
   0  20   7       2433.98       2572.17       139.00 o                         
   1  20   7       4560.80       4531.39       110.41 o                         
   2  20   7          0.25         62.08       141.04 o                         
   3  20   7          1.37         19.16        19.14 o                         
   4  20   7         21.24         16.52        26.40 o                         
   5  20   7        129.51        168.18        38.78 o                         
   6  20   7         82.96        -26.91        26.91 o                         
  -7  21   7         35.60        -34.53        34.53 o                         
  -6  21   7        271.16        311.10        35.65 o                         
  -5  21   7        353.45        320.56        55.01 o                         
  -4  21   7        881.46        853.24        86.61 o                         
  -3  21   7        271.08        333.87        47.09 o                         
  -2  21   7         75.95        123.73        34.81 o                         
  -1  21   7        964.38       1060.55        38.68 o                         
   0  21   7       2190.33       2244.73        61.63 o                         
   1  21   7         30.88         21.79        48.44 o                         
   2  21   7          0.34        -35.33        50.22 o                         
   3  21   7          0.05        -69.86        91.76 o                         
   4  21   7        375.34        442.80        71.55 o                         
   5  21   7         13.77        166.27       119.19 o                         
   6  21   7        184.52        183.91       121.89 o                         
  -6  22   7        222.82        201.79        49.91 o                         
  -5  22   7        573.92        550.08        64.55 o                         
  -4  22   7        278.61        329.56        79.73 o                         
  -3  22   7          0.67         45.61        14.63 o                         
  -2  22   7          5.21         -5.22        21.38 o                         
  -1  22   7         50.26         69.72        39.45 o                         
   0  22   7        879.81       1003.99        87.75 o                         
   1  22   7        281.72        279.71        68.62 o                         
   2  22   7        804.83        836.49       103.29 o                         
   3  22   7         45.12         51.88        54.98 o                         
   4  22   7        638.04        634.75       148.02 o                         
   5  22   7          3.04        -28.13        28.13 o                         
   6  22   7       1077.99       1180.44        65.20 o                         
  -6  23   7         65.76         84.63        59.61 o                         
  -5  23   7        412.32        441.54        39.01 o                         
  -4  23   7         78.98         69.30        24.78 o                         
  -3  23   7       1822.25       1854.69        75.98 o                         
  -2  23   7         44.58         38.49        17.84 o                         
  -1  23   7         51.14         56.20        19.22 o                         
   0  23   7        125.84         62.43        34.89 o                         
   1  23   7         48.49         18.97        45.67 o                         
   2  23   7         40.24         18.41        23.76 o                         
   3  23   7          3.74        -26.38        62.29 o                         
   4  23   7          5.71         26.85        34.82 o                         
   5  23   7          1.19         50.28        92.16 o                         
   6  23   7        114.15        128.66        36.94 o                         
  -6  24   7        810.18        708.42        77.16 o                         
  -5  24   7        397.87        377.63        47.49 o                         
  -4  24   7        763.42        725.74        42.18 o                         
  -3  24   7        212.92        204.67        74.66 o                         
  -2  24   7        208.09        194.68        51.02 o                         
  -1  24   7        121.16        202.03        66.23 o                         
   0  24   7       1107.54       1193.36        73.85 o                         
   1  24   7        210.72        186.14        53.79 o                         
   2  24   7        594.94        552.41        91.59 o                         
   3  24   7         32.87         -9.12        39.64 o                         
   4  24   7        130.21        172.10       120.99 o                         
   5  24   7        437.37        444.50        76.76 o                         
  -6  25   7          0.04        -21.98        43.80 o                         
  -5  25   7          7.47          7.29        30.83 o                         
  -4  25   7       1966.83       1764.39        75.33 o                         
  -3  25   7         26.00         16.45        57.83 o                         
  -2  25   7        260.22        240.35        88.71 o                         
  -1  25   7         58.05        113.58        40.97 o                         
   0  25   7        434.07        368.43        69.57 o                         
   1  25   7        106.26         87.39        22.59 o                         
   2  25   7        199.20        164.45        94.34 o                         
   3  25   7         47.05         18.85        20.01 o                         
   4  25   7          0.70         27.99        77.67 o                         
   5  25   7          8.83         10.06        22.42 o                         
  -5  26   7          0.49         57.93        26.90 o                         
  -4  26   7        575.17        512.31        55.63 o                         
  -3  26   7        121.85        137.27        25.68 o                         
  -2  26   7        402.68        480.40        36.34 o                         
  -1  26   7        293.86        251.70        49.12 o                         
   0  26   7          0.04        -39.99        82.80 o                         
   1  26   7       1492.08       1498.63       158.48 o                         
   2  26   7          6.44         28.56        18.33 o                         
   3  26   7         32.97         45.76        47.45 o                         
   4  26   7         30.91        -17.87        41.69 o                         
   5  26   7        647.97        699.36        91.00 o                         
  -5  27   7        421.26        479.99        71.92 o                         
  -4  27   7         11.01          7.71        34.85 o                         
  -3  27   7         29.53         74.99        17.04 o                         
  -2  27   7         26.28         62.06        28.57 o                         
  -1  27   7        247.65        306.02        77.46 o                         
   0  27   7        122.14        167.70        46.75 o                         
   1  27   7         20.95        -17.09        17.09 o                         
   2  27   7          2.22        -67.40       128.41 o                         
   3  27   7       1458.88       1370.65       102.49 o                         
   4  27   7          0.63         38.58        29.20 o                         
   5  27   7        105.52        128.40        46.00 o                         
  -5  28   7          0.27         18.83        33.08 o                         
  -4  28   7          4.45        -20.59        38.00 o                         
  -3  28   7         24.79         48.14        30.99 o                         
  -2  28   7          0.03         68.63        16.21 o                         
  -1  28   7        215.72        228.11        40.52 o                         
   0  28   7        435.56        482.44        71.39 o                         
   1  28   7        128.66         76.98        34.12 o                         
   2  28   7         85.23        127.59        58.15 o                         
   3  28   7        163.70        159.95        84.10 o                         
   4  28   7          8.94         52.65        37.70 o                         
  -4  29   7        125.78        129.09        23.98 o                         
  -3  29   7          0.01          7.86        70.47 o                         
  -2  29   7        615.73        561.33        38.41 o                         
  -1  29   7        572.41        547.14        30.28 o                         
   0  29   7          0.38         23.05        19.40 o                         
   1  29   7         86.95         22.87       114.77 o                         
   2  29   7        613.18        616.44        40.65 o                         
   3  29   7        147.81         69.84        29.87 o                         
   4  29   7        632.34        726.71        50.78 o                         
  -4  30   7         14.08         -4.39        16.86 o                         
  -3  30   7         13.74        -26.00        26.00 o                         
  -2  30   7          7.66         32.63        21.09 o                         
  -1  30   7        159.54        167.62        20.13 o                         
   0  30   7        220.77        272.31        20.81 o                         
   1  30   7         46.94         73.13        28.20 o                         
   2  30   7        203.09        148.05        41.31 o                         
   3  30   7        252.74        339.92       168.75 o                         
   4  30   7         21.73         34.89        28.68 o                         
  -4  31   7         19.58        -29.22        29.22 o                         
  -3  31   7        457.37        435.57        87.64 o                         
  -2  31   7       1055.26       1183.07       137.16 o                         
  -1  31   7          5.76        -25.23        25.23 o                         
   0  31   7       1177.59       1273.95       153.96 o                         
   1  31   7         10.73         27.89        28.63 o                         
   2  31   7        158.14        143.94        35.81 o                         
   3  31   7         30.33         74.70        42.25 o                         
  -3  32   7        581.56        583.07        49.39 o                         
  -2  32   7        165.66        188.27        36.51 o                         
  -1  32   7        727.15        726.41       106.57 o                         
   0  32   7        114.02        123.76        34.58 o                         
   1  32   7         14.54        -20.19        20.19 o                         
   2  32   7        569.06        567.98        76.45 o                         
   3  32   7        108.13        223.79        69.91 o                         
  -2  33   7         67.59        149.36        81.51 o                         
  -1  33   7         63.43         18.80        18.52 o                         
   0  33   7        261.10        276.16       131.06 o                         
   1  33   7        449.51        443.62        41.87 o                         
   2  33   7         29.81          8.38        20.33 o                         
  -2  34   7         33.21          6.87        21.99 o                         
  -1  34   7          7.87        -24.59        24.59 o                         
   0  34   7         66.03        190.43        55.36 o                         
   1  34   7         23.27         15.45        23.65 o                         
  -8   0   8       6505.92       5300.70       245.01 o                         
  -7   0   8        576.61        507.42        59.12 o                         
  -6   0   8         72.44         58.18        55.79 o                         
  -5   0   8        305.70        282.99       112.85 o                         
  -3   0   8        354.42        422.37        37.36 o                         
  -2   0   8        662.07        633.33        99.64 o                         
  -1   0   8        203.01        179.12        24.93 o                         
   0   0   8         19.36         75.44        35.29 o                         
   2   0   8       5349.30       5573.50       271.10 o                         
   3   0   8       4396.08       4623.17       238.24 o                         
   4   0   8         22.98       -623.37       623.37 o                         
   5   0   8       3221.09       3116.32       647.23 o                         
   6   0   8         71.19       -103.55       848.58 o                         
   7   0   8        882.21        771.03       152.98 o                         
  -8   1   8         12.60        -11.46        46.70 o                         
  -7   1   8        178.78        227.44        44.74 o                         
  -6   1   8        208.82        264.21        36.13 o                         
  -5   1   8        158.50        141.15        49.72 o                         
  -4   1   8       1302.57       1355.18        53.26 o                         
  -3   1   8        137.20        128.04        11.94 o                         
  -2   1   8         34.57          8.71        18.70 o                         
  -1   1   8         24.45         35.30        15.91 o                         
   0   1   8         76.77         28.78        35.31 o                         
   1   1   8       2469.49       2627.68       100.75 o                         
   2   1   8       5892.15       5939.46       416.98 o                         
   3   1   8       4789.75       4780.36       107.83 o                         
   4   1   8       3981.32       4156.41       541.42 o                         
   5   1   8          2.77         97.88       205.88 o                         
   6   1   8         40.04         88.95        97.40 o                         
   7   1   8        287.34        311.69        87.51 o                         
  -8   2   8       2054.91       1677.35        69.44 o                         
  -7   2   8          0.49        -13.35        22.78 o                         
  -6   2   8        182.29        137.23        30.22 o                         
  -5   2   8        122.94         99.27        42.92 o                         
  -3   2   8         17.89         -3.97        14.76 o                         
  -2   2   8         83.71        127.50        31.52 o                         
  -1   2   8          0.30          4.30        23.34 o                         
   0   2   8        938.33       1036.00        45.40 o                         
   1   2   8        711.32        883.81        67.26 o                         
   2   2   8        811.12        765.68        46.78 o                         
   3   2   8       3697.25       3585.53       252.04 o                         
   4   2   8       1849.13       2113.81       346.19 o                         
   5   2   8        163.24        446.26       219.76 o                         
   6   2   8         11.78         72.30       411.42 o                         
   7   2   8          6.27        320.36        92.06 o                         
  -8   3   8          0.38         49.98        26.76 o                         
  -7   3   8        304.20        433.02        35.00 o                         
  -6   3   8         15.13        -19.79        19.79 o                         
  -5   3   8         19.14        -18.77        35.92 o                         
  -4   3   8         87.26         98.73        15.40 o                         
  -3   3   8        238.21        219.94        32.66 o                         
  -2   3   8        301.52        342.04        18.93 o                         
  -1   3   8         55.14         40.96        16.35 o                         
   0   3   8        421.79        374.54        20.62 o                         
   1   3   8       4141.30       4852.71       274.48 o                         
   2   3   8       2758.65       2707.96       156.51 o                         
   3   3   8       1823.20       2005.93       107.97 o                         
   4   3   8        313.90        311.75       117.95 o                         
   5   3   8        290.58        270.64       279.69 o                         
   6   3   8         54.03        170.65       227.21 o                         
   7   3   8         35.86        173.24        96.42 o                         
  -8   4   8        152.21         97.63        41.66 o                         
  -7   4   8        151.62        103.27        36.33 o                         
  -6   4   8         85.31         21.85        38.65 o                         
  -5   4   8        106.76        116.94        65.63 o                         
  -4   4   8       1186.39       1292.46        73.43 o                         
  -3   4   8          0.63         34.94        22.72 o                         
  -2   4   8         37.22         46.50        22.47 o                         
  -1   4   8         52.82         39.42        18.37 o                         
   0   4   8        264.21        251.75        14.90 o                         
   1   4   8        160.44        189.26        49.28 o                         
   2   4   8         47.53         52.10        25.42 o                         
   3   4   8       1534.60       1567.55        85.51 o                         
   4   4   8         92.25        136.70        61.20 o                         
   5   4   8          0.57        -54.64       160.71 o                         
   6   4   8          3.30       -185.20       391.75 o                         
   7   4   8        556.59        523.97       139.67 o                         
  -8   5   8          2.49         35.74        22.90 o                         
  -7   5   8        220.53        217.11        19.59 o                         
  -6   5   8        168.35        296.79        55.07 o                         
  -5   5   8        172.51        196.15        85.27 o                         
  -4   5   8        474.40        459.67        86.74 o                         
  -3   5   8        600.33        681.64        85.02 o                         
  -2   5   8       1710.65       1694.16        55.94 o                         
  -1   5   8        224.86        382.00        24.75 o                         
   0   5   8        234.61        208.07        43.58 o                         
   1   5   8        567.41        608.65        26.69 o                         
   2   5   8       1450.81       1481.80       118.18 o                         
   3   5   8        388.08        411.20        67.94 o                         
   4   5   8        526.13        475.56        75.35 o                         
   5   5   8        454.48        509.18        38.69 o                         
   6   5   8         69.33         95.81       105.10 o                         
   7   5   8         59.44        135.74        82.84 o                         
  -8   6   8         78.12         62.10        41.79 o                         
  -7   6   8         97.50         67.79        31.96 o                         
  -6   6   8         34.07         32.65        20.45 o                         
  -5   6   8        116.39        218.15        54.26 o                         
  -4   6   8        270.20        301.55        95.57 o                         
  -3   6   8        282.73        396.62        43.57 o                         
  -2   6   8        370.33        374.74        36.37 o                         
  -1   6   8        645.42        669.63        41.51 o                         
   0   6   8          0.12         -6.53        20.18 o                         
   1   6   8       1190.67       1211.69        64.98 o                         
   2   6   8        506.59        487.51        62.25 o                         
   3   6   8        202.94        207.68       160.81 o                         
   4   6   8       1092.06        969.59        47.96 o                         
   5   6   8         64.05        161.12       222.48 o                         
   6   6   8        173.02        211.15       109.09 o                         
   7   6   8        195.26        501.28       140.10 o                         
  -8   7   8        152.90        130.88        29.17 o                         
  -7   7   8        265.92        270.86        28.28 o                         
  -6   7   8         66.89         95.71        29.14 o                         
  -5   7   8         82.54         79.04        24.53 o                         
  -4   7   8        647.25        657.97        81.61 o                         
  -3   7   8        178.18        292.79       135.78 o                         
  -2   7   8        515.31        633.44        90.48 o                         
  -1   7   8         34.64        -29.00        29.00 o                         
   0   7   8          0.21        -19.09        19.09 o                         
   1   7   8        987.67       1018.93        31.33 o                         
   2   7   8       1754.33       1923.78       267.45 o                         
   3   7   8        758.51        873.94       337.08 o                         
   4   7   8        148.53        237.95       114.59 o                         
   5   7   8          0.12         11.07        59.23 o                         
   6   7   8        182.84         98.96       147.90 o                         
   7   7   8         14.62         70.32        86.22 o                         
  -8   8   8         53.27         69.34        33.50 o                         
  -7   8   8          3.58        -36.88        36.88 o                         
  -6   8   8          0.94        -21.74        21.74 o                         
  -5   8   8        422.98        399.92        47.62 o                         
  -4   8   8          0.09         32.50        40.30 o                         
  -3   8   8        325.63        296.40       135.73 o                         
  -2   8   8          0.56         -7.44        20.61 o                         
  -1   8   8         76.02         56.41        27.18 o                         
   0   8   8        205.47        216.37        56.91 o                         
   1   8   8         28.18         45.40       153.65 o                         
   2   8   8         11.68         34.19       147.86 o                         
   3   8   8        191.91        144.21       305.01 o                         
   4   8   8       1375.18       1395.13       131.38 o                         
   5   8   8        335.27        339.81       105.75 o                         
   6   8   8         76.97         98.55       244.58 o                         
   7   8   8          3.60         16.06       170.38 o                         
  -8   9   8         29.48         45.01        27.70 o                         
  -7   9   8        628.71        627.55        61.98 o                         
  -6   9   8        362.17        363.81        86.84 o                         
  -5   9   8         12.28         44.21        27.81 o                         
  -4   9   8       1593.94       1734.36        51.90 o                         
  -3   9   8       1604.70       1734.20       100.12 o                         
  -2   9   8        392.27        417.77        40.37 o                         
  -1   9   8        168.50        261.62        95.09 o                         
   0   9   8       1236.55       1323.44        49.39 o                         
   1   9   8        573.93        532.09       155.65 o                         
   2   9   8          4.59         11.37       203.08 o                         
   3   9   8        627.39        584.64       148.65 o                         
   4   9   8         87.58         64.90        26.79 o                         
   5   9   8        484.13        475.04       125.68 o                         
   6   9   8         17.67         17.49       162.69 o                         
   7   9   8        278.66        202.84       275.86 o                         
  -7  10   8         32.40          1.32        25.13 o                         
  -6  10   8         84.41        129.32        27.28 o                         
  -5  10   8       1510.97       1563.38        82.59 o                         
  -3  10   8         23.20         -7.54        66.00 o                         
  -2  10   8        212.83        121.91        33.26 o                         
  -1  10   8        369.15        369.22        34.51 o                         
   0  10   8        663.50        761.56       115.57 o                         
   1  10   8         83.05         71.35       162.28 o                         
   2  10   8          4.64        -19.29       123.01 o                         
   3  10   8         69.12         44.55       141.26 o                         
   4  10   8       1685.70       1816.80        96.02 o                         
   5  10   8        223.62         83.61       127.84 o                         
   6  10   8         10.10         -2.24       322.15 o                         
   7  10   8        479.63        631.36       307.82 o                         
  -7  11   8         54.76         46.70        19.80 o                         
  -6  11   8        919.18        934.75        57.06 o                         
  -5  11   8         38.16         46.40        38.49 o                         
  -4  11   8        108.82        107.32        40.54 o                         
  -3  11   8         58.26         62.03        31.29 o                         
  -2  11   8       1018.54       1069.07       167.22 o                         
  -1  11   8        199.21        228.70       138.12 o                         
   0  11   8        560.42        534.83        51.33 o                         
   1  11   8         45.66         10.47        20.42 o                         
   2  11   8        228.75        235.86       134.54 o                         
   3  11   8        102.25        110.41        32.57 o                         
   4  11   8       1873.10       1833.56       143.96 o                         
   5  11   8        536.54        629.01       181.89 o                         
   6  11   8       1078.75       1129.04       123.22 o                         
   7  11   8        106.91         21.99        90.93 o                         
  -7  12   8          2.01        -19.44        19.44 o                         
  -6  12   8        102.60        117.17        19.97 o                         
  -5  12   8         95.60         40.67        51.34 o                         
  -4  12   8         16.12         57.31        32.05 o                         
  -3  12   8        236.52        241.73        73.90 o                         
  -2  12   8        231.73        304.11       210.29 o                         
  -1  12   8         57.99         70.21        26.01 o                         
   0  12   8        913.02        978.37        43.67 o                         
   1  12   8         10.14          1.63       232.28 o                         
   2  12   8        324.07        291.30        69.53 o                         
   3  12   8        988.88       1071.86        30.22 o                         
   4  12   8        396.71        460.23        88.28 o                         
   5  12   8         79.85        133.51        70.40 o                         
   6  12   8        169.64        125.54        80.20 o                         
   7  12   8          0.18        228.55       310.33 o                         
  -7  13   8        289.96        288.14        92.29 o                         
  -6  13   8        349.55        327.27        49.00 o                         
  -5  13   8         65.11         34.49        74.80 o                         
  -4  13   8          7.08          5.38        28.40 o                         
  -3  13   8         75.38         54.31       112.34 o                         
  -2  13   8        566.77        682.97       121.53 o                         
  -1  13   8         73.61         71.93        41.31 o                         
   0  13   8        134.64        223.17       103.80 o                         
   1  13   8         34.04         18.78       120.66 o                         
   2  13   8        193.02        236.24        60.13 o                         
   3  13   8          8.78        -16.79        17.10 o                         
   4  13   8         60.99        -43.66        78.39 o                         
   5  13   8         49.94         27.49       169.32 o                         
   6  13   8        100.56         75.98       205.20 o                         
   7  13   8         18.14         52.44       392.70 o                         
  -7  14   8          3.74        -19.22        21.22 o                         
  -6  14   8        298.59        297.93        57.42 o                         
  -5  14   8          4.28        -15.95        18.10 o                         
  -4  14   8       1761.98       1717.74       121.91 o                         
  -3  14   8        230.97        467.74       250.56 o                         
  -2  14   8         11.46         19.33       113.87 o                         
  -1  14   8         38.34        -10.23       262.99 o                         
   0  14   8       1845.82       1958.93       242.92 o                         
   1  14   8         40.34         45.39       127.43 o                         
   2  14   8          3.21         21.92        25.34 o                         
   3  14   8          0.01         15.78        20.05 o                         
   4  14   8        972.29        910.47       341.44 o                         
   5  14   8          0.05         45.07        53.88 o                         
   6  14   8        123.53        286.55       230.64 o                         
  -7  15   8        145.93        156.36        27.73 o                         
  -6  15   8         29.16         77.16        20.44 o                         
  -5  15   8          0.03        -30.22        30.22 o                         
  -4  15   8         17.63        113.64        61.96 o                         
  -3  15   8          1.85        -44.25        51.80 o                         
  -2  15   8        502.05        505.85        63.11 o                         
  -1  15   8         89.55         90.27        44.32 o                         
   0  15   8          1.58         -7.08        78.60 o                         
   1  15   8        146.06        202.97        62.45 o                         
   2  15   8         73.65        118.59        42.20 o                         
   3  15   8         15.51         53.24        24.19 o                         
   4  15   8        301.27        263.55        95.40 o                         
   5  15   8        313.00        299.36        49.57 o                         
   6  15   8        362.26        412.67        60.98 o                         
  -7  16   8        157.30        177.67        31.64 o                         
  -6  16   8        469.70        483.33        50.58 o                         
  -5  16   8       1057.32       1010.57        56.68 o                         
  -4  16   8         18.23        -15.44        17.58 o                         
  -3  16   8         69.26        166.62        90.39 o                         
  -2  16   8        194.01        150.53        27.74 o                         
  -1  16   8        403.53        366.29       112.57 o                         
   0  16   8       1107.94       1180.80        93.22 o                         
   1  16   8        471.77        532.42        66.13 o                         
   2  16   8        939.90        832.01       132.20 o                         
   3  16   8        103.07        109.99        58.19 o                         
   4  16   8          0.29        -41.38       114.13 o                         
   5  16   8         75.32        123.82        58.80 o                         
   6  16   8          3.61         54.84        31.87 o                         
  -7  17   8          3.23         16.81        27.12 o                         
  -6  17   8        109.17        127.11        31.19 o                         
  -5  17   8          0.11        -28.29        28.29 o                         
  -4  17   8          0.52          5.19        15.11 o                         
  -3  17   8        119.92        131.56        58.07 o                         
  -2  17   8          4.59        -27.85        36.61 o                         
  -1  17   8        100.54         86.06        24.93 o                         
   0  17   8        104.65        121.21        17.09 o                         
   1  17   8        140.11        162.14        68.96 o                         
   2  17   8        810.01        779.45        54.35 o                         
   3  17   8        143.97        144.81        42.43 o                         
   4  17   8         87.14         21.36        24.21 o                         
   5  17   8          2.32        -18.66       122.11 o                         
   6  17   8        107.14        163.71        36.18 o                         
  -7  18   8          2.37        -28.00        28.00 o                         
  -6  18   8          4.35        -27.14        27.14 o                         
  -5  18   8        702.68        616.03        40.45 o                         
  -4  18   8          1.06         33.56        15.20 o                         
  -3  18   8          0.03        -18.44        57.44 o                         
  -2  18   8       1320.51       1393.71       115.01 o                         
  -1  18   8       3339.25       3331.76       226.03 o                         
   0  18   8         39.03          7.82        45.70 o                         
   1  18   8       1267.98       1205.30       150.06 o                         
   2  18   8        413.84        379.77        21.44 o                         
   3  18   8         37.90         68.64        54.87 o                         
   4  18   8          0.38         50.34       133.43 o                         
   5  18   8        183.28        228.04       224.00 o                         
   6  18   8         49.19         96.44       107.91 o                         
  -6  19   8        160.27        216.45        46.84 o                         
  -5  19   8        119.08        125.92        62.69 o                         
  -4  19   8       1004.54       1042.48       109.42 o                         
  -3  19   8       1691.67       1869.36        98.61 o                         
  -2  19   8        568.16        653.26        33.89 o                         
  -1  19   8       1155.21       1090.85        37.57 o                         
   0  19   8          0.02        -18.30        20.58 o                         
   1  19   8        165.57        291.48        48.85 o                         
   2  19   8        633.75        651.52        63.35 o                         
   3  19   8         83.03         28.01        46.23 o                         
   4  19   8         28.12         19.81       115.96 o                         
   5  19   8        893.05        879.27       124.64 o                         
   6  19   8         66.15        162.22        84.05 o                         
  -6  20   8         70.82         84.35        23.27 o                         
  -5  20   8         91.65         86.29        20.42 o                         
  -4  20   8       1090.68       1068.39        52.14 o                         
  -3  20   8       2354.06       2571.43       100.87 o                         
  -2  20   8        984.84       1051.01       229.81 o                         
  -1  20   8         39.47         10.75        54.48 o                         
   0  20   8         16.55        -31.68        31.68 o                         
   1  20   8        179.36        280.70        72.63 o                         
   2  20   8          4.29         31.49        55.82 o                         
   3  20   8        212.58        298.66       117.39 o                         
   4  20   8        258.24        249.27       134.82 o                         
   5  20   8          3.31        -34.00        35.29 o                         
   6  20   8         36.42        -26.07        40.30 o                         
  -6  21   8          8.59         12.03        22.05 o                         
  -5  21   8        427.88        325.52        76.71 o                         
  -4  21   8        473.39        534.88        28.86 o                         
  -3  21   8        929.94        917.14        40.78 o                         
  -2  21   8       1146.67       1389.83        92.41 o                         
  -1  21   8       2333.17       2354.94        91.79 o                         
   0  21   8          3.20        -16.48        16.48 o                         
   1  21   8         37.76         35.63        18.76 o                         
   2  21   8        569.82        673.86       127.88 o                         
   3  21   8         58.77         41.43        21.88 o                         
   4  21   8         19.24        -16.27        29.96 o                         
   5  21   8        178.73        207.47       160.43 o                         
  -6  22   8         91.41         57.86        25.64 o                         
  -5  22   8       1104.02       1094.45       105.46 o                         
  -4  22   8        255.13        220.43        45.38 o                         
  -3  22   8       3978.17       4267.96       186.28 o                         
  -2  22   8        353.63        349.23        47.22 o                         
  -1  22   8        145.13         71.50        20.64 o                         
   0  22   8        165.78        120.17        41.22 o                         
   1  22   8        152.31         62.75        31.38 o                         
   2  22   8         60.85         70.36       120.75 o                         
   3  22   8        418.94        351.91        86.22 o                         
   4  22   8        161.24        190.13        75.63 o                         
   5  22   8         11.53         31.65        25.96 o                         
  -6  23   8        858.52        713.98        47.62 o                         
  -5  23   8        397.62        264.78        56.30 o                         
  -4  23   8         22.38         81.93        26.21 o                         
  -3  23   8        575.27        636.09        60.15 o                         
  -2  23   8          6.25        -18.94        19.50 o                         
  -1  23   8         54.13         22.46        64.25 o                         
   0  23   8        267.26        286.22        51.06 o                         
   1  23   8       1213.92       1203.54       120.45 o                         
   2  23   8        605.89        611.06       114.53 o                         
   3  23   8        259.41        256.68        46.49 o                         
   4  23   8          7.96        -27.95       158.30 o                         
   5  23   8        143.60        168.72        44.45 o                         
  -5  24   8        471.23        343.82       116.06 o                         
  -4  24   8         53.35         62.22        34.16 o                         
  -3  24   8        575.38        566.93        68.87 o                         
  -2  24   8        376.20        392.83       116.35 o                         
  -1  24   8         42.83         92.65        22.36 o                         
   0  24   8        152.39        243.84        82.90 o                         
   1  24   8        114.91        143.28        43.62 o                         
   2  24   8          3.72         -7.66        17.72 o                         
   3  24   8        168.54        190.20        95.36 o                         
   4  24   8        194.56        168.74        35.00 o                         
   5  24   8        176.13        282.64        35.08 o                         
  -5  25   8        154.48         93.34        26.55 o                         
  -4  25   8        159.17         98.31        35.53 o                         
  -3  25   8        526.52        533.42        46.82 o                         
  -2  25   8         14.16         32.28        44.67 o                         
  -1  25   8        138.21        137.85        47.60 o                         
   0  25   8         67.66        -19.75        34.68 o                         
   1  25   8        833.23       1039.00        60.69 o                         
   2  25   8          5.01         35.75        62.11 o                         
   3  25   8        886.51       1193.81        84.83 o                         
   4  25   8         19.34         -8.20        24.50 o                         
  -5  26   8         49.03         80.38        24.12 o                         
  -4  26   8        817.91        755.49        74.13 o                         
  -3  26   8         16.24         87.44        30.76 o                         
  -2  26   8        236.80        211.57        69.22 o                         
  -1  26   8        162.18        160.90        58.48 o                         
   0  26   8        597.09        590.91       209.70 o                         
   1  26   8         59.72         89.83        80.73 o                         
   2  26   8         57.03        134.12        68.12 o                         
   3  26   8        622.30        620.11        88.63 o                         
   4  26   8        277.85        262.87       130.16 o                         
  -4  27   8         36.06         66.76        21.46 o                         
  -3  27   8        146.84        142.09        20.95 o                         
  -2  27   8         19.54         82.92        21.38 o                         
  -1  27   8          3.43        -24.50        24.50 o                         
   0  27   8        580.49        556.54        25.18 o                         
   1  27   8        380.79        379.33        22.18 o                         
   2  27   8         16.34         32.31        49.49 o                         
   3  27   8        294.53        213.71        51.74 o                         
   4  27   8         52.00         39.43        94.58 o                         
  -4  28   8         85.04         63.17        47.17 o                         
  -3  28   8          5.81         49.77        26.79 o                         
  -2  28   8          7.28        -32.40        36.97 o                         
  -1  28   8       1643.88       1611.58        95.31 o                         
   0  28   8          1.31        -25.05        25.05 o                         
   1  28   8       1054.18        918.58       158.55 o                         
   2  28   8          8.19        -26.62        44.96 o                         
   3  28   8        391.88        569.80       130.52 o                         
  -4  29   8        160.29        129.58        39.22 o                         
  -3  29   8          0.04        -15.33        33.30 o                         
  -2  29   8        473.82        455.74        56.15 o                         
  -1  29   8        104.12        169.25        56.67 o                         
   0  29   8          3.52          8.47        36.14 o                         
   1  29   8         21.72         43.23        48.58 o                         
   2  29   8        271.00        194.26        72.07 o                         
   3  29   8         30.76        133.76       135.19 o                         
  -3  30   8        124.35        200.68        39.68 o                         
  -2  30   8        478.91        493.22       103.44 o                         
  -1  30   8         45.48         54.08        23.51 o                         
   0  30   8       1339.00       1326.25       134.64 o                         
   1  30   8         17.09        -12.47        34.64 o                         
   2  30   8          0.54         -2.17        19.65 o                         
   3  30   8         16.06        -35.10        35.10 o                         
  -3  31   8         93.52        140.70        38.28 o                         
  -2  31   8         49.72         50.75        70.38 o                         
  -1  31   8         73.08         94.48        82.68 o                         
   0  31   8          2.87         -1.28        44.18 o                         
   1  31   8         46.85        -27.58        41.10 o                         
   2  31   8         50.33         19.09        37.56 o                         
  -2  32   8         47.90         64.28        29.70 o                         
  -1  32   8        477.00        585.64        43.29 o                         
   0  32   8        186.53        246.53        71.72 o                         
   1  32   8          6.01         14.67        27.94 o                         
   0  33   8        152.00        189.90        66.97 o                         
  -7   1   9          9.09         57.57        91.47 o                         
  -6   1   9         48.68         67.03        50.35 o                         
  -5   1   9         12.37         -1.16        33.86 o                         
  -4   1   9         72.57         47.70        31.85 o                         
  -3   1   9         55.07         66.23        14.59 o                         
  -2   1   9        112.98        108.90        33.94 o                         
  -1   1   9       2325.49       2764.84       130.09 o                         
   0   1   9       1318.12       1505.30        74.03 o                         
   1   1   9        895.34       1025.38       122.13 o                         
   2   1   9        173.24        276.74        89.60 o                         
   3   1   9        327.30        306.48       121.77 o                         
   4   1   9        245.96        285.32       130.12 o                         
   5   1   9        204.72        524.15       377.16 o                         
   6   1   9          0.20       -193.87       193.87 o                         
   7   1   9         15.42        -20.52       146.01 o                         
  -7   2   9          0.41         26.59        26.62 o                         
  -6   2   9         59.51         71.56        14.66 o                         
  -5   2   9        944.27       1040.25        58.61 o                         
  -4   2   9        234.00        198.79        44.81 o                         
  -3   2   9         84.15         52.12        36.02 o                         
  -2   2   9          4.05        -21.00        21.00 o                         
  -1   2   9         62.29         89.75        37.17 o                         
   1   2   9       2421.19       2385.27        73.73 o                         
   2   2   9        558.39        609.08        75.13 o                         
   3   2   9        254.59        342.05       196.51 o                         
   4   2   9         16.15        -74.90       466.48 o                         
   5   2   9          0.56        708.49       439.41 o                         
   6   2   9          7.65        152.20       122.88 o                         
   7   2   9          6.18        166.26       244.43 o                         
  -7   3   9          4.58         29.33        35.18 o                         
  -6   3   9          9.88        -33.93        33.93 o                         
  -5   3   9         16.50         -7.62        47.68 o                         
  -4   3   9        415.50        428.91        67.56 o                         
  -3   3   9        514.43        572.55       118.22 o                         
  -2   3   9        223.67        225.05        57.65 o                         
  -1   3   9         19.01          9.38        30.17 o                         
   0   3   9       3748.55       4156.49       102.33 o                         
   1   3   9       3359.33       3659.17        87.45 o                         
   2   3   9       2027.56       2304.75       126.05 o                         
   3   3   9       3109.73       3383.23       416.67 o                         
   4   3   9         23.98         35.63        59.33 o                         
   5   3   9          0.13         50.07       359.18 o                         
   6   3   9        256.03        159.14       118.88 o                         
   7   3   9         85.30         76.68        92.81 o                         
  -7   4   9         54.05         -1.09        34.91 o                         
  -6   4   9        534.70        545.16        41.02 o                         
  -5   4   9        198.74        172.11        45.41 o                         
  -4   4   9         90.43         76.91        69.23 o                         
  -3   4   9        912.42       1087.54        76.70 o                         
  -2   4   9        785.79        740.10        71.56 o                         
  -1   4   9        304.09        338.74        25.09 o                         
   0   4   9        184.68        196.56        18.97 o                         
   1   4   9       1982.49       2280.31       187.89 o                         
   2   4   9       1496.11       1669.99       105.14 o                         
   3   4   9         22.43        287.25       775.68 o                         
   4   4   9        570.16        577.75        93.95 o                         
   5   4   9          1.33         -3.03       294.79 o                         
   6   4   9        335.40        444.58       256.87 o                         
   7   4   9         35.07        299.35        77.58 o                         
  -7   5   9          0.01        -21.07        21.07 o                         
  -6   5   9        134.21         88.25        54.39 o                         
  -5   5   9        784.92        775.03        54.97 o                         
  -4   5   9        844.38        796.36        67.52 o                         
  -3   5   9        169.05        112.73        24.84 o                         
  -2   5   9         35.52         61.30        41.53 o                         
  -1   5   9         42.09         38.91        22.85 o                         
   0   5   9         43.79         95.48        28.66 o                         
   1   5   9         67.93        113.09        33.52 o                         
   2   5   9        438.20        435.94        90.86 o                         
   3   5   9         38.57         34.96       365.82 o                         
   4   5   9         18.43         64.69       461.03 o                         
   5   5   9         15.10         31.83       219.92 o                         
   6   5   9        177.76        131.34       160.38 o                         
   7   5   9         64.49        151.55        94.68 o                         
  -7   6   9         95.68         88.74        24.95 o                         
  -6   6   9       1767.67       1680.10       116.65 o                         
  -4   6   9        385.80        381.89        31.37 o                         
  -3   6   9        781.18        824.66       104.84 o                         
  -2   6   9       1037.77        970.07        94.85 o                         
  -1   6   9        178.16        180.62        49.85 o                         
   0   6   9        689.72        753.67        75.93 o                         
   1   6   9         24.17         60.24        22.65 o                         
   2   6   9       1257.12       1180.62       265.45 o                         
   3   6   9        326.42        617.04       439.89 o                         
   4   6   9        468.91        499.90        25.81 o                         
   5   6   9        404.81        624.85       225.20 o                         
   6   6   9         42.82       -184.30       317.95 o                         
   7   6   9        108.69        271.78        68.57 o                         
  -7   7   9         16.60         43.18        36.42 o                         
  -5   7   9        499.55        376.53        56.47 o                         
  -4   7   9       2863.98       3187.76       121.95 o                         
  -3   7   9       1795.94       1700.28        92.72 o                         
  -2   7   9        267.99        265.28       121.89 o                         
  -1   7   9        172.66        165.63        60.15 o                         
   0   7   9        699.01        713.78        73.42 o                         
   1   7   9        580.33        703.94        68.29 o                         
   2   7   9        135.12        145.84        21.27 o                         
   3   7   9         17.94         43.22       314.56 o                         
   4   7   9         17.73          7.03        16.78 o                         
   5   7   9        207.30        162.42       233.74 o                         
   6   7   9        116.84        -56.39       246.42 o                         
  -7   8   9        629.47        581.88        88.12 o                         
  -6   8   9         40.89         25.27        28.31 o                         
  -5   8   9       1323.82       1355.51        67.73 o                         
  -4   8   9        696.87        780.61        53.21 o                         
  -3   8   9        227.94        305.81       172.56 o                         
  -2   8   9        230.24        237.04        75.04 o                         
  -1   8   9       1419.09       1448.18        34.22 o                         
   0   8   9        568.48        570.55        62.13 o                         
   1   8   9         11.77        -27.83        27.83 o                         
   2   8   9        221.13        231.97       107.49 o                         
   3   8   9         68.67         24.20       126.93 o                         
   4   8   9         40.06         51.24        25.73 o                         
   5   8   9        615.12        543.55       263.78 o                         
   6   8   9          3.61        -46.10       357.20 o                         
  -7   9   9          0.15        -20.13        22.37 o                         
  -6   9   9        204.15        214.73        37.87 o                         
  -4   9   9        729.28        707.89        50.11 o                         
  -3   9   9        247.00        221.75        91.81 o                         
  -2   9   9        368.66        364.34       112.88 o                         
  -1   9   9          8.66        -18.68        31.82 o                         
   0   9   9        980.24       1100.42       125.89 o                         
   1   9   9         64.59         99.33       100.31 o                         
   2   9   9         28.30        -22.70        22.70 o                         
   3   9   9        172.71          0.75       315.11 o                         
   4   9   9         22.73         79.28        28.05 o                         
   5   9   9         64.23        -21.02        27.40 o                         
   6   9   9         22.23        308.90       371.03 o                         
  -7  10   9        246.98        250.19        84.73 o                         
  -6  10   9        761.62        787.21        47.98 o                         
  -5  10   9        456.28        376.02        98.26 o                         
  -4  10   9       1104.15       1099.86        74.93 o                         
  -3  10   9         87.43         12.09        25.91 o                         
  -2  10   9        175.70        111.56        24.35 o                         
  -1  10   9        105.41        225.47       101.65 o                         
   0  10   9         35.78        -32.23        32.23 o                         
   1  10   9        680.16        645.42       114.26 o                         
   2  10   9        777.17        645.81       101.89 o                         
   3  10   9       1752.04       1641.29       396.70 o                         
   4  10   9         34.27         17.09        30.54 o                         
   5  10   9         77.44        191.99        41.43 o                         
   6  10   9         67.00         27.11       453.83 o                         
  -7  11   9        203.50        223.95        42.71 o                         
  -6  11   9         20.15          8.45        29.65 o                         
  -5  11   9        500.70        488.93        41.10 o                         
  -3  11   9        743.97       1023.70       129.42 o                         
  -2  11   9         71.03         32.77        20.74 o                         
  -1  11   9        233.83        327.61       130.61 o                         
   0  11   9        104.40         44.08       368.82 o                         
   1  11   9       1361.01       1559.47       200.35 o                         
   2  11   9         85.92        145.05        55.41 o                         
   3  11   9         81.71         11.37       129.73 o                         
   4  11   9         88.04         35.41        28.98 o                         
   5  11   9        820.81        887.38        69.58 o                         
   6  11   9         38.91        172.22       239.21 o                         
  -7  12   9          9.31         79.44        46.91 o                         
  -6  12   9        348.37        396.98        24.59 o                         
  -5  12   9        473.70        449.09        52.54 o                         
  -4  12   9         94.25        142.52        66.59 o                         
  -3  12   9        141.88        195.96       150.24 o                         
  -2  12   9        400.21        496.51       102.92 o                         
  -1  12   9          1.21        -16.41        20.66 o                         
   0  12   9        246.23        147.86       216.43 o                         
   1  12   9        727.81        724.74        75.49 o                         
   2  12   9        378.58        380.67       275.77 o                         
   3  12   9          4.28        -28.18        28.18 o                         
   4  12   9          6.85         77.80       342.09 o                         
   5  12   9         57.95         71.19        27.01 o                         
   6  12   9        444.84        573.74       375.58 o                         
  -7  13   9        117.59         44.75        42.55 o                         
  -6  13   9          0.12        -18.39        20.72 o                         
  -5  13   9          7.89        -10.58        24.94 o                         
  -4  13   9        757.66        673.38        44.73 o                         
  -3  13   9         46.62         48.87        47.94 o                         
  -2  13   9        200.45        204.43        81.55 o                         
  -1  13   9         52.84         83.14       122.46 o                         
   0  13   9       1285.76       1457.13       219.54 o                         
   1  13   9       1263.13       1258.41       130.17 o                         
   2  13   9        355.68        327.89        97.41 o                         
   3  13   9       1970.19       1786.71        95.29 o                         
   4  13   9        981.70       1031.67        84.12 o                         
   5  13   9         16.72         14.76       126.34 o                         
   6  13   9        283.66        471.98       132.38 o                         
  -7  14   9         52.60        -42.90        50.09 o                         
  -6  14   9          5.44        -28.05        28.05 o                         
  -5  14   9         36.65        -24.64        24.64 o                         
  -4  14   9         12.63          3.50        34.08 o                         
  -3  14   9          9.13         50.80       192.79 o                         
  -2  14   9         58.07        -53.89       550.84 o                         
  -1  14   9         55.24          6.96        81.07 o                         
   0  14   9         23.28         71.70        54.70 o                         
   1  14   9        124.70        -24.35       369.79 o                         
   2  14   9        602.90        405.42        96.21 o                         
   3  14   9        542.39        498.21        24.96 o                         
   4  14   9        113.41         97.19        94.05 o                         
   5  14   9         77.44        160.25       265.92 o                         
   6  14   9          0.21        368.59       135.74 o                         
  -6  15   9         66.48         39.18        47.40 o                         
  -5  15   9        282.71        320.55        32.06 o                         
  -4  15   9       1459.69       1310.56       127.71 o                         
  -3  15   9         17.65         10.36        17.28 o                         
  -2  15   9        692.16        654.67        70.55 o                         
  -1  15   9        150.45        154.53       174.60 o                         
   0  15   9          5.65        -18.49       102.09 o                         
   1  15   9       1900.60       1803.96       113.84 o                         
   2  15   9        265.74        165.90        73.82 o                         
   3  15   9         82.23         79.93        18.93 o                         
   4  15   9        562.89        527.52       223.48 o                         
   5  15   9        635.30        628.70        90.44 o                         
   6  15   9        430.18        384.40       144.43 o                         
  -6  16   9        147.51        126.17        24.67 o                         
  -5  16   9        119.90        193.86        73.87 o                         
  -3  16   9         62.36        -39.69       227.60 o                         
  -2  16   9       1441.39       1359.46       248.71 o                         
  -1  16   9         71.08          1.27        51.29 o                         
   0  16   9         11.44        -24.68        24.68 o                         
   1  16   9        146.99        117.09        94.72 o                         
   2  16   9        234.05        152.86        43.64 o                         
   3  16   9          1.16        -17.49        28.33 o                         
   4  16   9          1.60         31.29        27.45 o                         
   5  16   9          4.94         55.09        53.42 o                         
   6  16   9        297.70        242.86        58.02 o                         
  -6  17   9         64.69         15.51        49.08 o                         
  -5  17   9        418.67        451.26        40.61 o                         
  -4  17   9         63.59         78.66        24.97 o                         
  -3  17   9       2443.02       2468.66       160.77 o                         
  -2  17   9        872.87        943.49        68.00 o                         
  -1  17   9         69.59         91.55        36.22 o                         
   0  17   9        549.37        576.32        69.09 o                         
   1  17   9         48.76        109.55        61.43 o                         
   2  17   9         91.56        112.77        22.85 o                         
   3  17   9        311.67        253.05        91.23 o                         
   4  17   9        117.97        140.08        48.72 o                         
   5  17   9        463.22        595.75       118.08 o                         
  -6  18   9         22.23         71.59        31.98 o                         
  -5  18   9        205.68        232.80        46.19 o                         
  -4  18   9        672.40        778.09        45.91 o                         
  -3  18   9         36.16         78.98        38.66 o                         
  -2  18   9        239.30        323.07        55.49 o                         
  -1  18   9        939.67        900.48        67.00 o                         
   0  18   9        233.59        183.75        58.82 o                         
   1  18   9          1.68         17.62        20.93 o                         
   2  18   9        103.23        103.77        28.21 o                         
   3  18   9        252.89        252.36       193.75 o                         
   4  18   9         56.29         91.27       103.39 o                         
   5  18   9         57.04        132.67        57.22 o                         
  -6  19   9         99.08         53.57        26.86 o                         
  -5  19   9        471.88        453.40        49.86 o                         
  -4  19   9         45.70         32.90        27.70 o                         
  -3  19   9        160.56         89.03        56.91 o                         
  -2  19   9       1733.02       1858.56       139.89 o                         
  -1  19   9        299.27        348.03        33.24 o                         
   0  19   9        654.63        716.79        68.72 o                         
   1  19   9          9.37          0.12        37.98 o                         
   2  19   9         17.12         63.37        19.28 o                         
   3  19   9          3.87        -45.71        79.36 o                         
   4  19   9        137.24        165.59       123.22 o                         
   5  19   9        147.36        181.41        42.48 o                         
  -6  20   9         29.31         -1.15        26.48 o                         
  -5  20   9         76.34        109.01        48.25 o                         
  -4  20   9        815.20        885.50        55.81 o                         
  -3  20   9       4234.75       4371.85       332.20 o                         
  -2  20   9          0.70        -17.18        46.59 o                         
  -1  20   9       1401.67       1411.99       317.76 o                         
   0  20   9         76.16         99.63       136.01 o                         
   1  20   9        133.69         50.48        40.77 o                         
   2  20   9         56.87         75.72        60.10 o                         
   3  20   9        340.90        196.74       135.80 o                         
   4  20   9          5.33        -41.70        48.47 o                         
   5  20   9         41.32        -88.65       201.55 o                         
  -5  21   9          0.21        -24.38        24.38 o                         
  -4  21   9        563.81        575.70        41.67 o                         
  -3  21   9          2.66         32.63        32.28 o                         
  -2  21   9        619.37        664.50        48.21 o                         
  -1  21   9        499.56        577.29       103.97 o                         
   0  21   9        320.82        439.48        55.10 o                         
   1  21   9          5.48         13.40        61.05 o                         
   2  21   9          0.03         47.32       106.24 o                         
   3  21   9         31.71         95.74       168.82 o                         
   4  21   9        871.73        972.16       322.93 o                         
   5  21   9         23.12         43.58        30.96 o                         
  -5  22   9        447.84        499.57        77.28 o                         
  -4  22   9         11.49        -17.11        23.99 o                         
  -3  22   9         32.98        -38.11        43.78 o                         
  -2  22   9        939.01        853.10       115.33 o                         
  -1  22   9         36.86         88.41        81.34 o                         
   0  22   9        252.73        241.81        73.83 o                         
   1  22   9         67.18        105.61        19.56 o                         
   2  22   9       1115.27       1229.36       257.46 o                         
   3  22   9        139.18        178.15       180.02 o                         
   4  22   9        362.26        512.49        93.75 o                         
  -5  23   9        711.40        628.68        41.35 o                         
  -4  23   9          5.07         10.65        68.07 o                         
  -3  23   9         21.35        108.74        48.31 o                         
  -2  23   9          4.91         -7.12        39.57 o                         
  -1  23   9         54.69         26.49        42.77 o                         
   0  23   9         16.06         -6.38        18.88 o                         
   1  23   9         25.67         18.14        30.49 o                         
   2  23   9         21.31        -25.30        56.96 o                         
   3  23   9         23.33        -31.85        31.85 o                         
   4  23   9        393.72        401.90       273.31 o                         
  -5  24   9          0.85          7.41        30.83 o                         
  -4  24   9         18.57         27.45        42.92 o                         
  -3  24   9         87.79         65.50        36.95 o                         
  -2  24   9       1643.24       1511.48       211.83 o                         
  -1  24   9        329.23        407.71        65.73 o                         
   0  24   9         41.25         46.73        17.71 o                         
   1  24   9         83.93         93.53        37.51 o                         
   2  24   9        194.82        199.52        27.31 o                         
   3  24   9        778.93        613.37       158.48 o                         
   4  24   9        399.42        469.42        46.24 o                         
  -4  25   9        166.46        189.33        85.78 o                         
  -3  25   9         85.08         58.90        24.20 o                         
  -2  25   9         27.68        100.07        24.06 o                         
  -1  25   9        282.02        280.66        60.81 o                         
   0  25   9        267.50        287.97        72.18 o                         
   1  25   9         26.99          6.75        65.55 o                         
   2  25   9          5.66         33.57        21.79 o                         
   3  25   9         34.21         47.77       115.03 o                         
   4  25   9         66.89         59.80        45.13 o                         
  -4  26   9        351.02        336.46        55.57 o                         
  -3  26   9        312.45        317.70       152.32 o                         
  -2  26   9          5.09        -14.31        64.75 o                         
  -1  26   9        587.88        578.59        87.85 o                         
   0  26   9         12.90        -44.11        44.11 o                         
   1  26   9        158.03        262.46       198.31 o                         
   2  26   9        111.39        127.78        21.15 o                         
   3  26   9        460.37        564.67       100.70 o                         
  -4  27   9          4.11        -23.08        42.06 o                         
  -3  27   9        163.08         78.19       101.01 o                         
  -2  27   9         18.27         23.15        31.57 o                         
  -1  27   9        193.50        192.75        46.67 o                         
   0  27   9          0.76         52.14        69.01 o                         
   1  27   9       1136.90        919.27       133.05 o                         
   2  27   9         12.87         19.20        29.82 o                         
   3  27   9          7.04         38.45        34.41 o                         
  -3  28   9         97.44        118.28        31.57 o                         
  -2  28   9        428.13        458.07        96.36 o                         
  -1  28   9         32.49         65.10        76.71 o                         
   0  28   9          0.27        -20.30        20.30 o                         
   1  28   9         13.53        -31.06        52.67 o                         
   2  28   9        230.35        241.48        42.42 o                         
  -3  29   9        251.89        214.83        60.18 o                         
  -2  29   9          0.20        -13.77        27.75 o                         
  -1  29   9        144.82        149.13        29.34 o                         
   0  29   9        300.89        207.80       104.02 o                         
   1  29   9          0.06        -49.35        62.70 o                         
   2  29   9        364.76        228.93        32.10 o                         
  -2  30   9        464.75        382.07        24.63 o                         
  -1  30   9          0.56        -25.14        25.14 o                         
   0  30   9        204.70        196.89        83.20 o                         
   1  30   9        300.51        323.56        60.58 o                         
   0  31   9        381.83        378.47        30.32 o                         
  -7   0  10        285.36        264.06        41.40 o                         
  -6   0  10        173.22        108.86        47.88 o                         
  -5   0  10         34.68          9.62        34.23 o                         
  -4   0  10        342.43        394.77        37.73 o                         
  -3   0  10        552.88        589.40       322.35 o                         
  -2   0  10         15.13        -35.55        35.55 o                         
  -1   0  10        734.36        823.83       150.12 o                         
   1   0  10       9916.70      10801.36      2733.10 o                         
   2   0  10       1635.70       1746.36        80.33 o                         
   3   0  10       1082.95       1052.96       102.03 o                         
   4   0  10        183.13         46.17       484.14 o                         
   5   0  10       1980.90        391.70       823.89 o                         
   6   0  10         69.74        668.08       349.55 o                         
  -7   1  10         22.29        -32.32        32.32 o                         
  -6   1  10        245.99        223.07        86.59 o                         
  -5   1  10         78.27         50.54        17.63 o                         
  -4   1  10         11.17         -3.91        27.92 o                         
  -3   1  10        150.13        159.24        84.61 o                         
  -2   1  10         40.38         37.88        54.29 o                         
  -1   1  10       2350.09       2675.87       214.87 o                         
   0   1  10       5654.36       6167.02       324.41 o                         
   1   1  10       1482.98       1447.94        75.18 o                         
   3   1  10        337.49        410.27        51.95 o                         
   4   1  10          1.58         13.03       154.92 o                         
   5   1  10         22.49       -789.88       789.88 o                         
   6   1  10        311.14        304.01       425.57 o                         
  -7   2  10          4.77        -30.36        30.36 o                         
  -6   2  10         58.75         95.68        25.26 o                         
  -5   2  10         45.65         17.28        16.06 o                         
  -4   2  10        103.45         62.06        20.07 o                         
  -3   2  10        209.35        270.05        46.31 o                         
  -2   2  10        761.53        942.39        55.59 o                         
   1   2  10        694.31        598.26       141.31 o                         
   2   2  10       2644.13       2857.74        90.19 o                         
   3   2  10          0.88         26.49        31.29 o                         
   4   2  10        120.98         84.39        84.12 o                         
   5   2  10          7.30        381.26      1287.96 o                         
   6   2  10         42.23       -114.79       146.40 o                         
  -7   3  10          4.72         33.99        32.17 o                         
  -6   3  10          7.75         37.26        24.26 o                         
  -5   3  10         65.08        106.88        15.84 o                         
  -4   3  10        127.19         33.08        40.79 o                         
  -3   3  10         12.27         -0.20        33.40 o                         
  -2   3  10        942.87       1028.93        31.39 o                         
  -1   3  10       1514.91       1653.19        81.06 o                         
   0   3  10       3226.54       3776.31       200.52 o                         
   3   3  10        273.62        284.77       156.00 o                         
   4   3  10         14.66         27.47       242.70 o                         
   5   3  10        383.23        625.02       483.89 o                         
   6   3  10         19.51        196.67       180.04 o                         
  -7   4  10        162.53        221.23        32.18 o                         
  -6   4  10        125.89         81.19        22.44 o                         
  -5   4  10          0.15        -23.76        23.76 o                         
  -4   4  10        362.43        350.24        51.58 o                         
  -3   4  10         86.81         64.06        21.66 o                         
  -2   4  10        202.41        191.39       120.17 o                         
  -1   4  10       1152.72       1274.01        67.99 o                         
   1   4  10       2797.43       3015.39       327.71 o                         
   2   4  10        273.40        297.00        39.94 o                         
   3   4  10        335.56        372.78       668.55 o
[truncated: 65,611 more chars]
